# Supplementary material for: Selection of Ethanol Tolerant Strains of Candida albicans by Repeated Ethanol Exposure Results in Strains with Reduced Susceptibility to Fluconazole
Source: bioRxiv. 2023 Nov 10:2023.09.13.557677. Originally published 2023 Sep 14. Preprint. [Version 2] doi: 10.1101/2023.09.13.557677 (PMC10515905; doi:10.1101/2023.09.13.557677)
Supplement: Supplement 10 — Supplemental Table S1 Transcripts showing significant changes in abundance between SC5314 with ethanol vs water medium by RNASeq [file media-10.xlsx]

## Sheet: Sheet1
Supplemental Table S1 Transcripts showing significant changes in abundance between SC5314 with ethanol vs water medium by RNASeq
ID	Standard Name	Gene Name	log2FoldChange (ethanol/water)	Fold Change	pvalue	padj	SC5314-3-Ethanol	SC5314-3-water	SC5314-2-Ethanol	SC5314-2-water	SC5314-1-ethanol	SC5314-1-water
CAALFM_C201450CA	C2_01450C_A	C2_01450C_A	5.20441	36.8709	3.6419e-81	2.8252e-78	1456.76	47.1771	1134.04	35.0862	1786	36.3456
CAALFM_C305050WA	C3_05050W_A	TRY4	5.02648	32.5929	3.9084e-13	4.09722e-12	13539.2	603.72	11590.6	103.066	7026.37	279.776
CAALFM_C205180WA	C2_05180W_A	WH11	4.83126	28.4678	6.54699e-13	6.70472e-12	91229.2	5503.5	68526.3	3563.44	268021	5959.83
CAALFM_C504190WA	C5_04190W_A	MRV2	4.82091	28.2644	6.31286e-51	1.3992e-48	10931.6	257.263	15394.4	456.851	6181.5	436.147
CAALFM_C113630WA	C1_13630W_A	CYB2	4.70627	26.1052	4.25219e-65	2.02993e-62	17201.2	690.702	15684.8	508.019	9297.2	416.706
CAALFM_C203720WA	C2_03720W_A	PGA16	4.64151	24.9593	9.4136e-12	8.2749e-11	75.5069	0.737142	58.37	2.19289	80.8039	5.91672
CAALFM_C113670WA	C1_13670W_A	OSM2	4.52831	23.0758	1.46526e-52	3.36792e-50	15063.6	730.508	15098.4	376.445	8157.63	553.636
CAALFM_C202910WA	C2_02910W_A	C2_02910W_A	4.51963	22.9375	3.58045e-42	4.8305e-40	8705.42	563.177	5750.83	426.882	15898.2	333.027
CAALFM_C404030WA	C4_04030W_A	JEN2	4.45809	21.9795	3.32076e-10	2.34455e-09	34060.1	2251.23	47464.5	697.338	9665.57	1200.25
CAALFM_C304000CA	C3_04000C_A	CTN3	4.41376	21.3144	2.94508e-56	9.13859e-54	23455.3	700.285	19192.6	728.769	12695.7	1168.13
CAALFM_C200750WA	C2_00750W_A	C2_00750W_A	4.40493	21.1844	5.62923e-38	5.77602e-36	23378.5	717.977	28823.6	2246.25	32051.8	1012.6
CAALFM_CR08990CA	CR_08990C_A	CR_08990C_A	4.36021	20.5378	9.15105e-40	1.09214e-37	150661	3819.87	177249	12124.5	191233	9333.2
CAALFM_CR10210WA	CR_10210W_A	PGA12	4.34087	20.2643	2.91033e-19	6.35969e-18	187.465	7.37142	191.787	6.57866	90.3102	9.2977
CAALFM_C504200WA	C5_04200W_A	MRV3	4.32792	20.0832	2.65895e-05	8.50153e-05	712.108	5.16	1099.3	78.2129	356.488	24.5121
CAALFM_C200050CA	C2_00050C_A	C2_00050C_A	4.32295	20.0142	3.29822e-14	4.00562e-13	300.726	1.47428	166.771	19.005	129.524	9.2977
CAALFM_C106860WA	C1_06860W_A	C1_06860W_A	4.29972	19.6945	5.85984e-36	4.91435e-34	17892.5	320.657	14331.2	999.225	12259.6	939.068
CAALFM_C210000CA	C2_10000C_A	C2_10000C_A	4.24699	18.9876	2.79232e-34	2.19356e-32	768.087	28.7485	1309.15	82.5987	1191.86	60.8577
CAALFM_C504220WA	C5_04220W_A	MRV5	4.1874	18.2193	1.71874e-15	2.41871e-14	408.779	14.0057	546.176	27.0456	87.9336	16.0597
CAALFM_C303990CA	C3_03990C_A	AAP1	4.18083	18.1365	2.55749e-37	2.40481e-35	8566.12	354.565	10185.6	419.572	3457.93	450.516
CAALFM_C401070WA	C4_01070W_A	HGT17	4.16607	17.9519	1.72342e-10	1.27026e-09	10526.7	489.462	9398.95	283.613	2327.86	466.576
CAALFM_C101740WA	C1_01740W_A	CTN1	4.08225	16.9387	6.8653e-28	3.38143e-26	29627.3	2006.5	36146.3	1252.87	9828.37	1203.63
CAALFM_C404020CA	C4_04020C_A	C4_04020C_A	4.06457	16.7323	5.08597e-47	9.2834e-45	1943.65	161.434	2136.06	81.8677	1566.17	93.8223
CAALFM_CR06550CA	CR_06550C_A	CR_06550C_A	4.01865	16.2081	2.71662e-48	5.28337e-46	66330.2	6171.35	60949.4	4500.53	118112	4467.97
CAALFM_C300920WA	C3_00920W_A	ATO1	3.99696	15.9663	1.7013e-64	7.03885e-62	20514.4	1130.78	14625.8	802.596	15545.2	1241.67
CAALFM_C404040WA	C4_04040W_A	C4_04040W_A	3.99586	15.9542	4.0185e-16	6.06784e-15	148.41	6.63428	298.799	17.5431	115.264	10.9882
CAALFM_C305660CA	C3_05660C_A	C3_05660C_A	3.99246	15.9166	5.04379e-18	9.42825e-17	121.071	6.63428	172.33	12.4264	120.018	6.76197
CAALFM_C501670WA	C5_01670W_A	DAL52	3.98947	15.8836	4.66086e-24	1.67198e-22	160.127	8.84571	219.582	15.3502	218.646	13.5239
CAALFM_C102700CA	C1_02700C_A	C1_02700C_A	3.95789	15.5398	1.8768e-34	1.49326e-32	51801.6	6006.97	70715.2	6183.21	149115	5289.55
CAALFM_C403340CA	C4_03340C_A	C4_03340C_A	3.93743	15.3209	4.5237e-17	7.77676e-16	1107.87	23.5886	454.452	50.4364	231.717	43.1075
CAALFM_C304040WA	C3_04040W_A	C3_04040W_A	3.93321	15.2762	4.158e-07	1.83924e-06	72.9032	1.47428	40.3031	0.730962	45.1551	8.45246
CAALFM_C106810WA	C1_06810W_A	CAT1	3.93143	15.2573	1.37234e-44	2.12919e-42	25913.2	1376.24	14785.7	850.84	16345	1512.14
CAALFM_C402720CA	C4_02720C_A	C4_02720C_A	3.91704	15.1059	1.3736e-39	1.57863e-37	13523.5	1022.42	18984.1	1711.91	30118.5	1411.56
CAALFM_C305580CA	C3_05580C_A	GAP2	3.90385	14.9684	4.75245e-05	0.000145218	28328.1	3028.18	22814.3	547.491	10086.2	514.755
CAALFM_C702250WA	C7_02250W_A	C7_02250W_A	3.89801	14.908	4.18734e-24	1.51968e-22	303.329	11.0571	430.826	31.4314	436.103	36.3456
CAALFM_C201540WA	C2_01540W_A	C2_01540W_A	3.89472	14.874	2.29108e-68	1.18487e-65	9038.69	497.571	6645.84	513.866	5914.13	440.373
CAALFM_C301060WA	C3_01060W_A	C3_01060W_A	3.85437	14.4638	1.24565e-20	3.22104e-19	1215.92	142.268	1580.16	56.2841	669.009	40.5718
CAALFM_C209850CA	C2_09850C_A	C2_09850C_A	3.83826	14.3031	6.42984e-28	3.19229e-26	788.917	24.3257	711.558	54.0912	439.668	57.4767
CAALFM_CR08740WA	CR_08740W_A	CR_08740W_A	3.77569	13.696	3.33376e-11	2.67996e-10	50.7719	4.42285	83.3857	7.30962	129.524	7.60721
CAALFM_C306580WA	C3_06580W_A	JEN1	3.75902	13.5387	7.81792e-24	2.69545e-22	567.603	27.2743	284.901	40.9339	338.663	19.4407
CAALFM_C206350CA	C2_06350C_A	C2_06350C_A	3.73374	13.3036	8.10418e-25	3.16318e-23	542.868	20.64	434.995	49.7054	320.839	27.0479
CAALFM_C207620WA	C2_07620W_A	C2_07620W_A	3.7293	13.2627	2.30773e-31	1.4041e-29	511.624	21.3771	490.586	45.3196	396.89	38.8813
CAALFM_CR05090CA	CR_05090C_A	HGT9	3.71181	13.1029	5.19937e-26	2.22533e-24	768.087	30.2228	1014.53	70.9033	853.194	100.584
CAALFM_C703550CA	C7_03550C_A	C7_03550C_A	3.65284	12.5781	1.88657e-20	4.72099e-19	890.46	61.9199	2293.11	183.471	1191.86	102.275
CAALFM_CR09680CA	CR_09680C_A	RTA4	3.63696	12.4404	4.52701e-44	6.6892e-42	4414.55	322.868	7122.52	524.1	4929.04	476.719
CAALFM_CR03300CA	CR_03300C_A	CR_03300C_A	3.62191	12.3113	1.01725e-14	1.31522e-13	235.634	5.89714	214.023	30.7004	179.432	14.3692
CAALFM_C111260CA	C1_11260C_A	C1_11260C_A	3.62119	12.3051	1.66528e-55	4.69759e-53	2045.19	202.714	2338.97	220.751	3055.1	180.883
CAALFM_C300990CA	C3_00990C_A	C3_00990C_A	3.60493	12.1672	1.08428e-28	5.70256e-27	374.931	30.2228	628.172	54.8221	616.724	48.179
CAALFM_C404400CA	C4_04400C_A	C4_04400C_A	3.60464	12.1648	1.2071e-16	1.94578e-15	302.027	39.0685	597.597	29.9694	180.62	19.4407
CAALFM_C702010CA	C7_02010C_A	C7_02010C_A	3.60147	12.1381	1.28525e-32	8.96212e-31	3229.87	162.908	4423.61	385.217	3387.82	361.765
CAALFM_C603790CA	C6_03790C_A	HGT10	3.58699	12.0169	1.75067e-08	9.50538e-08	7239.55	1186.06	11761.5	380.1	4838.73	417.551
CAALFM_C208620WA	C2_08620W_A	C2_08620W_A	3.57212	11.8937	4.19073e-38	4.40808e-36	9875.78	978.925	13869.8	1570.84	17271.8	898.496
CAALFM_C209800CA	C2_09800C_A	C2_09800C_A	3.55948	11.7899	4.75552e-10	3.2792e-09	212.2	2.94857	122.299	21.9289	89.1219	10.9882
CAALFM_C701700WA	C7_01700W_A	C7_01700W_A	3.54765	11.6936	5.47676e-64	1.99934e-61	18201.1	1830.32	20846.4	1758.69	26687.9	2032.82
CAALFM_C111710CA	C1_11710C_A	C1_11710C_A	3.54483	11.6708	2.17242e-15	3.01612e-14	114.562	14.7428	132.027	7.30962	120.018	9.2977
CAALFM_CR07820WA	CR_07820W_A	CR_07820W_A	3.53112	11.5604	1.21012e-20	3.14227e-19	2384.98	66.3428	2227.79	214.172	1391.49	239.205
CAALFM_C305630WA	C3_05630W_A	GTT1	3.53029	11.5537	1.16481e-10	8.79418e-10	151.014	2.94857	136.197	12.4264	73.6741	16.0597
CAALFM_C110050WA	C1_10050W_A	C1_10050W_A	3.52747	11.5312	2.32642e-22	7.25516e-21	786.313	37.5943	1085.4	119.878	1218	110.727
CAALFM_C105970WA	C1_05970W_A	C1_05970W_A	3.49088	11.2424	9.56277e-15	1.23897e-13	377.534	11.7943	186.228	32.1623	159.231	20.2859
CAALFM_C202980CA	C2_02980C_A	DLD1	3.47459	11.1162	5.67736e-38	5.77602e-36	16929.2	1105.71	12478.7	1360.32	8448.76	939.068
CAALFM_C200180CA	C2_00180C_A	C2_00180C_A	3.42037	10.7062	5.05853e-26	2.18009e-24	4592.9	223.354	3202.01	380.831	1778.87	289.919
CAALFM_C406630CA	C4_06630C_A	C4_06630C_A	3.41977	10.7017	2.7018e-10	1.93172e-09	45.5645	7.37142	115.35	9.50251	118.829	9.2977
CAALFM_C208400CA	C2_08400C_A	C2_08400C_A	3.40158	10.5677	8.04358e-06	2.84923e-05	37.7534	3.68571	31.9645	2.92385	27.3307	2.53574
CAALFM_C305230WA	C3_05230W_A	SAP3	3.39422	10.5139	5.07636e-41	6.42937e-39	496.002	50.1257	528.109	47.5125	526.414	49.8695
CAALFM_CR07130CA	CR_07130C_A	ALK8	3.37271	10.3583	2.09361e-28	1.06499e-26	1374.75	97.3028	1635.75	165.928	840.123	108.191
CAALFM_C104270CA	C1_04270C_A	C1_04270C_A	3.36178	10.2801	1.33249e-20	3.41713e-19	454.343	43.4914	694.88	84.0606	1088.48	90.4413
CAALFM_C401160WA	C4_01160W_A	CRD2	3.35585	10.2379	3.81963e-23	1.26088e-21	3202.53	530.005	4451.4	665.175	9489.7	479.254
CAALFM_C601500CA	C6_01500C_A	TRY5	3.34833	10.1847	3.61257e-05	0.000112945	3839.13	470.297	2204.16	84.7916	1246.52	160.597
CAALFM_C405870CA	C4_05870C_A	C4_05870C_A	3.3368	10.1036	1.57878e-14	1.98741e-13	283.802	11.0571	189.007	27.7766	133.089	21.1311
CAALFM_CR09940WA	CR_09940W_A	CR_09940W_A	3.33023	10.0577	2.96915e-24	1.09033e-22	939.93	54.5485	924.191	98.6799	1200.18	152.144
CAALFM_C102520WA	C1_02520W_A	SCW4	3.32041	9.98951	7.67999e-05	0.000225566	4152.88	60.4457	3567.52	385.217	2623.75	589.982
CAALFM_CR05580CA	CR_05580C_A	CR_05580C_A	3.31976	9.98499	5.65104e-19	1.19694e-17	206.993	13.2686	232.09	30.7004	211.516	21.1311
CAALFM_C206470WA	C2_06470W_A	RTA2	3.31883	9.97855	6.5652e-42	8.66886e-40	35256.5	3342.94	40182.2	4936.92	55676.2	4860.16
CAALFM_C702260WA	C7_02260W_A	C7_02260W_A	3.3188	9.97834	2.89926e-13	3.09687e-12	342.385	86.9828	325.204	55.5531	1194.23	43.9528
CAALFM_C208340CA	C2_08340C_A	C2_08340C_A	3.31851	9.97633	3.13507e-21	8.68582e-20	1340.9	90.6685	2279.21	170.314	937.563	196.097
CAALFM_C202970CA	C2_02970C_A	ALD5	3.30446	9.87967	5.95215e-46	1.02609e-43	301836	28445.6	211723	20886.5	196199	22508
CAALFM_CR03480WA	CR_03480W_A	CR_03480W_A	3.29274	9.79969	1.22989e-22	3.93438e-21	2361.54	125.314	2565.5	248.527	1145.51	245.967
CAALFM_C402230CA	C4_02230C_A	C4_02230C_A	3.25176	9.52525	2.48681e-17	4.38441e-16	429.608	17.6914	302.968	35.8171	272.119	52.4052
CAALFM_C404190CA	C4_04190C_A	C4_04190C_A	3.24517	9.48184	1.22786e-26	5.48208e-25	684.769	58.2342	1059	118.416	931.621	105.656
CAALFM_C200660CA	C2_00660C_A	SOD4	3.24093	9.45403	3.93954e-05	0.000122489	576.716	137.108	1705.24	280.689	4024.75	249.348
CAALFM_C106620CA	C1_06620C_A	C1_06620C_A	3.24067	9.4523	6.20462e-24	2.16325e-22	1803.05	145.217	3253.43	345.745	2339.75	291.61
CAALFM_C111390WA	C1_11390W_A	C1_11390W_A	3.23872	9.43958	1.52331e-12	1.50058e-11	204.389	7.37142	237.649	31.4314	147.348	23.6669
CAALFM_C208350CA	C2_08350C_A	C2_08350C_A	3.23715	9.42933	2.46552e-16	3.81572e-15	281.198	16.9543	414.149	51.8983	257.859	32.1193
CAALFM_C104460CA	C1_04460C_A	C1_04460C_A	3.22738	9.36568	6.45744e-46	1.0831e-43	3798.78	274.954	2901.82	381.562	2889.93	367.682
CAALFM_C504460CA	C5_04460C_A	C5_04460C_A	3.21616	9.29307	4.61532e-11	3.67214e-10	105.449	11.0571	269.614	35.8171	342.228	30.4288
CAALFM_C704080CA	C7_04080C_A	C7_04080C_A	3.19904	9.18346	7.77666e-11	6.0102e-10	141.901	7.37142	143.145	9.50251	114.076	27.0479
CAALFM_C104050CA	C1_04050C_A	MFALPHA	3.16889	8.99356	0.000363749	0.000946908	24.735	2.21143	31.9645	2.19289	13.0712	3.38098
CAALFM_CR02280WA	CR_02280W_A	PGA23	3.16072	8.94273	2.06531e-36	1.7558e-34	8061.01	884.571	4975.34	574.536	7077.47	790.305
CAALFM_C406380WA	C4_06380W_A	SOU2	3.15643	8.91619	6.52633e-25	2.56344e-23	382.742	39.8057	412.759	60.6698	603.653	56.6315
CAALFM_C402240CA	C4_02240C_A	C4_02240C_A	3.15364	8.899	6.67203e-14	7.72512e-13	145.806	10.32	229.311	24.1217	155.666	25.3574
CAALFM_C302800WA	C3_02800W_A	ADH4	3.15332	8.89702	0.000148338	0.000414117	399.666	14.0057	808.841	125.725	621.477	65.9292
CAALFM_C306680CA	C3_06680C_A	C3_06680C_A	3.14722	8.85949	3.25806e-34	2.52744e-32	2959.09	393.634	4048.37	570.881	4716.33	358.384
CAALFM_C406640CA	C4_06640C_A	C4_06640C_A	3.12362	8.7157	1.36629e-09	8.83248e-09	58.5829	10.32	133.417	8.77154	77.239	11.8334
CAALFM_C201140CA	C2_01140C_A	C2_01140C_A	3.10464	8.60181	2.86409e-09	1.76685e-08	100.242	3.68571	126.468	15.3502	116.453	21.1311
CAALFM_C300220WA	C3_00220W_A	HGT19	3.08503	8.48571	1.3554e-16	2.16795e-15	25924.9	2946.36	14963.6	1055.51	9502.77	1936.46
CAALFM_C103580WA	C1_03580W_A	C1_03580W_A	3.07461	8.42463	4.13022e-10	2.87155e-09	119.77	5.89714	151.484	28.5075	147.348	15.2144
CAALFM_C301300CA	C3_01300C_A	NCE103	3.07455	8.42428	3.07722e-38	3.29262e-36	6261.86	784.319	6198.33	695.876	4394.31	519.826
CAALFM_CR02740WA	CR_02740W_A	INN1	3.07261	8.41292	8.13659e-26	3.36638e-24	8055.8	1253.14	14820.4	2025.5	17478.6	1518.06
CAALFM_C202140CA	C2_02140C_A	C2_02140C_A	3.06613	8.37524	5.39212e-07	2.34338e-06	48.1682	2.21143	77.8266	10.9644	89.1219	12.6787
CAALFM_C504140WA	C5_04140W_A	C5_04140W_A	3.05634	8.31859	1.15386e-09	7.49045e-09	134.09	8.84571	118.13	21.9289	76.0507	8.45246
CAALFM_C600320CA	C6_00320C_A	DNA2	3.04159	8.23399	1.8263e-20	4.58866e-19	8199	649.422	7176.72	779.205	2777.04	775.936
CAALFM_C205360CA	C2_05360C_A	BIO32	3.0398	8.22374	2.41696e-44	3.65845e-42	9715.65	1281.15	9724.16	1523.32	13551.3	1207.01
CAALFM_CR07440WA	CR_07440W_A	ACE2	3.03213	8.18019	1.11434e-15	1.61958e-14	14270.8	2986.16	35172.1	3859.48	54163.6	5820.36
CAALFM_C208150WA	C2_08150W_A	C2_08150W_A	3.02403	8.13438	0.000171434	0.000473696	368.421	26.5371	1171.57	161.543	842.499	104.81
CAALFM_C300230CA	C3_00230C_A	C3_00230C_A	3.01539	8.08582	1.86264e-09	1.18438e-08	145.806	22.1143	100.063	11.6954	84.3688	6.76197
CAALFM_C702210WA	C7_02210W_A	C7_02210W_A	3.01516	8.08453	8.723e-17	1.4436e-15	178.352	19.1657	175.11	28.5075	177.056	17.7502
CAALFM_CR00650WA	CR_00650W_A	CR_00650W_A	3.00675	8.03754	2.09781e-07	9.62234e-07	72.9032	3.68571	63.929	8.04058	51.0966	11.8334
CAALFM_C504470CA	C5_04470C_A	C5_04470C_A	2.99802	7.98905	1.56229e-32	1.07729e-30	27330.9	4011.53	26855.7	4700.09	47391.5	4003.08
CAALFM_CR04900CA	CR_04900C_A	PGA39	2.99569	7.97614	1.07921e-08	6.09425e-08	259.067	8.10856	307.137	67.9795	531.167	61.7029
CAALFM_C302140CA	C3_02140C_A	C3_02140C_A	2.99047	7.94731	1.65186e-27	7.92078e-26	4771.25	753.359	4837.76	624.242	4086.54	344.86
CAALFM_CR08380CA	CR_08380C_A	CR_08380C_A	2.99037	7.94676	1.00327e-10	7.6209e-10	154.919	9.58285	113.96	12.4264	104.57	25.3574
CAALFM_C208210CA	C2_08210C_A	MFA1	2.98853	7.93665	5.18175e-06	1.89164e-05	48.1682	2.94857	44.4723	7.30962	35.6488	5.91672
CAALFM_C204450WA	C2_04450W_A	C2_04450W_A	2.98489	7.91664	5.39869e-17	9.12922e-16	1593.46	179.863	2395.95	452.465	3852.44	358.384
CAALFM_C208360CA	C2_08360C_A	OPT5	2.97981	7.88881	2.30009e-11	1.89819e-10	696.486	31.6971	1284.14	151.309	821.11	172.43
CAALFM_CR09390CA	CR_09390C_A	CR_09390C_A	2.97706	7.87379	1.12413e-11	9.7845e-11	89.8271	11.7943	109.791	18.274	143.783	13.5239
CAALFM_CR01250CA	CR_01250C_A	CR_01250C_A	2.97662	7.87137	8.93203e-15	1.16454e-13	231.728	16.9543	220.972	45.3196	231.717	24.5121
CAALFM_C301740CA	C3_01740C_A	C3_01740C_A	2.97271	7.8501	0.000115611	0.000328968	54.6774	0.737142	50.0314	16.8121	60.6029	3.38098
CAALFM_C601440CA	C6_01440C_A	FRP5	2.96047	7.78378	5.19422e-24	1.83155e-22	782.407	72.2399	982.561	128.649	992.224	153.835
CAALFM_C302790WA	C3_02790W_A	C3_02790W_A	2.95783	7.76953	3.63772e-33	2.65596e-31	2314.68	269.057	3011.61	402.76	3226.21	429.385
CAALFM_C702370WA	C7_02370W_A	C7_02370W_A	2.95331	7.74526	7.27282e-37	6.54132e-35	17680.3	3019.33	17527.7	2589.07	27491.1	2486.71
CAALFM_C400860CA	C4_00860C_A	C4_00860C_A	2.94911	7.72271	1.86573e-42	2.57305e-40	12280.3	1428.58	14061.6	2149.76	13390.9	1566.24
CAALFM_C106150WA	C1_06150W_A	C1_06150W_A	2.93607	7.65325	3.44236e-10	2.42765e-09	282.5	11.0571	390.523	47.5125	206.763	56.6315
CAALFM_C702880CA	C7_02880C_A	LIP9	2.92593	7.59965	1.54439e-16	2.45127e-15	236.935	19.9028	227.921	34.3552	172.302	29.5836
CAALFM_CR08980CA	CR_08980C_A	CR_08980C_A	2.92354	7.58707	2.04196e-21	5.76018e-20	8829.1	956.811	15894.7	2205.31	12580.5	1754.73
CAALFM_C302570WA	C3_02570W_A	C3_02570W_A	2.91821	7.55908	2.35797e-40	2.86932e-38	2356.34	319.183	2614.14	282.882	1818.09	295.836
CAALFM_C406390WA	C4_06390W_A	SOU1	2.90806	7.5061	3.4345e-25	1.39311e-23	3784.46	765.154	3791.27	417.379	3962.95	354.158
CAALFM_C403540CA	C4_03540C_A	ECM38	2.88854	7.40521	1.14842e-32	8.09898e-31	2840.62	359.725	2905.99	338.435	1772.93	316.967
CAALFM_C702360WA	C7_02360W_A	C7_02360W_A	2.87975	7.36024	1.98431e-14	2.47779e-13	264.274	19.9028	369.676	51.1673	273.307	52.4052
CAALFM_C105000WA	C1_05000W_A	RHD1	2.87743	7.3484	5.02085e-35	4.04668e-33	2832.81	448.182	4219.31	495.592	2830.51	400.646
CAALFM_C601490CA	C6_01490C_A	C6_01490C_A	2.87731	7.34778	3.46173e-12	3.29502e-11	813.652	129	448.893	44.5887	381.442	49.8695
CAALFM_C110060CA	C1_10060C_A	C1_10060C_A	2.87596	7.34093	1.61151e-18	3.22614e-17	26449.5	3743.21	23102	3242.55	13190	1560.32
CAALFM_CR07540CA	CR_07540C_A	CR_07540C_A	2.87518	7.33693	5.62316e-13	5.7969e-12	826.67	69.2914	1795.57	258.03	1193.05	192.716
CAALFM_C702000CA	C7_02000C_A	C7_02000C_A	2.86854	7.30328	0.000628702	0.00155695	266.878	11.7943	657.357	93.5631	363.617	71.0006
CAALFM_C504210CA	C5_04210C_A	MRV4	2.86672	7.29404	1.37614e-09	8.87767e-09	432.212	41.28	822.738	108.182	188.938	48.179
CAALFM_C203710WA	C2_03710W_A	C2_03710W_A	2.8571	7.24555	5.28879e-37	4.89884e-35	3332.72	396.583	3168.65	490.476	2477.59	351.622
CAALFM_C109080CA	C1_09080C_A	PGA6	2.85479	7.23396	2.06328e-20	5.12189e-19	8592.16	828.548	3317.36	739.003	4517.89	703.244
CAALFM_C602890CA	C6_02890C_A	HPD1	2.8467	7.19355	5.45566e-26	2.31903e-24	2235.26	194.606	2427.91	351.593	1702.82	338.944
CAALFM_C104690CA	C1_04690C_A	C1_04690C_A	2.84557	7.18791	2.59193e-09	1.60534e-08	313.744	12.5314	312.696	38.741	357.676	86.2151
CAALFM_CR01730WA	CR_01730W_A	IFU5	2.84196	7.16996	2.72427e-48	5.28337e-46	20299.6	2643.39	15761.3	2756.46	20746.4	2523.06
CAALFM_C106220CA	C1_06220C_A	C1_06220C_A	2.83686	7.14465	6.91337e-15	9.14805e-14	183.56	21.3771	277.952	38.01	186.562	31.2741
CAALFM_C504230WA	C5_04230W_A	MRV6	2.8298	7.10974	3.11352e-08	1.63473e-07	139.297	14.0057	282.121	43.1268	101.005	16.0597
CAALFM_C405130CA	C4_05130C_A	ALD6	2.82516	7.08694	6.22426e-25	2.46037e-23	3336.62	290.434	2976.87	486.821	1915.53	383.742
CAALFM_C301930WA	C3_01930W_A	PXP2	2.81248	7.02491	1.70512e-18	3.39165e-17	2616.7	253.577	1798.35	304.811	994.601	211.311
CAALFM_C603240WA	C6_03240W_A	C6_03240W_A	2.81198	7.02248	1.2407e-14	1.57459e-13	594.942	96.5656	1171.57	221.481	1553.1	154.68
CAALFM_C603230WA	C6_03230W_A	ARG3	2.80182	6.97318	7.42227e-05	0.000218513	4616.33	1542.84	17937.6	3273.25	23147.9	1737.83
CAALFM_C104010CA	C1_04010C_A	C1_04010C_A	2.80105	6.96949	8.20459e-20	1.86331e-18	1251.07	138.583	1325.83	292.385	2086.64	238.359
CAALFM_C504020CA	C5_04020C_A	FGR42	2.7943	6.93697	1.47975e-18	2.99131e-17	303.329	41.28	229.311	46.0506	280.437	29.5836
CAALFM_CR03290CA	CR_03290C_A	IME2	2.79307	6.93104	2.35151e-15	3.25021e-14	445.23	36.8571	554.515	62.8627	338.663	93.8223
CAALFM_C702810WA	C7_02810W_A	PRX1	2.79006	6.91659	8.84871e-22	2.59034e-20	21568.9	2281.46	11340.4	1730.19	17749.5	3313.36
CAALFM_CR04980CA	CR_04980C_A	CR_04980C_A	2.77529	6.84614	0.000903361	0.00217045	20.8295	2.21143	36.1338	5.11673	16.6361	3.38098
CAALFM_C210130WA	C2_10130W_A	C2_10130W_A	2.77062	6.82403	2.12047e-32	1.44611e-30	1605.17	199.028	1856.72	257.299	1810.96	316.967
CAALFM_C402210WA	C4_02210W_A	C4_02210W_A	2.76712	6.80748	4.69422e-10	3.24053e-09	247.35	18.4286	447.503	63.5937	442.045	85.3698
CAALFM_C503270WA	C5_03270W_A	TEF4	2.76521	6.79845	1.13457e-16	1.84806e-15	178.352	34.6457	232.09	29.2385	203.198	26.2026
CAALFM_C203040WA	C2_03040W_A	PLC2	2.76016	6.77471	1.34848e-37	1.30762e-35	4143.76	647.211	4262.4	502.171	3166.8	558.707
CAALFM_C601520WA	C6_01520W_A	C6_01520W_A	2.75112	6.73238	1.13851e-24	4.36147e-23	2512.56	302.965	3120.01	483.166	1853.74	325.42
CAALFM_C202550CA	C2_02550C_A	C2_02550C_A	2.75098	6.73174	7.34353e-15	9.6555e-14	2796.36	321.394	5417.29	972.91	4892.2	652.53
CAALFM_C102670CA	C1_02670C_A	C1_02670C_A	2.74972	6.72585	3.50189e-10	2.46682e-09	506.417	42.0171	1167.4	194.436	690.398	114.953
CAALFM_C112330WA	C1_12330W_A	C1_12330W_A	2.74583	6.70776	3.98926e-09	2.40362e-08	113.26	13.2686	226.531	46.7816	244.788	27.0479
CAALFM_C108330CA	C1_08330C_A	ADH2	2.74452	6.70167	7.18507e-21	1.93872e-19	38823.5	2770.92	26342.9	6338.17	26479.9	4566.02
CAALFM_C209990CA	C2_09990C_A	YOR1	2.74095	6.68508	5.81449e-37	5.30658e-35	28247.4	4458.97	39301	4871.13	25694.4	4617.58
CAALFM_C209080CA	C2_09080C_A	FGR18	2.74051	6.68309	1.77476e-06	7.0378e-06	55.9792	7.37142	161.212	21.9289	64.1678	12.6787
CAALFM_C106000WA	C1_06000W_A	C1_06000W_A	2.73684	6.66607	7.52285e-22	2.21265e-20	2019.16	224.828	2776.74	466.354	2689.11	431.921
CAALFM_C208170WA	C2_08170W_A	C2_08170W_A	2.73541	6.65948	3.55159e-33	2.62395e-31	1003.72	178.388	1104.86	131.573	947.069	148.763
CAALFM_C114010WA	C1_14010W_A	CSK1	2.73292	6.648	2.69489e-10	1.929e-09	178.352	11.7943	166.771	27.7766	108.135	28.7384
CAALFM_C302750WA	C3_02750W_A	C3_02750W_A	2.72438	6.60875	3.10517e-13	3.30544e-12	31012.5	4383.78	32780.3	4760.02	10828.9	2146.92
CAALFM_CR03670WA	CR_03670W_A	CR_03670W_A	2.71105	6.54798	3.68064e-08	1.91468e-07	136.693	17.6914	207.074	44.5887	133.089	10.1429
CAALFM_CR00210WA	CR_00210W_A	ALK2	2.70242	6.50893	1.3485e-37	1.30762e-35	3715.46	546.222	3987.22	481.704	3051.53	624.637
CAALFM_C500540CA	C5_00540C_A	AGA1	2.69272	6.4653	9.49241e-09	5.4348e-08	114.562	25.8	144.535	11.6954	77.239	14.3692
CAALFM_C502080CA	C5_02080C_A	HSP12	2.68386	6.42571	1.18962e-19	2.64617e-18	1204.2	205.663	781.046	169.583	1749.17	206.24
CAALFM_C111490CA	C1_11490C_A	BTA1	2.67519	6.38723	3.08859e-14	3.76578e-13	512.926	35.3828	321.035	86.9845	379.065	67.6197
CAALFM_C501260WA	C5_01260W_A	C5_01260W_A	2.67456	6.38445	3.19052e-30	1.86796e-28	1446.35	173.228	1254.95	210.517	995.789	195.252
CAALFM_C202060CA	C2_02060C_A	FMO1	2.67203	6.37323	2.31717e-22	7.25516e-21	1102.66	123.103	999.238	135.959	646.431	172.43
CAALFM_C700110WA	C7_00110W_A	SOD3	2.67159	6.37132	5.54282e-13	5.72506e-12	11402.8	1288.52	14179.7	3571.48	26867.3	3372.53
CAALFM_C208880WA	C2_08880W_A	BUD20	2.66512	6.34279	0.000115923	0.000329706	24.735	2.94857	55.5904	9.50251	41.5902	6.76197
CAALFM_C304870WA	C3_04870W_A	C3_04870W_A	2.66257	6.3316	1.69827e-09	1.08542e-08	221.313	11.7943	157.043	35.8171	215.081	46.4885
CAALFM_C702270WA	C7_02270W_A	LDG3	2.66252	6.33139	4.25985e-14	5.15334e-13	170.541	44.2285	240.429	27.7766	217.458	27.0479
CAALFM_C601810WA	C6_01810W_A	C6_01810W_A	2.66227	6.33026	2.39634e-17	4.23695e-16	458.249	45.7028	507.263	102.335	532.355	88.7508
CAALFM_C104470CA	C1_04470C_A	C1_04470C_A	2.66106	6.32499	1.7335e-26	7.68437e-25	11086.5	1533.26	6955.75	1296	6783.96	1095.44
CAALFM_C604150WA	C6_04150W_A	C6_04150W_A	2.65528	6.2997	2.02032e-08	1.09027e-07	84.6198	10.32	129.248	24.8527	93.8751	13.5239
CAALFM_CR00920WA	CR_00920W_A	CCE1	2.64799	6.26795	5.88289e-23	1.90152e-21	2530.78	352.354	3933.02	560.648	2348.07	492.778
CAALFM_C702140WA	C7_02140W_A	C7_02140W_A	2.6474	6.26536	7.12377e-09	4.14842e-08	279.896	33.1714	863.041	120.609	608.406	125.942
CAALFM_C402500CA	C4_02500C_A	ADR1	2.6426	6.24457	1.42086e-24	5.31195e-23	13554.8	2105.28	15021.9	1503.59	8905.06	2393.74
CAALFM_C603500CA	C6_03500C_A	SAP4	2.63509	6.21215	1.08994e-19	2.45079e-18	416.59	103.937	689.321	82.5987	501.459	71.8459
CAALFM_C100390WA	C1_00390W_A	ENA2	2.62248	6.15806	1.87252e-26	8.24175e-25	54677.4	9165.63	48669.4	5340.41	43599.6	9356.87
CAALFM_C106160WA	C1_06160W_A	C1_06160W_A	2.60092	6.06674	1.79882e-10	1.32268e-09	903.479	53.0742	1147.94	237.563	676.138	158.906
CAALFM_C200960CA	C2_00960C_A	MXR1	2.59863	6.05713	7.01973e-38	7.02653e-36	17248.1	3179.29	18410.2	3403.36	18860.6	2417.4
CAALFM_C102690CA	C1_02690C_A	C1_02690C_A	2.59582	6.04531	0.00214578	0.00477301	920.403	85.5085	2911.55	605.967	2131.8	294.991
CAALFM_C401340WA	C4_01340W_A	C4_01340W_A	2.59073	6.02405	5.1109e-16	7.64295e-15	95746.6	20497.7	117684	21917.2	89972.7	7949.54
CAALFM_C210350CA	C2_10350C_A	ACS1	2.58811	6.0131	1.32596e-21	3.84529e-20	42880.1	4652.84	33694.8	5879.13	19868.2	5506.78
CAALFM_CR03500WA	CR_03500W_A	CIT1	2.58759	6.01094	7.49654e-18	1.36433e-16	65895.4	5973.8	56360.4	10319.7	29707.3	8987.5
CAALFM_C207840WA	C2_07840W_A	C2_07840W_A	2.58449	5.99803	8.47747e-10	5.63892e-09	242.143	27.2743	507.263	89.9083	469.375	86.2151
CAALFM_CR03780CA	CR_03780C_A	CR_03780C_A	2.57494	5.95846	2.32414e-14	2.86752e-13	1041.47	377.417	2668.34	437.846	2786.55	274.705
CAALFM_C307240WA	C3_07240W_A	C3_07240W_A	2.57368	5.95327	5.16974e-22	1.53509e-20	613.168	86.9828	555.904	93.5631	405.208	83.6793
CAALFM_C601730WA	C6_01730W_A	FGR37	2.57141	5.94391	5.58768e-06	2.03028e-05	76.8087	5.16	80.6061	20.4669	55.8497	10.1429
CAALFM_C402620CA	C4_02620C_A	C4_02620C_A	2.56312	5.90986	5.40798e-46	9.58912e-44	16663.6	2602.85	14090.8	2476.5	15342	2720.85
CAALFM_C103890WA	C1_03890W_A	C1_03890W_A	2.56144	5.90298	2.24478e-07	1.0251e-06	68.9977	8.84571	72.2676	12.4264	97.44	19.4407
CAALFM_C604230WA	C6_04230W_A	C6_04230W_A	2.56141	5.90283	2.89079e-18	5.6239e-17	617.073	114.257	807.451	156.426	1178.79	170.74
CAALFM_C400850CA	C4_00850C_A	C4_00850C_A	2.56011	5.89753	0.00131294	0.00306434	2838.02	234.411	7351.83	1497.74	6535.61	1103.89
CAALFM_C500470CA	C5_00470C_A	KRE62	2.5581	5.88933	7.41902e-11	5.76251e-10	247.35	17.6914	183.448	42.3958	180.62	43.9528
CAALFM_C304570CA	C3_04570C_A	DUR35	2.55358	5.8709	2.26477e-14	2.81104e-13	578.018	64.8685	863.041	118.416	604.841	165.668
CAALFM_C203690CA	C2_03690C_A	C2_03690C_A	2.5529	5.86813	4.8952e-34	3.70483e-32	14199.2	1850.96	12596.8	2292.3	9997.1	2126.64
CAALFM_C403760WA	C4_03760W_A	C4_03760W_A	2.55211	5.86492	0.000100469	0.000288394	36.4516	4.42285	104.232	21.9289	59.4146	7.60721
CAALFM_C110180CA	C1_10180C_A	ECM21	2.54546	5.83794	1.61085e-22	5.12664e-21	29518	4136.11	25445.1	3056.88	18207	5341.11
CAALFM_C206680WA	C2_06680W_A	FRP3	2.54504	5.83626	5.47668e-12	5.02042e-11	51545.2	10511.6	35415.3	3012.29	26086.6	5845.72
CAALFM_C110570CA	C1_10570C_A	C1_10570C_A	2.54491	5.83572	2.59865e-22	8.02349e-21	368.421	61.9199	391.913	67.2485	349.358	60.8577
CAALFM_C110170WA	C1_10170W_A	C1_10170W_A	2.5434	5.82961	1.34873e-18	2.74434e-17	712.108	154.8	737.963	139.614	1308.31	179.192
CAALFM_C113850CA	C1_13850C_A	DAL7	2.53642	5.80148	1.16485e-14	1.49053e-13	575.414	65.6057	783.825	105.989	598.899	166.513
CAALFM_C402020WA	C4_02020W_A	CAT2	2.53267	5.7864	2.90036e-31	1.74754e-29	6890.65	1127.09	6241.42	866.921	4953.99	1131.78
CAALFM_CR00970WA	CR_00970W_A	ATO9	2.5301	5.7761	1.90284e-10	1.39752e-09	430.91	76.6628	316.865	42.3958	171.114	39.7266
CAALFM_C205950CA	C2_05950C_A	TES15	2.52502	5.75579	1.27486e-25	5.2396e-24	3236.38	493.885	3356.27	435.653	2156.75	590.827
CAALFM_C204430WA	C2_04430W_A	C2_04430W_A	2.5248	5.75495	5.89392e-08	2.97864e-07	281.198	17.6914	478.078	87.7154	241.223	68.4649
CAALFM_C109300CA	C1_09300C_A	C1_09300C_A	2.52458	5.75406	1.19775e-24	4.53247e-23	1805.66	288.96	2002.65	415.186	1657.67	245.121
CAALFM_C502110WA	C5_02110W_A	C5_02110W_A	2.51966	5.73448	9.13094e-16	1.33333e-14	1148.23	183.548	831.077	282.151	1902.46	211.311
CAALFM_C603170CA	C6_03170C_A	MDR1	2.51882	5.73114	1.90815e-10	1.39976e-09	1356.52	118.68	2470.99	490.476	1838.29	379.515
CAALFM_C200940WA	C2_00940W_A	C2_00940W_A	2.51733	5.72523	4.82588e-45	7.88142e-43	28502.5	4870.3	32034	5184.71	27019.4	5237.99
CAALFM_C107620CA	C1_07620C_A	PIR32	2.51683	5.72325	1.22634e-07	5.87697e-07	91.129	12.5314	93.114	24.8527	89.1219	10.1429
CAALFM_C400650WA	C4_00650W_A	HIS5	2.51377	5.71111	5.95963e-18	1.10404e-16	32287	4879.14	29493.5	4962.5	14462.7	3507.77
CAALFM_C202750CA	C2_02750C_A	C2_02750C_A	2.50998	5.69614	7.49808e-10	5.03605e-09	350.196	54.5485	939.478	108.182	564.439	163.132
CAALFM_C110850WA	C1_10850W_A	C1_10850W_A	2.50751	5.68639	2.62399e-06	1.0102e-05	108.053	7.37142	227.921	48.2435	210.328	40.5718
CAALFM_C104870WA	C1_04870W_A	SAP7	2.50674	5.68333	1.371e-08	7.60361e-08	192.673	13.2686	232.09	57.746	228.152	43.9528
CAALFM_C101620CA	C1_01620C_A	C1_01620C_A	2.50044	5.65859	8.57732e-21	2.28458e-19	2414.92	401.005	2869.86	546.029	1828.78	309.36
CAALFM_C200900WA	C2_00900W_A	C2_00900W_A	2.49811	5.64944	4.7625e-06	1.74784e-05	87.2235	5.89714	189.007	32.8933	133.089	33.8098
CAALFM_C102730WA	C1_02730W_A	C1_02730W_A	2.4959	5.64081	6.60686e-14	7.6783e-13	1619.49	343.508	2180.53	625.703	4022.37	417.551
CAALFM_C106660WA	C1_06660W_A	C1_06660W_A	2.49585	5.64062	4.87637e-20	1.16845e-18	264942	48339.6	281026	43318.3	147953	31363.7
CAALFM_C301250WA	C3_01250W_A	PMC1	2.49458	5.63563	3.27865e-28	1.65425e-26	47297.2	8941.54	70366.4	10028.1	60429.4	12632.2
CAALFM_C202790CA	C2_02790C_A	C2_02790C_A	2.4912	5.62247	3.48683e-13	3.68642e-12	157.523	32.4343	155.653	28.5075	181.809	27.0479
CAALFM_C208660CA	C2_08660C_A	C2_08660C_A	2.48772	5.60889	4.33663e-17	7.47588e-16	1448.95	207.137	2006.81	377.176	2283.9	439.528
CAALFM_C405700WA	C4_05700W_A	ZCF5	2.48289	5.59017	8.80273e-19	1.82099e-17	1557	213.771	1174.35	185.664	767.637	226.526
CAALFM_CR04970CA	CR_04970C_A	CR_04970C_A	2.47992	5.57865	4.1355e-07	1.83321e-06	100.242	19.9028	308.527	42.3958	109.323	30.4288
CAALFM_C501990WA	C5_01990W_A	C5_01990W_A	2.46152	5.50796	0.000757922	0.00184965	1610.38	127.526	3575.85	588.424	2588.1	695.637
CAALFM_C204420WA	C2_04420W_A	IFA4	2.46128	5.50705	7.21351e-13	7.36301e-12	1327.88	132.686	1940.11	320.892	1035	327.955
CAALFM_C200510WA	C2_00510W_A	C2_00510W_A	2.46069	5.50479	7.10615e-18	1.30091e-16	2774.23	364.148	1887.3	403.491	1273.85	310.205
CAALFM_C103150CA	C1_03150C_A	C1_03150C_A	2.45579	5.48612	3.46674e-25	1.39637e-23	1711.92	378.154	1473.15	320.161	2223.29	287.384
CAALFM_C407000WA	C4_07000W_A	C4_07000W_A	2.45574	5.48596	2.11222e-07	9.68125e-07	199.182	19.9028	494.755	73.0962	338.663	95.5128
CAALFM_C400640WA	C4_00640W_A	C4_00640W_A	2.45414	5.47987	1.66762e-09	1.06693e-08	127.581	20.64	209.854	48.2435	193.692	27.8931
CAALFM_C301640CA	C3_01640C_A	C3_01640C_A	2.4535	5.47742	2.39364e-14	2.94157e-13	305.933	41.28	319.645	78.9439	420.655	71.0006
CAALFM_CR08310CA	CR_08310C_A	CR_08310C_A	2.45153	5.46996	4.28438e-15	5.81814e-14	368.421	47.1771	460.011	81.1368	407.584	98.0485
CAALFM_C402190CA	C4_02190C_A	C4_02190C_A	2.44719	5.45352	1.20317e-08	6.72853e-08	122.373	16.2171	147.315	31.4314	92.6868	18.5954
CAALFM_C107990CA	C1_07990C_A	C1_07990C_A	2.44461	5.44377	2.02397e-38	2.24299e-36	12154	2193	13801.7	2706.75	14134.7	2464.74
CAALFM_C107670WA	C1_07670W_A	ZCF4	2.44274	5.43674	3.40723e-11	2.73548e-10	205.691	56.0228	454.452	89.9083	396.89	48.179
CAALFM_C306510CA	C3_06510C_A	HST6	2.44258	5.43612	4.25201e-10	2.94837e-09	680.864	48.6514	879.719	166.659	619.1	185.954
CAALFM_C111050WA	C1_11050W_A	C1_11050W_A	2.43958	5.42485	5.54425e-13	5.72506e-12	840.99	94.3542	1271.63	254.375	829.428	193.561
CAALFM_CR07110CA	CR_07110C_A	CR_07110C_A	2.43829	5.42001	2.71244e-22	8.33337e-21	913.893	151.851	1275.8	214.903	1006.48	223.145
CAALFM_C304200WA	C3_04200W_A	AFP99	2.42539	5.37175	9.4953e-13	9.61302e-12	787.615	89.1942	1020.08	244.872	1170.47	220.609
CAALFM_C303460CA	C3_03460C_A	C3_03460C_A	2.41958	5.35013	5.33089e-24	1.86912e-22	1434.63	256.526	2054.07	364.75	1572.11	324.574
CAALFM_C401220CA	C4_01220C_A	C4_01220C_A	2.41641	5.33841	5.18117e-21	1.42276e-19	1748.37	311.811	2644.71	372.791	1939.29	502.076
CAALFM_C604310WA	C6_04310W_A	PEX11	2.41399	5.32948	7.0584e-24	2.44717e-22	6957.05	1442.59	7322.65	1412.22	5674.1	888.353
CAALFM_C504440CA	C5_04440C_A	SFC1	2.40986	5.31425	4.84902e-18	9.1191e-17	10505.9	1595.18	9961.81	3134.37	15052.1	1954.21
CAALFM_C111270WA	C1_11270W_A	C1_11270W_A	2.4078	5.30666	1.38355e-23	4.64126e-22	106695	15937.8	87746.7	21129.2	134630	24944.9
CAALFM_C106430CA	C1_06430C_A	C1_06430C_A	2.40737	5.30508	3.53232e-08	1.84215e-07	222.615	25.8	268.224	60.6698	117.641	27.8931
CAALFM_C700770WA	C7_00770W_A	C7_00770W_A	2.40571	5.29898	2.40315e-22	7.45699e-21	5601.83	1390.25	7533.89	1408.56	6169.61	843.555
CAALFM_CR04420CA	CR_04420C_A	RBR2	2.40564	5.29872	3.05241e-32	2.05905e-30	2064.72	423.12	1869.23	368.405	1999.9	327.955
CAALFM_C304070CA	C3_04070C_A	CDR11	2.38766	5.23309	3.15734e-17	5.48865e-16	57003.8	8351.82	52207.8	6413.46	33539.6	12513.9
CAALFM_C109900WA	C1_09900W_A	LIP3	2.38405	5.22002	6.65818e-08	3.33231e-07	222.615	19.9028	400.251	81.8677	269.742	69.3102
CAALFM_CR07700WA	CR_07700W_A	CR_07700W_A	2.38221	5.21334	6.33614e-27	2.87023e-25	2353.73	377.417	2751.73	562.11	2396.79	499.54
CAALFM_C402610CA	C4_02610C_A	SUL2	2.38205	5.21277	1.56452e-15	2.22184e-14	839.688	192.394	889.447	104.528	546.614	139.466
CAALFM_C102040CA	C1_02040C_A	C1_02040C_A	2.3811	5.20934	4.00708e-18	7.6753e-17	11587.7	2628.65	15543.1	1810.59	7483.87	2205.25
CAALFM_CR07260CA	CR_07260C_A	CR_07260C_A	2.37954	5.20372	1.326e-07	6.30587e-07	184.862	16.2171	309.917	58.477	266.177	71.8459
CAALFM_C208520CA	C2_08520C_A	C2_08520C_A	2.37912	5.2022	0.00200296	0.00448588	15.6221	2.21143	45.8621	12.4264	49.9083	6.76197
CAALFM_C305640WA	C3_05640W_A	C3_05640W_A	2.36731	5.15978	0.000160921	0.000446636	45.5645	2.94857	68.0983	13.8883	51.0966	15.2144
CAALFM_C109550WA	C1_09550W_A	C1_09550W_A	2.36722	5.15946	2.08032e-10	1.52067e-09	652.223	54.5485	715.727	124.995	584.64	199.478
CAALFM_C303570CA	C3_03570C_A	C3_03570C_A	2.35663	5.12173	1.42315e-07	6.72151e-07	269.481	26.5371	572.581	118.416	406.396	98.8938
CAALFM_C107860WA	C1_07860W_A	C1_07860W_A	2.3563	5.12055	2.54411e-11	2.07747e-10	817.557	107.623	1450.91	276.304	749.812	205.395
CAALFM_C206460WA	C2_06460W_A	RTA3	2.3557	5.11841	1.61804e-36	1.39466e-34	6881.54	1222.18	6662.51	1334.74	5722.82	1207.01
CAALFM_C302660WA	C3_02660W_A	C3_02660W_A	2.35186	5.10483	1.01973e-07	4.93254e-07	489.493	91.4056	643.459	111.837	161.608	49.8695
CAALFM_C305270CA	C3_05270C_A	HGT5	2.34828	5.09216	2.25471e-18	4.42809e-17	5019.91	1141.83	5755	810.637	3116.89	775.09
CAALFM_C403510CA	C4_03510C_A	HWP2	2.34748	5.08934	2.21023e-05	7.17026e-05	75.5069	6.63428	140.366	22.6598	61.7912	25.3574
CAALFM_C501570CA	C5_01570C_A	SPO1	2.34484	5.08004	1.56819e-11	1.32591e-10	937.327	119.417	1421.73	337.704	1516.26	305.979
CAALFM_CR07500WA	CR_07500W_A	CR_07500W_A	2.34426	5.07802	0.00341866	0.00726333	469.965	31.6971	1025.64	218.558	787.838	199.478
CAALFM_C303580CA	C3_03580C_A	GTT13	2.34096	5.06641	4.78047e-12	4.44791e-11	1676.77	201.977	2637.77	570.881	1631.53	400.646
CAALFM_C501450WA	C5_01450W_A	PRC2	2.32887	5.02411	1.6592e-27	7.92078e-26	3227.27	566.862	3275.67	752.16	2823.38	536.731
CAALFM_C304310CA	C3_04310C_A	C3_04310C_A	2.32853	5.02295	1.78365e-10	1.31309e-09	592.338	109.097	1254.95	296.04	1164.53	194.407
CAALFM_C101970WA	C1_01970W_A	C1_01970W_A	2.32841	5.02252	2.8802e-07	1.30091e-06	104.147	11.7943	157.043	30.7004	104.57	30.4288
CAALFM_CR02290WA	CR_02290W_A	PGA22	2.32655	5.01603	4.58909e-10	3.17148e-09	238.237	25.0628	209.854	65.0556	216.269	42.2623
CAALFM_C202130CA	C2_02130C_A	C2_02130C_A	2.32586	5.01363	4.30348e-08	2.21418e-07	252.557	28.0114	379.405	76.751	458.681	113.263
CAALFM_C505190WA	C5_05190W_A	PCL5	2.31165	4.96451	2.96398e-19	6.41622e-18	36546.6	8356.24	38514.4	7093.99	25291.6	4762.96
CAALFM_C702070WA	C7_02070W_A	GRX1	2.31115	4.96278	5.44876e-10	3.72002e-09	156.221	25.8	195.956	53.3602	200.821	32.1193
CAALFM_C104440WA	C1_04440W_A	C1_04440W_A	2.30541	4.94308	0.00340272	0.0072369	13.0184	3.68571	52.8109	5.11673	27.3307	10.1429
CAALFM_C504370CA	C5_04370C_A	PGA37	2.30419	4.93891	2.34525e-11	1.93032e-10	2025.67	504.205	5199.1	978.027	2836.45	554.481
CAALFM_C112040WA	C1_12040W_A	C1_12040W_A	2.30419	4.93891	1.1336e-05	3.91929e-05	46.8663	8.84571	61.1495	15.3502	81.9922	14.3692
CAALFM_C302810CA	C3_02810C_A	FAA21	2.29628	4.91191	2.52959e-20	6.22963e-19	2155.85	482.828	2023.49	351.593	1482.99	317.812
CAALFM_CR04620CA	CR_04620C_A	CR_04620C_A	2.29442	4.90556	6.22123e-07	2.68304e-06	123.675	12.5314	198.736	36.5481	124.771	42.2623
CAALFM_C500600CA	C5_00600C_A	C5_00600C_A	2.29424	4.90496	1.89938e-11	1.58435e-10	315.046	39.0685	396.082	84.0606	269.742	76.9174
CAALFM_C104650WA	C1_04650W_A	DUR3	2.29256	4.89925	2.90357e-17	5.06168e-16	831.877	207.874	1160.45	194.436	693.963	145.382
CAALFM_CR06770CA	CR_06770C_A	CR_06770C_A	2.28697	4.88029	1.56988e-21	4.47466e-20	4762.14	872.776	4055.32	927.591	3099.07	640.696
CAALFM_C405200CA	C4_05200C_A	C4_05200C_A	2.2869	4.88008	1.07324e-07	5.17927e-07	140.599	14.7428	162.602	34.3552	101.005	33.8098
CAALFM_C103880CA	C1_03880C_A	C1_03880C_A	2.28683	4.87984	0.00163543	0.00372047	65.0921	0.737142	133.417	24.1217	66.5444	29.5836
CAALFM_C208260WA	C2_08260W_A	C2_08260W_A	2.28647	4.8786	1.33312e-17	2.3774e-16	446.532	87.7199	378.015	106.72	520.472	81.1436
CAALFM_C700870WA	C7_00870W_A	C7_00870W_A	2.27253	4.83171	2.58887e-13	2.7701e-12	881.347	142.268	578.141	116.954	398.078	125.096
CAALFM_C202530WA	C2_02530W_A	C2_02530W_A	2.26879	4.81917	1.31785e-07	6.27192e-07	85.9216	23.5886	204.295	27.7766	120.018	33.8098
CAALFM_CR02340WA	CR_02340W_A	CR_02340W_A	2.26258	4.7985	1.15757e-06	4.73557e-06	554.585	42.0171	1059	170.314	418.279	211.311
CAALFM_C102570CA	C1_02570C_A	PUT4	2.25757	4.78184	2.1363e-10	1.55609e-09	2435.75	292.645	3770.42	691.49	3339.1	1012.6
CAALFM_C106880CA	C1_06880C_A	SPO22	2.2548	4.77269	9.8933e-09	5.63283e-08	607.96	72.2399	1168.79	259.492	818.733	212.157
CAALFM_CR03510WA	CR_03510W_A	CR_03510W_A	2.25406	4.77025	8.61681e-10	5.70714e-09	399.666	39.0685	469.739	109.644	323.216	101.429
CAALFM_C702130WA	C7_02130W_A	C7_02130W_A	2.25202	4.7635	3.96767e-10	2.76978e-09	167.938	24.3257	190.397	48.2435	196.068	43.9528
CAALFM_C602730WA	C6_02730W_A	SAC6	2.24292	4.73355	1.0659e-27	5.16794e-26	31128.4	7318.35	39787.5	8513.51	44334	8515.85
CAALFM_C204090WA	C2_04090W_A	C2_04090W_A	2.24178	4.7298	2.78124e-08	1.46772e-07	551.981	76.6628	1079.84	235.37	1145.51	275.55
CAALFM_CR10100CA	CR_10100C_A	INO1	2.24051	4.72564	2.72801e-18	5.3407e-17	34386.9	7212.2	28210.8	4932.53	19261	5177.13
CAALFM_C303450CA	C3_03450C_A	BMT7	2.23785	4.71695	1.09264e-11	9.55061e-11	1023.25	153.326	1477.32	313.583	1620.83	407.408
CAALFM_C101240WA	C1_01240W_A	IFD3	2.23661	4.71288	9.07728e-19	1.87152e-17	1158.64	164.383	982.561	257.299	842.499	211.311
CAALFM_C200890WA	C2_00890W_A	C2_00890W_A	2.23635	4.71203	1.45506e-09	9.36735e-09	247.35	44.2285	352.999	99.4108	501.459	90.4413
CAALFM_C107480CA	C1_07480C_A	C1_07480C_A	2.23578	4.71018	2.25861e-10	1.63558e-09	226.521	36.12	344.661	70.1724	216.269	60.8577
CAALFM_C201460CA	C2_01460C_A	C2_01460C_A	2.23254	4.69962	0.0003684	0.000957409	35.1497	5.89714	48.6416	13.1573	38.0254	6.76197
CAALFM_C303600CA	C3_03600C_A	GTT12	2.23094	4.69439	1.54416e-06	6.20264e-06	106.751	16.2171	233.48	40.9339	192.503	56.6315
CAALFM_C200950CA	C2_00950C_A	RFC5	2.2308	4.69396	9.76876e-11	7.42953e-10	6282.69	1074.02	11542	3033.49	12124.1	2272.87
CAALFM_C400080CA	C4_00080C_A	C4_00080C_A	2.22808	4.6851	1.32084e-21	3.84529e-20	2884.88	412.8	2202.77	520.445	2125.86	606.886
CAALFM_C109700WA	C1_09700W_A	C1_09700W_A	2.22723	4.68234	5.90799e-06	2.1379e-05	106.751	9.58285	133.417	42.3958	168.738	35.5003
CAALFM_C505240CA	C5_05240C_A	C5_05240C_A	2.2266	4.68028	3.73704e-08	1.94238e-07	364.516	42.7543	503.093	129.38	667.82	156.37
CAALFM_C111280WA	C1_11280W_A	C1_11280W_A	2.21928	4.6566	0.00087761	0.00211348	11514.8	1855.39	30551.1	6924.4	27062.2	6065.48
CAALFM_C303860WA	C3_03860W_A	C3_03860W_A	2.21552	4.64448	2.19849e-14	2.73423e-13	2633.63	305.177	2579.4	652.749	2500.17	703.244
CAALFM_C110740CA	C1_10740C_A	ASR1	2.21178	4.63246	5.14565e-16	7.67642e-15	14080.7	3109.27	8641.53	3271.05	18757.2	2573.77
CAALFM_C505180WA	C5_05180W_A	C5_05180W_A	2.21128	4.63085	3.63335e-13	3.83479e-12	247.35	47.9142	334.932	70.1724	304.203	73.5364
CAALFM_C700430WA	C7_00430W_A	C7_00430W_A	2.20692	4.61689	0.00083283	0.00201503	8810.87	4539.32	38479.7	6327.94	40001.5	8039.98
CAALFM_C206930CA	C2_06930C_A	C2_06930C_A	2.20618	4.61453	1.14176e-09	7.41966e-09	520.737	213.771	1416.17	328.933	1387.93	177.502
CAALFM_C702500CA	C7_02500C_A	DPP3	2.20274	4.60353	8.60143e-32	5.56047e-30	4169.8	964.919	4520.89	870.576	3795.41	876.52
CAALFM_CR07290WA	CR_07290W_A	FRE7	2.19988	4.59441	6.31031e-10	4.28466e-09	7955.56	2262.29	19581.7	4330.22	23405.8	4495.86
CAALFM_C406460CA	C4_06460C_A	C4_06460C_A	2.19975	4.59399	4.425e-19	9.43695e-18	2826.3	806.434	2928.23	808.444	4279.04	568.85
CAALFM_C401320CA	C4_01320C_A	OPT6	2.19708	4.58551	3.04051e-20	7.39976e-19	3121.82	800.536	3967.77	726.576	2544.13	573.077
CAALFM_C700290CA	C7_00290C_A	HGT13	2.19543	4.58028	9.51263e-17	1.56593e-15	1038.87	329.503	1531.52	251.451	1045.7	207.93
CAALFM_C202070WA	C2_02070W_A	SPR3	2.19283	4.57202	9.89334e-06	3.44933e-05	76.8087	11.0571	84.7754	18.274	49.9083	16.9049
CAALFM_CR05190WA	CR_05190W_A	CR_05190W_A	2.19147	4.5677	0.00316759	0.00679504	22.1313	3.68571	26.4055	5.11673	29.7073	8.45246
CAALFM_C701750WA	C7_01750W_A	C7_01750W_A	2.19011	4.5634	1.3951e-28	7.27561e-27	1559.61	384.788	1681.61	339.166	1575.68	331.336
CAALFM_C102580WA	C1_02580W_A	HNM4	2.18861	4.55865	2.37277e-08	1.26398e-07	4053.94	418.697	5258.86	1276.99	6868.33	1854.47
CAALFM_C200100CA	C2_00100C_A	PGA52	2.18554	4.54897	1.16346e-18	2.38298e-17	62371.3	8369.51	41131.4	12413.2	53892.6	13818.1
CAALFM_C405840WA	C4_05840W_A	FRE3	2.18272	4.54009	4.60304e-09	2.75207e-08	1247.17	196.817	2808.71	551.876	1771.74	535.041
CAALFM_C503730WA	C5_03730W_A	C5_03730W_A	2.17866	4.52732	2.78905e-06	1.06713e-05	80.7142	15.48	65.3188	15.3502	106.946	25.3574
CAALFM_C110190WA	C1_10190W_A	C1_10190W_A	2.1783	4.52621	7.51257e-29	3.98487e-27	7350.2	1743.34	9604.64	1810.59	7548.03	1859.54
CAALFM_C702240WA	C7_02240W_A	FMP45	2.17801	4.52529	3.02002e-22	9.18736e-21	7208.3	1704.27	6334.53	1206.82	8004.34	1851.09
CAALFM_CR06460WA	CR_06460W_A	GST3	2.17752	4.52374	1.411e-11	1.20284e-10	255.161	47.1771	362.728	75.2891	339.852	89.5961
CAALFM_C406900WA	C4_06900W_A	GST1	2.17304	4.50972	0.000638724	0.00157799	45.5645	8.84571	31.9645	5.11673	34.4605	10.9882
CAALFM_C603160CA	C6_03160C_A	BMT6	2.17049	4.50176	1.94143e-13	2.11378e-12	11298.7	2830.63	21007.6	4557.55	23089.7	4917.64
CAALFM_C701880CA	C7_01880C_A	C7_01880C_A	2.16695	4.49073	1.0132e-09	6.61883e-09	354.101	75.1885	601.766	171.776	748.624	132.704
CAALFM_C402820WA	C4_02820W_A	C4_02820W_A	2.16617	4.4883	7.84358e-08	3.88485e-07	266.878	25.8	266.834	57.746	263.801	94.6675
CAALFM_C104500WA	C1_04500W_A	ICL1	2.16468	4.48366	2.06903e-27	9.80185e-26	99145.7	23969.7	99035.7	25451.4	134188	24708.2
CAALFM_C109590CA	C1_09590C_A	LIP10	2.15871	4.46515	0.00391817	0.00819001	44.2626	1.47428	45.8621	9.50251	26.1424	15.2144
CAALFM_C703560WA	C7_03560W_A	C7_03560W_A	2.15565	4.4557	3.03607e-19	6.54231e-18	29283.6	7718.62	21462.1	4754.18	28970.6	5418.03
CAALFM_C203700WA	C2_03700W_A	C2_03700W_A	2.15476	4.45294	1.30876e-23	4.43835e-22	2909.62	678.908	3618.94	869.845	4010.49	818.198
CAALFM_C306590WA	C3_06590W_A	LYS9	2.15391	4.45031	1.92082e-14	2.40821e-13	12267.3	2545.35	11865.8	4230.08	14309.4	1862.08
CAALFM_C108530WA	C1_08530W_A	C1_08530W_A	2.15151	4.44292	4.70162e-12	4.38771e-11	449.136	109.834	861.652	190.05	746.248	163.132
CAALFM_CR09040WA	CR_09040W_A	CR_09040W_A	2.14829	4.43303	8.47153e-28	4.13971e-26	2896.6	788.005	3606.43	679.795	3379.5	761.566
CAALFM_C111950WA	C1_11950W_A	C1_11950W_A	2.14652	4.42759	2.03285e-15	2.83502e-14	722.523	227.777	865.821	132.304	680.892	152.144
CAALFM_CR08890CA	CR_08890C_A	ASR2	2.14554	4.42458	1.85575e-12	1.81081e-11	7930.83	2125.18	4329.11	1486.78	11009.5	1647.38
CAALFM_C701730CA	C7_01730C_A	STE18	2.14266	4.41575	1.75417e-12	1.7198e-11	247.35	61.9199	372.456	89.9083	375.5	73.5364
CAALFM_CR00910WA	CR_00910W_A	CR_00910W_A	2.14223	4.41444	4.11233e-24	1.50124e-22	82103.3	24253.5	88829.3	21642.3	116757	19274.1
CAALFM_C210150WA	C2_10150W_A	C2_10150W_A	2.14192	4.41349	6.1808e-14	7.25105e-13	420.495	129	594.818	123.533	456.304	80.2983
CAALFM_C207710WA	C2_07710W_A	C2_07710W_A	2.13915	4.40501	8.23407e-05	0.000240248	88.5253	8.10856	184.838	35.8171	149.725	52.4052
CAALFM_C109690WA	C1_09690W_A	MLS1	2.13819	4.40209	4.8551e-20	1.16786e-18	83146.1	21045.4	69978.6	12245.1	71198.9	17668.2
CAALFM_C600790CA	C6_00790C_A	CTR1	2.13378	4.38865	0.00160564	0.00366076	22529.7	15869.9	72981.9	20627	154604	20494.7
CAALFM_CR08720WA	CR_08720W_A	CR_08720W_A	2.12709	4.36834	1.39637e-23	4.65908e-22	1158.64	229.251	938.089	239.756	1062.33	254.419
CAALFM_C701010WA	C7_01010W_A	C7_01010W_A	2.1152	4.3325	1.06974e-08	6.04628e-08	317.65	61.9199	561.463	134.497	647.619	156.37
CAALFM_C107150WA	C1_07150W_A	C1_07150W_A	2.11377	4.32821	4.98736e-14	5.9408e-13	1718.43	409.114	2405.68	634.475	3229.78	655.911
CAALFM_C400980CA	C4_00980C_A	MRV1	2.11305	4.32604	1.93458e-09	1.22635e-08	246.048	44.9657	403.031	95.756	371.936	95.5128
CAALFM_C113220CA	C1_13220C_A	AKR1	2.11184	4.32241	4.27171e-23	1.40266e-21	12172.2	2961.1	15708.5	3531.28	17011.6	3894.05
CAALFM_C704060WA	C7_04060W_A	C7_04060W_A	2.11083	4.3194	1.00138e-09	6.54853e-09	925.61	154.8	1548.19	329.664	1518.64	440.373
CAALFM_C400140CA	C4_00140C_A	HIS4	2.11076	4.31918	4.14258e-30	2.38045e-28	45128.4	9032.94	45236.7	10004.7	39882.7	11118.4
CAALFM_C405810WA	C4_05810W_A	C4_05810W_A	2.10931	4.31484	7.096e-18	1.30091e-16	11974.3	3602.41	12456.4	3677.47	20504	3134.17
CAALFM_C210020CA	C2_10020C_A	C2_10020C_A	2.10846	4.31231	5.61125e-10	3.82255e-09	167.938	34.6457	230.7	57.015	232.905	54.941
CAALFM_CR01200WA	CR_01200W_A	OYE22	2.10813	4.31132	1.6201e-15	2.29028e-14	667.845	231.463	1027.03	211.248	875.771	152.989
CAALFM_CR07280WA	CR_07280W_A	FRE30	2.1065	4.30646	8.01093e-09	4.642e-08	4141.16	1012.1	9644.94	2298.88	10987	2441.92
CAALFM_C603150CA	C6_03150C_A	C6_03150C_A	2.1053	4.30288	9.91114e-09	5.63782e-08	2618.01	715.765	7053.04	1738.23	6747.12	1361.69
CAALFM_C301480CA	C3_01480C_A	RKI1	2.1037	4.2981	7.81272e-14	9.029e-13	5569.28	1081.39	3707.88	943.672	2640.39	747.197
CAALFM_C110140CA	C1_10140C_A	C1_10140C_A	2.10045	4.28842	7.62131e-20	1.75177e-18	16137.6	3101.16	13441.8	2564.21	12195.4	4076.62
CAALFM_C406310CA	C4_06310C_A	PGA41	2.09915	4.28458	1.14931e-16	1.86718e-15	576.716	132.686	760.199	173.969	779.52	187.645
CAALFM_C112090CA	C1_12090C_A	C1_12090C_A	2.09769	4.28023	7.36654e-06	2.6274e-05	79.4124	21.3771	163.992	32.1623	73.6741	20.2859
CAALFM_C200780WA	C2_00780W_A	POT1-2	2.09641	4.27644	2.5963e-12	2.50196e-11	2990.33	730.508	6308.12	1181.23	3511.4	1083.61
CAALFM_C500530WA	C5_00530W_A	C5_00530W_A	2.09558	4.27397	1.41842e-06	5.71977e-06	97.6382	16.2171	84.7754	23.3908	73.6741	20.2859
CAALFM_C101440CA	C1_01440C_A	POX18	2.09467	4.27128	2.08253e-09	1.30944e-08	177.051	53.8114	352.999	76.02	245.977	51.56
CAALFM_C303870CA	C3_03870C_A	SAP9	2.09112	4.26077	8.1472e-19	1.6967e-17	72585.5	13303.9	67756.4	17117.7	86241.5	22758.2
CAALFM_C104940CA	C1_04940C_A	C1_04940C_A	2.09075	4.25969	7.43512e-12	6.62014e-11	549.378	97.3028	781.046	182.74	478.882	144.537
CAALFM_C402220CA	C4_02220C_A	ZCF25	2.08759	4.25038	2.32335e-15	3.21846e-14	1817.37	381.84	2423.74	483.166	1272.66	431.921
CAALFM_CR07160CA	CR_07160C_A	CR_07160C_A	2.08313	4.23724	4.9237e-20	1.17525e-18	5544.55	1329.07	5357.53	1639.55	8107.72	1518.06
CAALFM_C105690CA	C1_05690C_A	C1_05690C_A	2.0823	4.2348	5.14968e-07	2.24116e-06	1074.02	258.737	793.553	165.928	330.345	93.8223
CAALFM_C306940WA	C3_06940W_A	C3_06940W_A	2.08222	4.23459	9.58385e-20	2.16281e-18	19454.7	4326.29	14311.8	2943.58	15181.6	4289.62
CAALFM_C305710WA	C3_05710W_A	RCT1	2.07982	4.22754	1.52022e-15	2.16885e-14	103726	29533.6	68873.8	20154.8	127007	21181.9
CAALFM_C305220WA	C3_05220W_A	CDR1	2.0738	4.20994	1.53338e-14	1.93811e-13	66955.1	15066.5	101251	16127.9	49074.1	20416.9
CAALFM_C402560CA	C4_02560C_A	UME7	2.07023	4.19953	5.71609e-14	6.76986e-13	700.391	152.588	1060.39	233.908	676.138	193.561
CAALFM_CR00530WA	CR_00530W_A	CR_00530W_A	2.06601	4.18728	1.19658e-06	4.87908e-06	149.712	17.6914	200.126	47.5125	159.231	56.6315
CAALFM_C406540WA	C4_06540W_A	MNN4	2.06179	4.17503	5.73285e-17	9.66795e-16	14061.2	2289.56	11775.4	2528.4	10525.9	3892.36
CAALFM_C206370CA	C2_06370C_A	SCP1	2.06169	4.17475	2.7549e-15	3.79089e-14	1832.99	530.005	2548.82	556.262	1627.96	352.467
CAALFM_CR07480WA	CR_07480W_A	CR_07480W_A	2.05567	4.15736	1.02907e-11	9.03307e-11	27928.4	6854.69	30941.6	11213.7	59562	10419.3
CAALFM_C113180WA	C1_13180W_A	C1_13180W_A	2.04813	4.13571	9.50499e-10	6.23551e-09	307.235	89.9314	329.373	107.451	653.561	114.953
CAALFM_C704070CA	C7_04070C_A	C7_04070C_A	2.04776	4.13463	0.00583512	0.011765	48.1682	2.21143	22.2362	13.8883	34.4605	9.2977
CAALFM_C106670WA	C1_06670W_A	C1_06670W_A	2.04739	4.13357	4.95143e-14	5.90934e-13	5665.62	1380.67	10060.5	2326.65	8465.39	2145.23
CAALFM_C702910WA	C7_02910W_A	ENA21	2.0469	4.13216	5.31549e-21	1.44684e-19	122076	29285.9	164906	30379.5	113881	37345.5
CAALFM_CR00930WA	CR_00930W_A	ATO10	2.04633	4.13052	1.52306e-07	7.14445e-07	1167.75	147.428	1635.75	567.227	1120.56	234.978
CAALFM_C207580WA	C2_07580W_A	C2_07580W_A	2.04631	4.13048	6.19453e-12	5.58768e-11	3529.3	932.485	3217.3	566.496	1789.57	567.16
CAALFM_C305620WA	C3_05620W_A	ATO5	2.04447	4.12522	1.54619e-11	1.31088e-10	334.574	81.8228	525.33	88.4464	381.442	131.013
CAALFM_C204460WA	C2_04460W_A	LYS22	2.04218	4.11868	7.05898e-19	1.48502e-17	25820.7	6250.23	26390.2	6520.91	18784.5	4465.43
CAALFM_C302930WA	C3_02930W_A	C3_02930W_A	2.04102	4.11536	4.84638e-09	2.8809e-08	372.327	60.4457	455.842	160.812	562.062	116.644
CAALFM_CR09850CA	CR_09850C_A	FGR46	2.03502	4.09829	3.94218e-07	1.75127e-06	1292.73	176.914	2191.65	619.856	2609.49	690.566
CAALFM_CR10320WA	CR_10320W_A	CR_10320W_A	2.03362	4.0943	0.0143068	0.0263545	33.8479	0.737142	22.2362	8.04058	34.4605	13.5239
CAALFM_C102270CA	C1_02270C_A	C1_02270C_A	2.03258	4.09136	6.30805e-18	1.16511e-16	2017.86	440.074	1507.89	366.212	1305.93	374.444
CAALFM_C503880CA	C5_03880C_A	C5_03880C_A	2.03249	4.09109	1.52925e-09	9.83474e-09	347.592	72.9771	537.837	97.2179	489.576	166.513
CAALFM_C504490CA	C5_04490C_A	CAR1	2.03185	4.08929	1.44957e-11	1.23402e-10	14951.7	3327.46	10881.8	2466.27	6339.54	2073.39
CAALFM_C202600CA	C2_02600C_A	FGR22	2.02817	4.07888	5.35973e-14	6.36956e-13	318.951	69.2914	358.558	93.5631	331.534	84.5246
CAALFM_C305080WA	C3_05080W_A	C3_05080W_A	2.02434	4.06807	4.45498e-07	1.95943e-06	688.675	85.5085	1145.16	279.958	1088.48	353.313
CAALFM_C104800CA	C1_04800C_A	C1_04800C_A	2.02376	4.06642	1.51584e-05	5.08228e-05	78.1106	11.7943	88.9447	22.6598	68.921	23.6669
CAALFM_C703280CA	C7_03280C_A	C7_03280C_A	2.02249	4.06285	9.57125e-09	5.46451e-08	21863.1	6490.54	16688.2	2138.06	11073.7	3585.53
CAALFM_C208100WA	C2_08100W_A	C2_08100W_A	2.0224	4.06259	2.93313e-27	1.36865e-25	6277.48	1581.17	5766.12	1628.58	6502.34	1354.93
CAALFM_C500430WA	C5_00430W_A	MET14	2.01889	4.05273	0.00803071	0.015722	1481.5	440.811	1840.04	237.563	301.826	215.538
CAALFM_C206180CA	C2_06180C_A	FGR12	2.01763	4.04919	0.000693532	0.00170324	37.7534	6.63428	80.6061	13.8883	46.3434	20.2859
CAALFM_C200560WA	C2_00560W_A	C2_00560W_A	2.01716	4.04787	0.00754424	0.0149154	41.659	5.16	19.4567	4.38577	21.3893	10.9882
CAALFM_C200910WA	C2_00910W_A	PGA19	2.01108	4.03085	1.05466e-06	4.35477e-06	206.993	33.9085	336.322	83.3297	387.383	114.108
CAALFM_C113290WA	C1_13290W_A	C1_13290W_A	2.01099	4.03058	1.15458e-05	3.98072e-05	79.4124	14.0057	122.299	30.7004	80.8039	25.3574
CAALFM_C700480WA	C7_00480W_A	FGR2	2.00824	4.02292	6.08943e-05	0.000182477	201.786	15.48	323.814	66.5175	244.788	109.882
CAALFM_C304440CA	C3_04440C_A	C3_04440C_A	2.00801	4.02228	1.18671e-05	4.06217e-05	408.779	37.5943	519.771	150.578	727.235	223.99
CAALFM_C407260WA	C4_07260W_A	C4_07260W_A	2.00768	4.02134	0.000189236	0.000519185	126.279	8.84571	107.012	22.6598	105.758	53.2505
CAALFM_C103470CA	C1_03470C_A	C1_03470C_A	2.00743	4.02064	8.51208e-07	3.58142e-06	199.182	25.8	280.732	83.3297	267.366	76.9174
CAALFM_C602510CA	C6_02510C_A	ASG7	2.00313	4.00869	5.03083e-05	0.000152712	58.5829	19.1657	81.9959	16.0812	52.2849	12.6787
CAALFM_C406220CA	C4_06220C_A	C4_06220C_A	2.00152	4.00422	5.49298e-05	0.000165643	67.6958	15.48	175.11	31.4314	140.218	49.0243
CAALFM_C110980WA	C1_10980W_A	C1_10980W_A	2.00148	4.00411	8.74519e-05	0.000254443	63.7903	11.7943	125.078	21.1979	101.005	39.7266
CAALFM_C210730WA	C2_10730W_A	C2_10730W_A	2.00143	4.00398	2.51855e-10	1.80904e-09	1072.72	159.96	1085.4	234.639	1103.92	420.932
CAALFM_C504400WA	C5_04400W_A	RNY11	1.99543	3.98736	2.57865e-06	9.93364e-06	440.023	58.2342	903.345	207.593	692.774	245.121
CAALFM_C107580CA	C1_07580C_A	PRY1	1.99169	3.97701	3.1717e-05	0.000100018	121.071	14.0057	163.992	38.741	181.809	65.0839
CAALFM_C405890WA	C4_05890W_A	C4_05890W_A	1.98993	3.97218	2.17577e-12	2.10652e-11	507.719	168.806	736.573	206.862	720.105	118.334
CAALFM_C107610CA	C1_07610C_A	C1_07610C_A	1.98718	3.96462	2.25832e-08	1.20508e-07	227.822	70.7657	357.169	124.264	513.342	81.9888
CAALFM_CR00610WA	CR_00610W_A	IFF4	1.98446	3.95715	1.95437e-09	1.23764e-08	1766.6	267.583	2689.19	643.247	1466.35	585.755
CAALFM_C404070CA	C4_04070C_A	PGA30	1.98137	3.94867	0.00116252	0.00274423	35.1497	8.10856	41.6928	10.9644	32.0839	8.45246
CAALFM_C205900WA	C2_05900W_A	C2_05900W_A	1.98102	3.94772	1.54547e-06	6.20388e-06	166.636	53.8114	165.382	53.3602	166.361	18.5954
CAALFM_C103670CA	C1_03670C_A	DAO1	1.98067	3.94676	2.3528e-23	7.80827e-22	5088.9	1095.39	3912.18	1055.51	3967.71	1135.17
CAALFM_C307830WA	C3_07830W_A	FBP1	1.98061	3.94661	1.60424e-07	7.47026e-07	23059.5	5085.54	16457.5	8237.94	54584.2	10520.8
CAALFM_CR05750WA	CR_05750W_A	CR_05750W_A	1.97814	3.93985	4.10806e-21	1.13309e-19	6729.22	1817.79	5328.34	1377.86	5948.59	1374.37
CAALFM_C201910WA	C2_01910W_A	C2_01910W_A	1.977	3.93673	1.12297e-09	7.30517e-09	5545.85	1416.05	5631.31	1339.85	2566.71	734.519
CAALFM_CR00540CA	CR_00540C_A	MDH1	1.9738	3.928	0.00155129	0.00355119	21545.5	9079.38	16318.6	8583.69	61178	7551.43
CAALFM_C401170CA	C4_01170C_A	BMT9	1.97212	3.92345	1.31295e-20	3.38098e-19	2239.17	479.142	2049.9	500.709	1614.89	524.898
CAALFM_C205990CA	C2_05990C_A	C2_05990C_A	1.9718	3.92256	1.3994e-16	2.23257e-15	1891.58	422.383	1713.58	350.862	1715.89	584.065
CAALFM_C208970CA	C2_08970C_A	DFG10	1.96949	3.91629	4.18444e-13	4.37183e-12	1256.28	342.034	1671.88	560.648	1948.8	342.325
CAALFM_C603060WA	C6_03060W_A	PGA60	1.96259	3.89761	2.26993e-07	1.03582e-06	104.147	26.5371	147.315	38.741	160.419	40.5718
CAALFM_C104640WA	C1_04640W_A	C1_04640W_A	1.96181	3.8955	9.80971e-21	2.56874e-19	4900.14	1727.12	6206.67	1399.06	6813.67	1474.11
CAALFM_C302990CA	C3_02990C_A	C3_02990C_A	1.95586	3.87947	0.00042373	0.00108574	65.0921	9.58285	36.1338	12.4264	52.2849	17.7502
CAALFM_C101100WA	C1_01100W_A	CCH1	1.95361	3.87343	4.57053e-07	2.00457e-06	21056	3262.59	47037.8	10202	27774	11285.7
CAALFM_C209220WA	C2_09220W_A	DDR48	1.9514	3.86749	5.94312e-16	8.84484e-15	51568.6	12863.1	38525.6	15842.1	66303.1	11733.7
CAALFM_C603740WA	C6_03740W_A	C6_03740W_A	1.95068	3.86557	1.39488e-06	5.62851e-06	454.343	199.028	1277.19	418.841	1774.12	289.074
CAALFM_C204390WA	C2_04390W_A	C2_04390W_A	1.94808	3.8586	6.79968e-10	4.60183e-09	266.878	74.4514	357.169	118.416	379.065	66.7744
CAALFM_CR00300WA	CR_00300W_A	CDA2	1.94772	3.85764	8.94621e-11	6.86282e-10	1130	154.8	903.345	247.065	893.596	357.539
CAALFM_C204440WA	C2_04440W_A	C2_04440W_A	1.94565	3.85212	2.1427e-09	1.34184e-08	597.546	95.8285	753.25	176.893	402.831	182.573
CAALFM_C500710WA	C5_00710W_A	IFF8	1.94539	3.85143	8.80804e-10	5.81518e-09	384.044	72.2399	298.799	95.0251	219.834	66.7744
CAALFM_CR00380WA	CR_00380W_A	CR_00380W_A	1.94283	3.8446	5.36353e-08	2.7239e-07	272.085	43.4914	175.11	85.5226	311.333	68.4649
CAALFM_C111790WA	C1_11790W_A	C1_11790W_A	1.94174	3.84168	2.57232e-12	2.48658e-11	1450.25	401.743	2675.29	648.363	1887.01	514.755
CAALFM_C304210WA	C3_04210W_A	C3_04210W_A	1.93922	3.83498	1.95428e-07	9.01061e-07	147.108	33.9085	195.956	70.1724	228.152	44.798
CAALFM_C503910CA	C5_03910C_A	C5_03910C_A	1.9385	3.83307	6.56461e-06	2.35764e-05	71.6013	28.7485	145.925	40.9339	147.348	25.3574
CAALFM_C209180WA	C2_09180W_A	C2_09180W_A	1.93777	3.83113	5.09401e-12	4.71842e-11	1697.6	322.868	1505.11	590.617	1439.02	297.527
CAALFM_C210070WA	C2_10070W_A	C2_10070W_A	1.93742	3.8302	1.82378e-09	1.16086e-08	615.772	112.783	803.282	277.035	677.327	157.216
CAALFM_C304450CA	C3_04450C_A	C3_04450C_A	1.93611	3.82674	2.52475e-07	1.14453e-06	281.198	39.8057	195.956	53.3602	134.277	66.7744
CAALFM_C106630WA	C1_06630W_A	C1_06630W_A	1.93567	3.82556	1.77805e-11	1.48914e-10	2698.72	619.199	3920.52	1229.48	4539.28	1068.39
CAALFM_CR02400WA	CR_02400W_A	PHO112	1.93264	3.81752	2.48328e-08	1.31833e-07	270.783	45.7028	326.594	110.375	273.307	71.8459
CAALFM_C305210CA	C3_05210C_A	DYN1	1.93254	3.81726	5.81206e-12	5.28106e-11	7581.93	1783.88	10987.4	2069.35	4838.73	2278.78
CAALFM_C207280WA	C2_07280W_A	C2_07280W_A	1.93207	3.81603	2.17285e-07	9.94446e-07	266.878	50.8628	487.806	134.497	381.442	112.418
CAALFM_C302720WA	C3_02720W_A	C3_02720W_A	1.92854	3.80669	1.0669e-14	1.37655e-13	3090.57	810.856	5032.32	1187.08	3556.56	1070.08
CAALFM_C604620CA	C6_04620C_A	NAG4	1.92229	3.79025	0.000149804	0.000417461	66.394	11.0571	59.7597	19.005	48.72	16.0597
CAALFM_C306170CA	C3_06170C_A	C3_06170C_A	1.91879	3.78107	0.000335609	0.000879185	67.6958	9.58285	44.4723	14.6192	67.7327	23.6669
CAALFM_C203540WA	C2_03540W_A	RAD32	1.91696	3.77627	2.96722e-19	6.41622e-18	7359.32	1551.68	6684.75	1809.13	7469.61	2337.1
CAALFM_CR01340WA	CR_01340W_A	CR_01340W_A	1.91258	3.76483	5.06165e-09	3.00025e-08	378.836	61.1828	458.621	114.761	317.274	131.013
CAALFM_C604070CA	C6_04070C_A	C6_04070C_A	1.91172	3.76259	1.69385e-06	6.74714e-06	145.806	47.1771	398.861	76.751	261.424	90.4413
CAALFM_C304350CA	C3_04350C_A	C3_04350C_A	1.91143	3.76182	4.47843e-09	2.68273e-08	1519.25	283.063	1962.34	573.805	2531.06	742.126
CAALFM_C204950CA	C2_04950C_A	CYT1	1.9103	3.75888	5.23793e-15	7.02086e-14	29892.9	8056.96	19830.5	7809.6	37405.1	7313.07
CAALFM_C112910WA	C1_12910W_A	C1_12910W_A	1.90891	3.75525	7.37692e-08	3.6713e-07	21372.3	11290.8	25322.8	10881.1	59664.2	6150.85
CAALFM_C104210CA	C1_04210C_A	CDC3	1.90564	3.74676	1.22851e-14	1.56233e-13	11220.6	3598.73	19062	5026.09	17832.7	4216.93
CAALFM_C207180WA	C2_07180W_A	C2_07180W_A	1.90497	3.74502	9.63337e-09	5.49491e-08	269.481	90.6685	405.81	133.035	604.841	118.334
CAALFM_C405830WA	C4_05830W_A	C4_05830W_A	1.90195	3.73717	6.21791e-08	3.12777e-07	259.067	49.3885	383.574	80.4058	276.872	116.644
CAALFM_C504390CA	C5_04390C_A	C5_04390C_A	1.89827	3.72765	1.81939e-05	5.97729e-05	130.184	33.1714	372.456	86.2535	269.742	87.9056
CAALFM_C307120WA	C3_07120W_A	C3_07120W_A	1.89765	3.72606	4.52473e-15	6.10445e-14	716.013	221.143	701.829	198.822	693.963	146.228
CAALFM_C403710CA	C4_03710C_A	C4_03710C_A	1.8961	3.72207	1.25285e-07	5.99939e-07	268.18	60.4457	437.775	118.416	231.717	72.6911
CAALFM_C114320CA	C1_14320C_A	C1_14320C_A	1.89551	3.72052	2.57415e-13	2.75909e-12	3818.3	648.685	3674.53	1229.48	2907.75	917.092
CAALFM_C301370CA	C3_01370C_A	PGA44	1.893	3.71406	4.64209e-09	2.76978e-08	158.825	44.2285	168.161	49.7054	212.704	51.56
CAALFM_C503520WA	C5_03520W_A	C5_03520W_A	1.89073	3.70823	4.21332e-10	2.92481e-09	618.375	109.834	594.818	156.426	338.663	152.144
CAALFM_C501210WA	C5_01210W_A	VPS1	1.88623	3.69669	1.39929e-18	2.83791e-17	11540.8	3184.45	16299.1	4205.22	13985	3924.48
CAALFM_C300810CA	C3_00810C_A	FOX2	1.88585	3.6957	6.50677e-15	8.6469e-14	6917.99	1752.19	5839.78	1165.88	4810.21	1835.87
CAALFM_CR00740CA	CR_00740C_A	BMT3	1.8855	3.6948	7.18669e-23	2.31091e-21	4631.96	1183.85	4344.39	1222.17	3809.67	1054.02
CAALFM_C304930CA	C3_04930C_A	HGT4	1.8848	3.69301	6.78163e-12	6.07313e-11	5351.87	1588.54	5151.84	879.347	3236.91	1252.65
CAALFM_C200460WA	C2_00460W_A	SAP30	1.88454	3.69234	3.42214e-09	2.09033e-08	261.67	68.5542	232.09	52.6293	304.203	95.5128
CAALFM_C500450CA	C5_00450C_A	IFG3	1.88272	3.68771	2.77768e-08	1.46709e-07	9995.55	4437.6	8795.8	3564.9	25206.1	3928.7
CAALFM_C404550CA	C4_04550C_A	C4_04550C_A	1.8817	3.68509	3.12072e-16	4.76248e-15	4963.93	1389.51	7326.82	1832.52	6751.88	1945.76
CAALFM_C206980WA	C2_06980W_A	C2_06980W_A	1.88075	3.68266	0.00407962	0.00851029	54.6774	2.94857	81.9959	19.005	67.7327	33.8098
CAALFM_C505430WA	C5_05430W_A	PEX4	1.87823	3.67624	2.14682e-22	6.76301e-21	3955	935.434	3256.21	908.586	3385.44	1038.81
CAALFM_C209330CA	C2_09330C_A	C2_09330C_A	1.87688	3.6728	0.00453295	0.00934911	20.8295	8.10856	34.744	7.30962	38.0254	10.1429
CAALFM_C402150CA	C4_02150C_A	C4_02150C_A	1.87459	3.66697	1.04412e-12	1.05021e-11	969.873	196.817	990.899	249.258	614.347	256.109
CAALFM_CR06580WA	CR_06580W_A	CR_06580W_A	1.87228	3.6611	0.000584354	0.00145526	196.578	55.2857	316.865	88.4464	79.6156	17.7502
CAALFM_C406950WA	C4_06950W_A	C4_06950W_A	1.86961	3.65433	1.38345e-21	3.99334e-20	12059	3042.92	11530.8	3797.35	11651.2	2802.83
CAALFM_C202230CA	C2_02230C_A	C2_02230C_A	1.86764	3.64935	5.25251e-06	1.91635e-05	187.465	25.0628	209.854	76.02	150.913	49.0243
CAALFM_C102110CA	C1_02110C_A	HGT2	1.86655	3.64659	7.82646e-08	3.88101e-07	35514.3	13124.1	28648.5	3924.53	23392.7	6961.44
CAALFM_C209750WA	C2_09750W_A	LEU42	1.86526	3.64333	1.59969e-16	2.53258e-15	48096.6	10163	43271.6	10548.5	30396.5	12710
CAALFM_CR01400WA	CR_01400W_A	LYS12	1.86427	3.64085	1.20131e-16	1.9415e-15	8379.96	1810.42	6523.54	2499.89	6890.91	1675.28
CAALFM_CR06310WA	CR_06310W_A	CR_06310W_A	1.86018	3.63054	7.97437e-10	5.33861e-09	296.82	78.1371	437.775	105.989	266.177	91.2865
CAALFM_C500810CA	C5_00810C_A	C5_00810C_A	1.86018	3.63053	5.07191e-05	0.000153768	111.958	17.6914	162.602	49.7054	202.01	64.2387
CAALFM_CR00150CA	CR_00150C_A	POT1	1.85974	3.62943	2.95065e-18	5.70459e-17	5045.94	1336.44	3673.14	1063.55	4004.55	1105.58
CAALFM_C111290WA	C1_11290W_A	C1_11290W_A	1.85721	3.62306	2.55662e-06	9.86717e-06	3186.91	599.297	8042.55	1985.29	4501.25	1757.27
CAALFM_C701540WA	C7_01540W_A	ALK6	1.85319	3.61297	2.34647e-06	9.12989e-06	177.051	26.5371	187.618	75.2891	186.562	50.7147
CAALFM_CR04440CA	CR_04440C_A	RBR1	1.85111	3.60778	0.000339059	0.000887473	58.5829	14.7428	58.37	17.5431	42.7785	11.8334
CAALFM_C203020CA	C2_03020C_A	C2_03020C_A	1.85024	3.6056	5.95596e-15	7.96609e-14	8740.57	2182.68	7057.21	1714.11	5150.06	1912.79
CAALFM_C201150WA	C2_01150W_A	PEX12	1.84996	3.60489	1.49999e-18	3.01259e-17	5334.95	1513.35	4115.08	1117.64	4778.12	1316.05
CAALFM_C501440CA	C5_01440C_A	C5_01440C_A	1.84754	3.59887	4.91745e-18	9.21985e-17	1705.41	549.171	1973.46	569.419	1854.92	418.397
CAALFM_C403230CA	C4_03230C_A	C4_03230C_A	1.84564	3.59412	1.69453e-08	9.21991e-08	7618.38	1433	12502.3	2481.62	7991.27	3907.57
CAALFM_C206140CA	C2_06140C_A	C2_06140C_A	1.84495	3.59241	3.7442e-08	1.94448e-07	167.938	45.7028	216.803	65.7866	269.742	71.0006
CAALFM_C207270WA	C2_07270W_A	C2_07270W_A	1.84422	3.59058	2.7759e-18	5.41736e-17	2936.96	794.639	3139.47	908.586	3806.1	1049.8
CAALFM_CR02440WA	CR_02440W_A	CR_02440W_A	1.84266	3.58671	8.2667e-13	8.39659e-12	3593.09	1269.36	4944.77	1256.52	3314.15	777.626
CAALFM_C703170WA	C7_03170W_A	IFA21	1.84002	3.58015	1.76964e-16	2.77334e-15	3119.21	775.474	3306.24	1152	3248.79	774.245
CAALFM_C206070WA	C2_06070W_A	FAA2-1	1.83777	3.57458	3.81524e-16	5.78909e-15	3081.46	796.851	2616.92	626.434	2066.44	748.888
CAALFM_C113490CA	C1_13490C_A	C1_13490C_A	1.83607	3.57037	1.0655e-11	9.33967e-11	1987.91	594.874	3696.76	883.002	2585.72	838.484
CAALFM_C104020CA	C1_04020C_A	CSH1	1.83514	3.56805	3.20905e-10	2.27085e-09	6139.49	1284.1	4337.44	2423.14	7784.5	1410.72
CAALFM_C602680WA	C6_02680W_A	C6_02680W_A	1.83423	3.5658	1.48716e-18	2.99652e-17	3354.85	980.399	3805.17	1241.9	3999.79	906.949
CAALFM_C500870CA	C5_00870C_A	GIT4	1.8314	3.55882	6.88036e-09	4.02043e-08	359.309	71.5028	480.857	149.847	425.409	134.394
CAALFM_C406150CA	C4_06150C_A	C4_06150C_A	1.83132	3.55862	0.0137427	0.0254894	538.963	56.0228	1093.74	228.791	520.472	320.348
CAALFM_C111240CA	C1_11240C_A	CHO1	1.83114	3.55819	5.42252e-20	1.26989e-18	5383.12	1794.94	5736.93	1763.08	6564.13	1411.56
CAALFM_C702280WA	C7_02280W_A	C7_02280W_A	1.83062	3.5569	6.35813e-07	2.73828e-06	177.051	112.046	300.188	62.8627	400.455	71.8459
CAALFM_C300030CA	C3_00030C_A	C3_00030C_A	1.8295	3.55414	1.89093e-06	7.46985e-06	31207.8	3155.71	29481	7568.38	30094.7	14819.7
CAALFM_C406960WA	C4_06960W_A	C4_06960W_A	1.82895	3.55278	7.20686e-18	1.31546e-16	4220.57	1194.91	5007.31	1598.61	4737.72	1136.86
CAALFM_C306480CA	C3_06480C_A	ECM15	1.82768	3.54966	1.99094e-11	1.65627e-10	12213.9	4195.08	14470.2	5931.03	21655.4	3491.71
CAALFM_CR00330CA	CR_00330C_A	PXA1	1.82746	3.54912	2.21379e-10	1.61064e-09	7328.07	2146.56	6355.38	1142.49	3951.07	1679.5
CAALFM_C200800CA	C2_00800C_A	PGA27	1.82499	3.54305	2.47666e-11	2.02505e-10	1018.04	280.114	1699.68	396.912	1005.3	373.599
CAALFM_C504480CA	C5_04480C_A	C5_04480C_A	1.8214	3.53424	2.776e-08	1.46709e-07	589.735	201.24	1189.64	338.435	1348.71	345.706
CAALFM_C203630WA	C2_03630W_A	C2_03630W_A	1.81775	3.52532	6.07854e-05	0.000182239	85.9216	19.1657	125.078	49.7054	118.829	24.5121
CAALFM_C104000CA	C1_04000C_A	KTR4	1.81608	3.52123	1.6273e-16	2.5632e-15	3544.92	1196.38	3653.68	1189.28	5296.22	1163.06
CAALFM_C201650WA	C2_01650W_A	C2_01650W_A	1.80915	3.50435	4.30436e-09	2.58345e-08	325.461	72.2399	405.81	90.6393	308.956	134.394
CAALFM_C406940CA	C4_06940C_A	C4_06940C_A	1.80772	3.50089	8.38454e-14	9.6182e-13	23214.5	6296.67	23129.8	6865.2	15541.7	4514.46
CAALFM_C600180CA	C6_00180C_A	C6_00180C_A	1.80723	3.49969	9.81286e-09	5.59216e-08	266.878	61.1828	380.794	108.182	317.274	106.501
CAALFM_C501040WA	C5_01040W_A	C5_01040W_A	1.80601	3.49674	3.91054e-09	2.36078e-08	531.152	165.857	900.565	276.304	1038.57	264.562
CAALFM_C702290WA	C7_02290W_A	C7_02290W_A	1.80177	3.48648	3.5852e-12	3.38657e-11	964.665	326.554	1213.26	325.278	840.123	213.002
CAALFM_C406560WA	C4_06560W_A	PGA15	1.79904	3.47988	3.662e-08	1.90818e-07	777.2	182.074	521.16	211.248	431.35	103.12
CAALFM_C700630CA	C7_00630C_A	C7_00630C_A	1.79714	3.47531	1.77288e-06	7.03486e-06	213.502	30.96	204.295	60.6698	163.984	76.0721
CAALFM_CR02430CA	CR_02430C_A	CR_02430C_A	1.79503	3.47022	3.32649e-11	2.67759e-10	65386.3	18812.6	66105.4	16496.4	35067.7	12687.1
CAALFM_C302710WA	C3_02710W_A	C3_02710W_A	1.79481	3.4697	1.20091e-12	1.19821e-11	20699.3	8059.91	25956.6	8180.2	40223.7	8799.85
CAALFM_CR08670CA	CR_08670C_A	CR_08670C_A	1.79404	3.46785	1.50702e-15	2.15497e-14	1767.9	389.211	1203.53	453.196	1441.4	430.23
CAALFM_C703490WA	C7_03490W_A	GYP7	1.79403	3.46781	3.059e-18	5.8957e-17	14067.7	4170.75	12146.5	3186.99	10853.9	3331.11
CAALFM_CR01830CA	CR_01830C_A	PTR2	1.79391	3.46754	6.69248e-05	0.000198725	100.242	20.64	207.074	59.9389	144.972	49.8695
CAALFM_C202900WA	C2_02900W_A	C2_02900W_A	1.79366	3.46693	3.56584e-18	6.85127e-17	2049.1	619.199	2290.33	757.277	2528.69	604.351
CAALFM_C303690WA	C3_03690W_A	C3_03690W_A	1.79299	3.46532	1.25745e-07	6.01212e-07	421.797	120.891	881.108	258.761	680.892	192.716
CAALFM_C603520CA	C6_03520C_A	C6_03520C_A	1.79223	3.46351	2.94342e-16	4.5215e-15	1286.22	418.697	1837.26	442.232	1488.93	470.802
CAALFM_C305840WA	C3_05840W_A	C3_05840W_A	1.7908	3.46007	1.42437e-08	7.87846e-08	217.408	48.6514	211.244	57.015	167.549	66.7744
CAALFM_C504380CA	C5_04380C_A	C5_04380C_A	1.79047	3.45928	7.66845e-06	2.72568e-05	609.262	157.011	1626.02	404.222	642.866	270.479
CAALFM_C404410CA	C4_04410C_A	LYS4	1.7898	3.45767	1.33399e-23	4.49931e-22	4669.71	1320.96	4744.64	1468.5	5026.48	1387.05
CAALFM_C203350WA	C2_03350W_A	PGA17	1.78914	3.45609	4.91594e-06	1.7999e-05	171.843	27.2743	201.515	68.7104	211.516	73.5364
CAALFM_C301460CA	C3_01460C_A	FOX3	1.78755	3.45227	1.70844e-13	1.87989e-12	3013.77	905.948	2655.83	662.252	1966.62	643.232
CAALFM_C501200WA	C5_01200W_A	C5_01200W_A	1.78682	3.45054	1.1066e-14	1.41892e-13	1658.55	541.062	1972.07	688.566	2464.52	536.731
CAALFM_C208920WA	C2_08920W_A	C2_08920W_A	1.78542	3.4472	2.88922e-17	5.05085e-16	22265.4	6780.97	26736.2	6716.81	28766.2	9062.73
CAALFM_C700240WA	C7_00240W_A	C7_00240W_A	1.78093	3.43648	6.01338e-15	8.0256e-14	9965.6	3013.44	8228.77	3071.5	9457.62	1960.97
CAALFM_C207860WA	C2_07860W_A	C2_07860W_A	1.77801	3.42952	1.5714e-14	1.98213e-13	7199.19	2100.12	6932.13	2238.94	5631.32	1422.55
CAALFM_C209960WA	C2_09960W_A	C2_09960W_A	1.77438	3.42091	3.59597e-11	2.88328e-10	1376.05	427.543	1074.29	271.187	898.349	279.776
CAALFM_C406300CA	C4_06300C_A	PGA42	1.77309	3.41785	3.50285e-09	2.13334e-08	277.292	96.5656	373.846	127.918	502.648	113.263
CAALFM_C108170CA	C1_08170C_A	BUL1	1.77182	3.41484	1.04682e-13	1.18767e-12	8455.47	2010.19	10765.1	3019.6	7045.39	2661.68
CAALFM_C300010CA	C3_00010C_A	C3_00010C_A	1.77086	3.41258	6.026e-07	2.60609e-06	12579.7	1702.06	12313.3	3407.74	14397.4	6404.43
CAALFM_C301620WA	C3_01620W_A	C3_01620W_A	1.77046	3.41163	1.13157e-08	6.37254e-08	613.168	258.737	932.53	345.014	1465.16	278.931
CAALFM_CR06540WA	CR_06540W_A	KIP1	1.76921	3.40868	1.09633e-12	1.10094e-11	1797.84	605.931	2899.04	863.266	2553.64	657.601
CAALFM_C300600WA	C3_00600W_A	IFF11	1.76639	3.40202	1.52672e-08	8.39965e-08	274.689	53.0742	254.326	77.482	238.847	95.5128
CAALFM_C106350WA	C1_06350W_A	C1_06350W_A	1.76257	3.39302	2.22544e-13	2.40192e-12	3621.73	1173.53	2978.26	946.596	4887.45	1266.18
CAALFM_CR05790CA	CR_05790C_A	ACO2	1.76256	3.39301	3.11255e-10	2.21013e-09	12487.3	2345.59	14295.1	4686.2	14898.8	5253.2
CAALFM_CR07300WA	CR_07300W_A	CR_07300W_A	1.76231	3.39241	0.00120003	0.00282098	87.2235	14.7428	284.901	67.9795	174.679	78.6079
CAALFM_C300210CA	C3_00210C_A	C3_00210C_A	1.76184	3.39131	1.49823e-06	6.02593e-06	830.576	248.417	687.932	187.857	338.663	110.727
CAALFM_C111850WA	C1_11850W_A	C1_11850W_A	1.76075	3.38874	1.31276e-15	1.89465e-14	26342.8	6048.99	24618.2	6441.24	17807.7	7803.31
CAALFM_C108370WA	C1_08370W_A	SDS24	1.75899	3.38462	4.81614e-09	2.86567e-08	43441.2	8185.23	24035.9	6517.99	20658.5	11337.3
CAALFM_C303140CA	C3_03140C_A	DAL4	1.75819	3.38273	5.95216e-11	4.67583e-10	302.027	90.6685	368.287	104.528	291.132	88.7508
CAALFM_C302880WA	C3_02880W_A	C3_02880W_A	1.75744	3.38098	6.73891e-06	2.41604e-05	134.09	30.96	214.023	59.9389	206.763	73.5364
CAALFM_CR06100CA	CR_06100C_A	CR_06100C_A	1.75717	3.38034	5.53979e-09	3.27428e-08	647.016	204.188	1040.93	296.771	1232.26	363.456
CAALFM_CR04610CA	CR_04610C_A	CR_04610C_A	1.75683	3.37954	1.49235e-07	7.02163e-07	627.488	137.846	1010.36	253.644	903.102	360.92
CAALFM_C107430WA	C1_07430W_A	PHO100	1.75677	3.37942	2.57431e-05	8.23514e-05	91.129	20.64	94.5037	38.01	131.9	35.5003
CAALFM_C301230CA	C3_01230C_A	C3_01230C_A	1.75352	3.3718	1.1203e-11	9.76488e-11	890.46	358.251	1216.04	268.994	819.922	240.05
CAALFM_C403310CA	C4_03310C_A	C4_03310C_A	1.75203	3.36832	1.8843e-06	7.44837e-06	440.023	151.114	414.149	109.644	234.094	61.7029
CAALFM_CR05480WA	CR_05480W_A	CR_05480W_A	1.74893	3.36108	4.47149e-15	6.04577e-14	6075.7	2236.49	6319.24	2272.56	8968.04	1846.86
CAALFM_C700370WA	C7_00370W_A	DCC1	1.74605	3.3544	3.47055e-06	1.30219e-05	1092.25	225.566	2211.11	716.343	1982.07	633.934
CAALFM_C104350CA	C1_04350C_A	C1_04350C_A	1.74526	3.35255	5.00713e-16	7.50586e-15	1862.94	423.857	1573.21	568.688	1535.27	490.243
CAALFM_C400830WA	C4_00830W_A	SPS20	1.74077	3.34213	3.24316e-14	3.94648e-13	1240.66	269.794	1057.61	393.989	1075.4	345.706
CAALFM_C202220CA	C2_02220C_A	C2_02220C_A	1.73706	3.33356	4.19159e-06	1.55209e-05	261.67	68.5542	225.141	64.3247	115.264	47.3338
CAALFM_C304100WA	C3_04100W_A	C3_04100W_A	1.73651	3.33228	1.3507e-08	7.49771e-08	565	218.194	920.022	339.166	979.153	181.728
CAALFM_C704250WA	C7_04250W_A	TPO2	1.73477	3.32826	1.1197e-13	1.25598e-12	636.601	160.697	610.105	173.969	569.192	211.311
CAALFM_C105170CA	C1_05170C_A	CUE5	1.73403	3.32656	1.03265e-20	2.69271e-19	9241.78	2302.1	8366.36	2743.3	8066.13	2672.67
CAALFM_C204810WA	C2_04810W_A	HIS3	1.72898	3.31493	1.75853e-12	1.72136e-11	2412.31	922.165	2846.23	1016.04	3169.18	603.505
CAALFM_C304020CA	C3_04020C_A	ZCF16	1.72869	3.31426	8.54139e-12	7.54024e-11	2819.79	961.233	2359.81	524.831	2613.05	865.532
CAALFM_C600600CA	C6_00600C_A	YHM2	1.7261	3.30833	3.65924e-13	3.85461e-12	5498.98	1082.12	3489.69	1459.73	3908.29	1356.62
CAALFM_C209730CA	C2_09730C_A	IPK2	1.72592	3.30792	6.08215e-12	5.49515e-11	2135.02	792.428	3756.52	956.098	2485.91	783.543
CAALFM_C602720CA	C6_02720C_A	C6_02720C_A	1.72583	3.30769	4.06589e-18	7.76397e-17	4203.65	1458.8	5743.88	1554.76	5016.97	1510.45
CAALFM_CR10310WA	CR_10310W_A	CR_10310W_A	1.72454	3.30475	6.62873e-07	2.84101e-06	225.219	41.28	257.106	90.6393	226.964	82.8341
CAALFM_C406470WA	C4_06470W_A	C4_06470W_A	1.72433	3.30427	3.71715e-16	5.65408e-15	9896.61	3205.83	8063.39	2404.86	8261.01	2324.43
CAALFM_C104900WA	C1_04900W_A	MNN15	1.72368	3.30278	3.34016e-09	2.0463e-08	18807.7	5202.01	31993.7	9657.47	31727.4	10128.6
CAALFM_C102820WA	C1_02820W_A	LYS2	1.72248	3.30003	5.27657e-12	4.86573e-11	15048	3519.85	19270.4	5092.61	11661.9	5320.82
CAALFM_C205450CA	C2_05450C_A	MDJ2	1.72164	3.29812	5.67257e-08	2.8738e-07	467.361	224.091	551.735	225.867	1027.87	170.74
CAALFM_C400290CA	C4_00290C_A	C4_00290C_A	1.72009	3.29458	4.43818e-06	1.63656e-05	410.08	71.5028	565.633	185.664	635.736	232.443
CAALFM_C104750WA	C1_04750W_A	IFE1	1.71968	3.29363	1.94353e-07	8.97436e-07	406.175	78.8742	490.586	171.776	545.426	187.645
CAALFM_C207260CA	C2_07260C_A	DQD1	1.71849	3.29091	1.29592e-16	2.08354e-15	13657.6	4356.51	13118	4510.04	12681.5	3122.34
CAALFM_C109130WA	C1_09130W_A	C1_09130W_A	1.71786	3.28948	6.30549e-14	7.34182e-13	8329.19	2792.29	12356.4	3311.26	12055.2	3850.09
CAALFM_C305360CA	C3_05360C_A	C3_05360C_A	1.71615	3.28558	3.60338e-10	2.53257e-09	10646.5	2736.27	9333.63	2108.09	5151.25	2804.53
CAALFM_C105990CA	C1_05990C_A	C1_05990C_A	1.71596	3.28516	5.34184e-17	9.0826e-16	2879.68	950.176	3185.33	1043.81	2981.43	759.031
CAALFM_C105710CA	C1_05710C_A	UGA4	1.7096	3.2707	3.31997e-06	1.25023e-05	601.451	162.908	364.117	111.837	232.905	91.2865
CAALFM_C400070CA	C4_00070C_A	C4_00070C_A	1.70832	3.26781	4.79906e-16	7.21137e-15	28717.3	7276.33	26829.3	7070.6	23879.9	9959.53
CAALFM_C305060WA	C3_05060W_A	C3_05060W_A	1.70722	3.26532	1.64018e-11	1.38114e-10	2670.08	642.788	1817.81	629.358	1472.29	552.791
CAALFM_C500640CA	C5_00640C_A	SAM51	1.70701	3.26485	1.58743e-13	1.74983e-12	3009.86	996.616	3085.27	1189.28	3378.32	715.078
CAALFM_C100220WA	C1_00220W_A	PHR2	1.70572	3.26193	9.42548e-14	1.07725e-12	51243.1	15072.3	45546.6	13993.5	64880.8	20498.1
CAALFM_CR06510WA	CR_06510W_A	CR_06510W_A	1.70077	3.25074	6.14422e-07	2.65167e-06	32106	10732.1	34346.5	9872.37	15427.6	4582.92
CAALFM_C405940WA	C4_05940W_A	PPS1	1.70069	3.25056	4.39684e-12	4.11565e-11	1049.29	300.754	1391.15	384.486	881.713	336.408
CAALFM_C202010CA	C2_02010C_A	CHT4	1.69859	3.24583	6.26394e-14	7.30715e-13	876.14	243.994	1007.58	331.126	859.135	269.633
CAALFM_C302250CA	C3_02250C_A	C3_02250C_A	1.69489	3.23752	0.000645418	0.00159263	78.1106	18.4286	126.468	35.0862	48.72	24.5121
CAALFM_C104930CA	C1_04930C_A	C1_04930C_A	1.69028	3.22719	1.15308e-08	6.48189e-08	1007.63	355.303	2094.37	584.039	1555.47	503.766
CAALFM_C704180WA	C7_04180W_A	FAA2-3	1.68968	3.22585	2.45567e-13	2.63666e-12	2411.01	656.057	2263.92	571.612	1594.69	715.923
CAALFM_C109420WA	C1_09420W_A	LIP2	1.6875	3.22098	0.000146529	0.000409435	124.977	19.1657	177.889	50.4364	124.771	63.3934
CAALFM_CR08690CA	CR_08690C_A	ECI1	1.68522	3.2159	4.6212e-15	6.22108e-14	2586.76	583.817	2067.96	774.82	2152	758.185
CAALFM_CR08210CA	CR_08210C_A	ACO1	1.67947	3.2031	3.53542e-10	2.48762e-09	47958.6	9722.17	38848	12394.2	48182.9	20028.1
CAALFM_C206840WA	C2_06840W_A	SPR1	1.67945	3.20306	0.00877369	0.0169836	44.2626	9.58285	36.1338	12.4264	20.201	9.2977
CAALFM_C102680CA	C1_02680C_A	C1_02680C_A	1.67214	3.18687	5.51876e-08	2.79815e-07	1679.38	723.137	4041.42	1059.89	2397.97	764.102
CAALFM_C303480CA	C3_03480C_A	ALT1	1.67174	3.18598	6.34875e-16	9.40342e-15	11136	3684.97	10987.4	2969.17	8492.73	2954.98
CAALFM_C210300CA	C2_10300C_A	C2_10300C_A	1.67089	3.18411	1.13833e-11	9.86027e-11	714.712	221.143	872.77	245.603	570.38	210.466
CAALFM_CR07090WA	CR_07090W_A	STT4	1.66899	3.17992	3.01953e-07	1.35791e-06	8756.19	2476.8	17768.1	4551.7	14913.1	6002.94
CAALFM_C406970CA	C4_06970C_A	ZRT1	1.66407	3.1691	2.42923e-05	7.83157e-05	650.921	113.52	1153.5	359.633	1049.26	427.694
CAALFM_C405880WA	C4_05880W_A	GAT1	1.66398	3.1689	2.90205e-07	1.30983e-06	1929.33	560.228	1877.57	630.82	953.01	310.205
CAALFM_C602710CA	C6_02710C_A	SAP6	1.66368	3.16824	8.57648e-10	5.6865e-09	312.442	115.731	325.204	95.756	419.467	122.561
CAALFM_CR07250CA	CR_07250C_A	CR_07250C_A	1.66188	3.16428	4.09894e-12	3.84841e-11	4618.94	1520.72	4512.55	963.408	3940.38	1647.38
CAALFM_C107170CA	C1_07170C_A	ZCF23	1.66159	3.16364	2.44794e-14	3.00235e-13	3810.49	1211.12	5014.26	1206.82	3778.77	1566.24
CAALFM_C207630CA	C2_07630C_A	C2_07630C_A	1.66086	3.16205	3.37782e-08	1.7663e-07	14790.2	5367.13	9001.48	5240.27	23606.6	4382.6
CAALFM_C500790CA	C5_00790C_A	C5_00790C_A	1.65989	3.15993	3.94326e-10	2.75584e-09	12413.1	3000.91	12777.5	3423.83	14042.1	5991.95
CAALFM_C503710CA	C5_03710C_A	C5_03710C_A	1.65909	3.15818	9.50196e-09	5.4348e-08	769.389	300.754	831.077	340.628	1534.09	351.622
CAALFM_CR08920WA	CR_08920W_A	CR_08920W_A	1.65561	3.15056	6.50247e-13	6.67014e-12	3159.57	859.508	1992.92	915.164	2957.66	799.602
CAALFM_C100170WA	C1_00170W_A	LEU4	1.65449	3.14811	4.8478e-08	2.47821e-07	3457.69	917.005	2767.01	1048.93	1712.33	554.481
CAALFM_CR09020CA	CR_09020C_A	CHS2	1.65015	3.13867	2.3993e-13	2.58059e-12	5095.41	1863.5	6166.37	1513.82	4006.92	1486.79
CAALFM_C303710WA	C3_03710W_A	CCC1	1.65012	3.1386	1.14889e-12	1.15e-11	7786.32	2509.23	10766.5	3730.83	11158.1	3226.3
CAALFM_C303020WA	C3_03020W_A	C3_03020W_A	1.64952	3.13729	0.000139171	0.000390105	97.6382	33.1714	227.921	62.8627	229.34	81.1436
CAALFM_C107140CA	C1_07140C_A	RIA1	1.64944	3.13712	2.42847e-09	1.50862e-08	15783.5	3945.92	23862.2	6015.82	16526.8	7944.46
CAALFM_C502430WA	C5_02430W_A	ZCF22	1.6489	3.13594	1.79812e-07	8.33392e-07	528.548	136.371	821.349	254.375	804.474	296.681
CAALFM_CR04250WA	CR_04250W_A	CR_04250W_A	1.64779	3.13354	0.000120394	0.000341016	74.205	31.6971	115.35	22.6598	73.6741	29.5836
CAALFM_C207530CA	C2_07530C_A	C2_07530C_A	1.64744	3.13277	8.3373e-05	0.000243031	87.2235	22.8514	126.468	37.2791	80.8039	33.8098
CAALFM_C101750WA	C1_01750W_A	C1_01750W_A	1.64581	3.12923	1.31212e-09	8.49114e-09	2972.11	768.839	2629.43	713.419	1436.65	766.638
CAALFM_CR05430WA	CR_05430W_A	CSP1	1.64118	3.1192	5.17824e-12	4.78217e-11	429.608	157.748	532.278	164.466	546.614	161.442
CAALFM_CR08830WA	CR_08830W_A	CR_08830W_A	1.64006	3.11679	6.75975e-07	2.89517e-06	54367.5	22562.4	49832.7	12846.7	31658.5	8179.44
CAALFM_C304190WA	C3_04190W_A	C3_04190W_A	1.63858	3.1136	8.57285e-10	5.6865e-09	899.573	463.662	1238.28	399.105	1436.65	284.848
CAALFM_CR10330WA	CR_10330W_A	PGA11	1.63769	3.11167	1.07264e-05	3.71474e-05	218.71	48.6514	309.917	92.8322	325.592	133.549
CAALFM_C200080CA	C2_00080C_A	FAV3	1.63755	3.11138	2.41976e-09	1.50622e-08	5116.24	1007.67	5347.8	1865.42	5429.31	2235.68
CAALFM_C209810CA	C2_09810C_A	C2_09810C_A	1.63619	3.10845	4.13003e-13	4.32226e-12	1169.05	302.965	979.781	421.034	1178.79	346.551
CAALFM_C502790CA	C5_02790C_A	GAP1	1.63489	3.10565	3.42803e-09	2.09187e-08	20660.2	8156.48	30927.7	11105.5	43987	11513.1
CAALFM_C106230CA	C1_06230C_A	MDM34	1.62894	3.09286	3.93585e-08	2.04059e-07	23909.6	7934.6	21797	3778.34	14630.3	7795.7
CAALFM_CR10200WA	CR_10200W_A	CR_10200W_A	1.62876	3.09248	1.85168e-07	8.56937e-07	227.822	58.9714	193.177	86.9845	213.893	59.1672
CAALFM_C504410CA	C5_04410C_A	C5_04410C_A	1.62577	3.08607	1.99574e-11	1.65804e-10	3317.09	850.662	3564.74	940.017	2228.05	1161.37
CAALFM_C604210CA	C6_04210C_A	ATM1	1.62029	3.07437	5.70246e-12	5.18907e-11	6062.68	2024.19	6237.25	1784.28	4023.56	1500.31
CAALFM_C209340WA	C2_09340W_A	C2_09340W_A	1.61924	3.07213	0.00634879	0.0126935	29.9424	16.9543	38.9133	13.1573	49.9083	8.45246
CAALFM_C203370WA	C2_03370W_A	THI20	1.61436	3.06175	3.48281e-12	3.30494e-11	1277.11	316.234	1338.34	467.085	1259.59	482.635
CAALFM_C703720CA	C7_03720C_A	HIS7	1.61291	3.05868	1.93786e-15	2.71475e-14	10192.1	3963.61	11822.7	3598.53	9967.4	2893.28
CAALFM_C100270WA	C1_00270W_A	C1_00270W_A	1.61282	3.05849	1.86371e-08	1.01014e-07	1321.37	429.754	2497.4	661.521	1700.45	713.387
CAALFM_C207790CA	C2_07790C_A	C2_07790C_A	1.61102	3.05469	7.07225e-06	2.52534e-05	169.24	54.5485	261.275	103.797	224.587	55.7862
CAALFM_C601680CA	C6_01680C_A	C6_01680C_A	1.61076	3.05412	1.18601e-05	4.06203e-05	231.728	49.3885	161.212	70.9033	122.394	48.179
CAALFM_C504960WA	C5_04960W_A	C5_04960W_A	1.61004	3.05261	1.38157e-13	1.53933e-12	14429.6	5117.98	12539.8	3325.15	12169.3	4378.37
CAALFM_C505410CA	C5_05410C_A	ILV3	1.60857	3.04949	4.09495e-18	7.7896e-17	22335.7	6179.46	17829.2	6526.76	18885.5	6658
CAALFM_C406530CA	C4_06530C_A	XUT1	1.60247	3.03663	3.30135e-12	3.15203e-11	1952.76	616.988	1796.96	544.567	1301.18	501.231
CAALFM_CR06030CA	CR_06030C_A	CR_06030C_A	1.6009	3.03332	2.6713e-14	3.26341e-13	1383.86	365.623	1286.92	440.77	1202.55	470.802
CAALFM_C305720CA	C3_05720C_A	KIP3	1.60029	3.03204	1.99943e-07	9.19827e-07	2079.04	762.205	4399.98	1410.03	3866.7	1239.98
CAALFM_C208750WA	C2_08750W_A	C2_08750W_A	1.59264	3.01601	5.7234e-08	2.89718e-07	302.027	90.6685	218.192	105.259	303.015	76.9174
CAALFM_C114220CA	C1_14220C_A	FTR2	1.58939	3.00922	8.31195e-10	5.55263e-09	5639.58	1843.59	8020.31	2665.82	9184.31	3082.61
CAALFM_CR05210WA	CR_05210W_A	CR_05210W_A	1.589	3.00842	7.97181e-08	3.93894e-07	208.295	67.8171	202.905	62.1318	178.244	65.9292
CAALFM_C302770CA	C3_02770C_A	C3_02770C_A	1.58867	3.00773	1.30395e-15	1.88632e-14	2066.02	806.434	2433.47	773.358	2231.61	657.601
CAALFM_C204410WA	C2_04410W_A	C2_04410W_A	1.5886	3.00758	8.30707e-12	7.35431e-11	1801.75	503.468	2261.14	711.226	1915.53	773.4
CAALFM_CR06520CA	CR_06520C_A	CR_06520C_A	1.58228	2.99443	2.57465e-06	9.92635e-06	1252.37	699.548	2526.59	950.982	3903.54	915.401
CAALFM_CR02360WA	CR_02360W_A	IDP2	1.57871	2.98702	4.05523e-10	2.82455e-09	13329.6	6141.87	11721.2	3352.92	15545.2	4096.06
CAALFM_C402200CA	C4_02200C_A	C4_02200C_A	1.57737	2.98424	2.18825e-08	1.17071e-07	329.366	100.988	316.865	148.385	415.902	106.501
CAALFM_C209050CA	C2_09050C_A	C2_09050C_A	1.57594	2.9813	8.35287e-15	1.09133e-13	3853.45	1451.43	5226.89	1556.22	4075.84	1404.8
CAALFM_C209860CA	C2_09860C_A	C2_09860C_A	1.57494	2.97923	1.59153e-10	1.18288e-09	1016.74	274.217	971.443	333.319	666.632	283.157
CAALFM_CR03240CA	CR_03240C_A	CR_03240C_A	1.56996	2.96896	4.48884e-11	3.58069e-10	1766.6	485.777	1944.28	679.064	1324.95	530.814
CAALFM_C701670WA	C7_01670W_A	C7_01670W_A	1.56767	2.96426	6.73761e-09	3.94468e-08	1275.81	355.303	1514.84	531.409	899.537	357.539
CAALFM_C102620CA	C1_02620C_A	HOM6	1.56737	2.96364	6.08309e-12	5.49515e-11	8943.66	2538.72	7194.79	3209.65	6969.33	2048.03
CAALFM_CR10590WA	CR_10590W_A	CR_10590W_A	1.56595	2.96073	3.64115e-06	1.3629e-05	2610.19	594.137	3674.53	1262.37	4402.62	1753.88
CAALFM_C206990WA	C2_06990W_A	C2_06990W_A	1.56512	2.95903	3.23024e-09	1.98681e-08	432.212	148.903	607.325	200.284	613.159	209.621
CAALFM_C404360WA	C4_04360W_A	C4_04360W_A	1.56496	2.95869	8.68033e-08	4.26525e-07	390.553	121.628	564.243	174.7	563.251	217.228
CAALFM_C403490CA	C4_03490C_A	C4_03490C_A	1.56358	2.95587	0.000485259	0.00122469	68.9977	30.2228	116.74	56.2841	169.926	33.8098
CAALFM_C403890WA	C4_03890W_A	PTP2	1.56311	2.95491	1.32176e-08	7.34365e-08	9584.17	2453.21	12099.3	3043.73	6198.13	3938.85
CAALFM_C108340CA	C1_08340C_A	C1_08340C_A	1.55548	2.93931	2.36964e-15	3.268e-14	3146.55	1124.14	3153.37	896.159	3036.09	1156.3
CAALFM_C205660WA	C2_05660W_A	PNG2	1.55526	2.93887	6.53797e-10	4.43438e-09	48248.9	13857.5	32078.5	9609.23	37436	16604.9
CAALFM_C106570WA	C1_06570W_A	ANT1	1.55368	2.93565	1.47886e-07	6.96871e-07	1765.3	723.137	1781.67	401.298	1043.32	438.683
CAALFM_CR08000CA	CR_08000C_A	CR_08000C_A	1.55261	2.93347	1.3693e-15	1.9671e-14	20988.3	6650.5	18479.6	7402.45	24392.1	7717.09
CAALFM_CR04960CA	CR_04960C_A	CRG1	1.55179	2.93181	2.67803e-08	1.41929e-07	4025.3	1393.2	5631.31	1339.12	2446.69	1395.5
CAALFM_C114330WA	C1_14330W_A	C1_14330W_A	1.5504	2.92897	1.16602e-08	6.5487e-08	3059.33	644.999	3245.09	1249.21	3178.68	1343.94
CAALFM_C303210WA	C3_03210W_A	C3_03210W_A	1.55011	2.92839	9.76888e-14	1.11444e-12	1080.53	417.223	1075.67	393.989	1308.31	371.908
CAALFM_CR09830WA	CR_09830W_A	CR_09830W_A	1.54929	2.92673	4.60262e-13	4.79259e-12	3104.89	1371.08	3948.31	1112.52	3178.68	1011.76
CAALFM_CR07270CA	CR_07270C_A	HGT16	1.54802	2.92416	7.51167e-10	5.03972e-09	1468.48	538.851	1744.15	373.522	1317.82	637.315
CAALFM_C111320CA	C1_11320C_A	C1_11320C_A	1.54554	2.91914	2.26206e-10	1.63617e-09	29989.2	11332.1	26936.3	7411.95	20028.7	7617.35
CAALFM_CR05180CA	CR_05180C_A	SDH2	1.54429	2.9166	7.56747e-16	1.11025e-14	23853.7	6747.06	19585.9	7148.81	21443.9	8351.03
CAALFM_C402180CA	C4_02180C_A	ZCF26	1.54333	2.91467	1.30662e-07	6.22324e-07	453.041	150.377	468.349	166.659	310.144	104.81
CAALFM_C302900WA	C3_02900W_A	C3_02900W_A	1.54219	2.91237	0.00242429	0.00533326	59.8848	11.7943	50.0314	21.1979	54.6614	23.6669
CAALFM_C703580CA	C7_03580C_A	C7_03580C_A	1.54168	2.91134	7.26507e-08	3.62145e-07	1254.98	542.537	2653.05	787.246	1805.02	632.244
CAALFM_C405100CA	C4_05100C_A	MYO5	1.54064	2.90923	1.12119e-13	1.25598e-12	9565.94	3124.75	10766.5	2958.93	9484.95	4166.22
CAALFM_CR07080WA	CR_07080W_A	CR_07080W_A	1.53934	2.90661	8.17866e-12	7.26134e-11	61922.1	23913.6	70289.9	25905.3	59468.1	16126.4
CAALFM_C112100CA	C1_12100C_A	PXA2	1.53682	2.90153	9.49475e-09	5.4348e-08	3323.6	1438.16	3773.2	749.967	2592.85	1151.22
CAALFM_C202640CA	C2_02640C_A	C2_02640C_A	1.53542	2.89872	0.000487953	0.00123099	67.6958	25.8	76.4368	21.9289	60.6029	22.8216
CAALFM_C205440WA	C2_05440W_A	PEX6	1.53527	2.89842	9.42841e-08	4.60005e-07	1911.1	882.359	2326.46	461.968	1370.1	589.982
CAALFM_C114060WA	C1_14060W_A	C1_14060W_A	1.53497	2.89782	6.7122e-12	6.01964e-11	6606.85	1996.92	5328.34	2522.55	5848.77	1616.96
CAALFM_C106550WA	C1_06550W_A	GLT1	1.53168	2.89122	1.9231e-06	7.58245e-06	18723.1	6222.95	18335.1	4279.05	7123.81	4779.02
CAALFM_C111300CA	C1_11300C_A	C1_11300C_A	1.53156	2.89098	1.95075e-06	7.6817e-06	3698.53	1253.88	8448.36	2299.61	4704.45	2275.4
CAALFM_C113590WA	C1_13590W_A	C1_13590W_A	1.52947	2.8868	3.83042e-05	0.000119395	114.562	35.3828	132.027	36.5481	95.0634	46.4885
CAALFM_C701430CA	C7_01430C_A	C7_01430C_A	1.52867	2.8852	1.21625e-11	1.0498e-10	4764.74	1334.23	4534.79	2021.84	5764.41	1865.46
CAALFM_C601310WA	C6_01310W_A	FIG1	1.52723	2.88233	7.10817e-05	0.000210163	92.4308	35.3828	115.35	48.9745	125.959	31.2741
CAALFM_C302910WA	C3_02910W_A	C3_02910W_A	1.52658	2.88103	8.14104e-07	3.43696e-06	171.843	61.1828	154.263	61.4008	192.503	57.4767
CAALFM_C602760WA	C6_02760W_A	C6_02760W_A	1.52323	2.87433	0.000102146	0.000292804	145.806	47.1771	244.598	107.451	205.575	52.4052
CAALFM_C704320WA	C7_04320W_A	C7_04320W_A	1.52248	2.87284	1.8711e-08	1.01327e-07	575.414	131.948	436.385	166.659	437.292	206.24
CAALFM_C107160CA	C1_07160C_A	C1_07160C_A	1.5181	2.86414	1.17431e-10	8.85516e-10	54896.1	21733.9	46052.5	21885.7	80477.1	19724.7
CAALFM_C107330WA	C1_07330W_A	RME1	1.51724	2.86244	4.92149e-08	2.51174e-07	921.705	183.548	750.471	298.232	685.645	342.325
CAALFM_C500910CA	C5_00910C_A	TRX2	1.51513	2.85824	9.29024e-07	3.87468e-06	497.304	286.748	657.357	285.806	1116.99	222.3
CAALFM_CR07100WA	CR_07100W_A	FLC2	1.51406	2.85612	9.40401e-11	7.19621e-10	10309.3	2776.08	7828.52	2831.75	5863.03	2795.23
CAALFM_C704310CA	C7_04310C_A	C7_04310C_A	1.50764	2.84344	1.62283e-07	7.54404e-07	4296.08	1113.08	2262.53	785.053	2742.58	1373.52
CAALFM_C302360CA	C3_02360C_A	C3_02360C_A	1.50762	2.84341	1.7332e-11	1.45551e-10	872.235	260.948	907.514	297.502	711.787	317.812
CAALFM_C305810CA	C3_05810C_A	SKN1	1.50104	2.83047	1.72233e-12	1.69127e-11	4430.17	1331.28	3364.61	1491.89	4773.37	1617.8
CAALFM_C104490WA	C1_04490W_A	C1_04490W_A	1.50059	2.82959	8.34674e-14	9.59257e-13	12017.3	5179.16	11926.9	4466.91	14242.9	3849.25
CAALFM_CR05360CA	CR_05360C_A	CR_05360C_A	1.49709	2.82274	2.24442e-10	1.63102e-09	1387.76	569.074	2218.06	709.033	1863.24	659.292
CAALFM_C500380WA	C5_00380W_A	C5_00380W_A	1.49694	2.82244	3.47526e-08	1.81391e-07	2366.75	981.136	3457.72	1066.47	4311.12	1544.26
CAALFM_C106050CA	C1_06050C_A	C1_06050C_A	1.49145	2.81171	9.56591e-10	6.26885e-09	7926.92	3224.26	6212.23	3062	11318.5	2768.18
CAALFM_CR09920WA	CR_09920W_A	CR_09920W_A	1.48943	2.80778	2.3698e-06	9.21491e-06	36993.2	16288.6	29693.6	5680.31	30991.9	12819.8
CAALFM_C109980CA	C1_09980C_A	C1_09980C_A	1.48926	2.80745	5.06572e-08	2.57899e-07	1786.13	526.32	1852.55	823.794	1361.78	430.23
CAALFM_C109970CA	C1_09970C_A	PDC2	1.48779	2.8046	1.162e-12	1.16125e-11	4426.26	1457.33	4584.82	1399.06	3227.4	1507.07
CAALFM_C600210WA	C6_00210W_A	C6_00210W_A	1.48475	2.79868	4.9462e-06	1.80991e-05	3202.53	837.394	4686.27	1955.32	5671.72	2053.1
CAALFM_C502920WA	C5_02920W_A	C5_02920W_A	1.48348	2.79623	5.22722e-09	3.09543e-08	1978.8	571.285	1443.96	701.724	1358.22	436.147
CAALFM_C102360CA	C1_02360C_A	PGA5	1.48231	2.79397	0.000155313	0.000431456	124.977	42.7543	79.2164	34.3552	142.595	47.3338
CAALFM_C603090WA	C6_03090W_A	C6_03090W_A	1.48109	2.7916	0.00716752	0.0142023	35.1497	14.7428	69.488	19.736	36.8371	16.0597
CAALFM_C112560CA	C1_12560C_A	DLH1	1.48093	2.79129	0.00406893	0.00849085	57.2811	19.1657	51.4212	16.8121	36.8371	16.0597
CAALFM_C113080WA	C1_13080W_A	OP4	1.48068	2.7908	0.0037445	0.00785346	210.898	24.3257	232.09	137.421	139.03	46.4885
CAALFM_C603360CA	C6_03360C_A	C6_03360C_A	1.48057	2.79058	1.42132e-07	6.71801e-07	356.705	128.263	389.133	101.604	261.424	131.013
CAALFM_C601740CA	C6_01740C_A	ATG15	1.47911	2.78776	2.45818e-11	2.01525e-10	10711.6	4216.45	12756.6	4827.27	16513.7	5298.85
CAALFM_C108190CA	C1_08190C_A	CAT8	1.4768	2.78331	3.64102e-12	3.43407e-11	3004.65	1074.75	3902.45	1204.63	2712.87	1176.58
CAALFM_C205130WA	C2_05130W_A	C2_05130W_A	1.47351	2.77696	3.859e-09	2.33193e-08	1270.6	422.383	1712.19	622.049	1775.31	669.435
CAALFM_C301960CA	C3_01960C_A	POX1-3	1.47239	2.77482	6.29951e-10	4.28201e-09	9339.42	3062.83	6854.3	2151.22	5941.46	2763.11
CAALFM_C404840CA	C4_04840C_A	AGP3	1.4718	2.77367	5.1274e-12	4.74227e-11	1968.39	818.965	2382.05	656.404	1772.93	731.983
CAALFM_C102010CA	C1_02010C_A	ZCF24	1.47176	2.7736	1.18454e-08	6.64068e-08	1450.25	522.634	1530.13	435.653	879.336	432.766
CAALFM_C307330WA	C3_07330W_A	C3_07330W_A	1.47173	2.77354	1.20346e-08	6.72853e-08	744.654	213.034	811.62	285.806	863.889	374.444
CAALFM_C101630WA	C1_01630W_A	C1_01630W_A	1.47086	2.77188	5.37016e-12	4.93737e-11	9838.02	3540.49	10089.7	3309.8	7091.73	2896.66
CAALFM_CR07530CA	CR_07530C_A	ECM22	1.46993	2.77008	7.36412e-09	4.27919e-08	16103.8	4666.85	14518.8	3759.34	10530.6	6430.63
CAALFM_C107420CA	C1_07420C_A	PEX3	1.46909	2.76846	1.10625e-11	9.65595e-11	2849.73	996.616	3168.65	932.708	2129.42	1013.45
CAALFM_C111340WA	C1_11340W_A	PRM1	1.46865	2.76763	9.5682e-06	3.34914e-05	320.253	81.0856	430.826	140.345	231.717	133.549
CAALFM_C104610WA	C1_04610W_A	ATP1	1.46841	2.76716	1.37603e-13	1.5359e-12	49464.8	14007.9	40107.1	15557.1	43272.9	18443.3
CAALFM_C107980CA	C1_07980C_A	C1_07980C_A	1.46545	2.7615	7.17901e-15	9.45923e-14	11207.6	4081.56	12381.4	3823.66	9646.56	4129.87
CAALFM_C501960CA	C5_01960C_A	C5_01960C_A	1.46248	2.75582	9.0503e-17	1.49378e-15	26152.7	10850	29048.8	9699.87	28662.8	9881.77
CAALFM_C107640CA	C1_07640C_A	C1_07640C_A	1.46066	2.75234	4.14239e-07	1.83495e-06	2006.14	1001.78	3274.28	665.906	1572.11	821.579
CAALFM_CR08160WA	CR_08160W_A	PTC5	1.46016	2.75139	5.47505e-10	3.73386e-09	7506.42	2663.29	7175.34	1880.77	5085.89	2640.55
CAALFM_CR01210CA	CR_01210C_A	HSE1	1.45797	2.74722	1.20901e-12	1.20435e-11	4232.29	1812.63	4187.35	1276.99	4514.32	1618.65
CAALFM_C200260CA	C2_00260C_A	MUQ1	1.45631	2.74406	4.65393e-13	4.8379e-12	4927.47	1687.32	5546.54	1979.45	4191.11	1676.97
CAALFM_C304330CA	C3_04330C_A	C3_04330C_A	1.45425	2.74013	2.03316e-09	1.281e-08	14995.9	7258.64	13660	6113.77	20871.2	4702.1
CAALFM_CR03260WA	CR_03260W_A	CR_03260W_A	1.45401	2.73968	1.65985e-08	9.05666e-08	10642.6	3064.3	9172.42	2793.74	5418.61	3352.24
CAALFM_C303470WA	C3_03470W_A	C3_03470W_A	1.4538	2.73928	5.43871e-06	1.97963e-05	453.041	202.714	786.605	243.41	957.764	356.694
CAALFM_C210320CA	C2_10320C_A	C2_10320C_A	1.45377	2.73923	3.74024e-06	1.39831e-05	272.085	89.1942	240.429	108.182	203.198	63.3934
CAALFM_C114350WA	C1_14350W_A	C1_14350W_A	1.45343	2.73858	2.38122e-11	1.95733e-10	4427.57	1369.61	3470.23	1664.4	5059.75	1698.1
CAALFM_C406430CA	C4_06430C_A	C4_06430C_A	1.45102	2.73401	1.96594e-13	2.13671e-12	2236.57	733.457	2184.7	749.236	2154.37	923.008
CAALFM_C110430WA	C1_10430W_A	PHO8	1.4473	2.72698	6.36275e-05	0.000189934	161.428	58.9714	291.85	116.954	295.885	98.8938
CAALFM_C600080CA	C6_00080C_A	C6_00080C_A	1.44571	2.72397	3.33305e-09	2.04397e-08	2179.28	684.068	2646.1	1021.15	2910.13	1135.17
CAALFM_C702920WA	C7_02920W_A	C7_02920W_A	1.44245	2.71781	2.26616e-05	7.33251e-05	391.855	100.988	576.751	262.415	481.258	169.894
CAALFM_C300440WA	C3_00440W_A	C3_00440W_A	1.44106	2.7152	0.000274294	0.0007284	372.327	72.9771	419.708	187.126	626.23	262.871
CAALFM_C503150WA	C5_03150W_A	C5_03150W_A	1.43901	2.71134	1.08973e-11	9.53859e-11	11835.1	4282.06	10961	3271.05	11211.5	4990.33
CAALFM_CR01220WA	CR_01220W_A	CR_01220W_A	1.43858	2.71055	0.0163259	0.0296012	76.8087	56.0228	95.8935	9.50251	55.8497	18.5954
CAALFM_CR02620CA	CR_02620C_A	CR_02620C_A	1.43759	2.70867	2.13333e-12	2.0719e-11	9312.08	4228.25	9558.78	3877.02	11848.5	3235.6
CAALFM_C108540CA	C1_08540C_A	C1_08540C_A	1.4368	2.7072	1.56645e-11	1.32591e-10	11803.8	4016.69	13564.1	4349.95	13288.7	5913.34
CAALFM_C602660CA	C6_02660C_A	C6_02660C_A	1.43671	2.70702	4.50311e-10	3.11553e-09	553.283	176.914	569.802	227.329	568.004	220.609
CAALFM_C204470WA	C2_04470W_A	ADH3	1.43345	2.70092	4.37409e-07	1.92659e-06	578.018	200.503	790.774	365.481	799.721	236.669
CAALFM_C406610CA	C4_06610C_A	SDH12	1.43197	2.69815	7.42082e-10	4.98956e-09	31932.9	9930.04	28333.1	10020	35481.2	15537.3
CAALFM_C602950CA	C6_02950C_A	C6_02950C_A	1.42791	2.69057	3.67777e-08	1.91468e-07	420.495	125.314	457.231	173.238	440.856	191.871
CAALFM_C401850CA	C4_01850C_A	PDC12	1.42686	2.68862	4.88332e-08	2.49431e-07	644.412	209.348	818.569	234.639	537.108	300.062
CAALFM_C300400CA	C3_00400C_A	C3_00400C_A	1.42599	2.68698	9.27392e-12	8.17528e-11	2487.82	913.319	2412.62	724.383	2031.98	942.449
CAALFM_C104310CA	C1_04310C_A	GIG1	1.42456	2.68432	4.81314e-06	1.76434e-05	723.824	176.177	899.175	300.425	459.869	299.217
CAALFM_C402940WA	C4_02940W_A	ABP1	1.42372	2.68277	8.48578e-12	7.50182e-11	11833.7	3885.48	9649.11	3262.28	8452.32	4010.69
CAALFM_C703140WA	C7_03140W_A	C7_03140W_A	1.42125	2.67818	7.48692e-05	0.000220103	282.5	64.8685	411.369	165.928	349.358	158.906
CAALFM_C603600CA	C6_03600C_A	C6_03600C_A	1.41981	2.67549	0.0023988	0.00528843	61.1866	18.4286	59.7597	21.1979	72.4858	32.9646
CAALFM_C400890WA	C4_00890W_A	ARO1	1.4198	2.67549	2.11025e-10	1.53892e-09	26870	8486.72	32655.2	10115.1	22500.3	12056.6
CAALFM_C202030WA	C2_02030W_A	ARO3	1.41952	2.67497	1.79715e-11	1.50109e-10	28872.3	10391.5	26109.4	11407.4	24115.2	7769.5
CAALFM_C300200CA	C3_00200C_A	ETR1	1.41902	2.67404	1.52633e-11	1.29581e-10	7967.28	2536.51	5631.31	2852.21	6927.74	2287.24
CAALFM_C105830WA	C1_05830W_A	C1_05830W_A	1.41899	2.67398	0.00610252	0.0122405	78.1106	53.8114	79.2164	16.0812	81.9922	19.4407
CAALFM_C112880CA	C1_12880C_A	C1_12880C_A	1.41713	2.67054	3.78922e-06	1.41406e-05	2004.84	726.822	1756.66	505.826	879.336	504.612
CAALFM_C201040WA	C2_01040W_A	C2_01040W_A	1.40816	2.65398	9.21763e-06	3.2319e-05	191.371	75.1885	223.751	111.837	274.496	72.6911
CAALFM_C407040WA	C4_07040W_A	C4_07040W_A	1.40772	2.65318	7.69772e-08	3.82176e-07	630.092	234.411	746.302	198.091	664.255	337.253
CAALFM_C603400CA	C6_03400C_A	QCR7	1.40531	2.64875	2.02015e-11	1.67608e-10	21847.5	9837.9	22840.7	10188.1	30469	8348.49
CAALFM_C301320CA	C3_01320C_A	SGA1	1.40454	2.64733	8.69305e-11	6.67687e-10	1761.39	858.771	1858.11	672.485	2028.42	601.815
CAALFM_C301730CA	C3_01730C_A	UTR2	1.40222	2.64308	3.15337e-12	3.02003e-11	45550.2	19371.4	40372.6	15307.8	53412.6	18038.4
CAALFM_C700060CA	C7_00060C_A	C7_00060C_A	1.40195	2.64258	5.31327e-10	3.64095e-09	3378.28	996.616	2794.81	1305.5	3768.08	1460.58
CAALFM_C304080WA	C3_04080W_A	C3_04080W_A	1.39853	2.63633	3.04109e-08	1.59941e-07	11970.4	4457.5	7182.28	4020.29	13948.2	4078.31
CAALFM_CR06870CA	CR_06870C_A	CR_06870C_A	1.39836	2.63602	0.000642069	0.001585	178.352	37.5943	132.027	66.5175	236.47	103.965
CAALFM_CR03220CA	CR_03220C_A	CR_03220C_A	1.39808	2.6355	4.46319e-08	2.29103e-07	941.232	283.8	821.349	325.278	565.627	273.86
CAALFM_C306690CA	C3_06690C_A	C3_06690C_A	1.39495	2.6298	4.22447e-08	2.17569e-07	1084.43	345.72	1003.41	565.765	1311.87	381.206
CAALFM_C302510CA	C3_02510C_A	SAP8	1.39457	2.62911	7.01109e-09	4.08936e-08	588.433	196.08	714.337	260.953	565.627	253.574
CAALFM_C103320CA	C1_03320C_A	EHD3	1.39317	2.62655	7.27352e-09	4.2305e-08	2500.84	971.553	2108.27	604.506	1963.06	926.389
CAALFM_C406440CA	C4_06440C_A	C4_06440C_A	1.39224	2.62486	2.89075e-08	1.52292e-07	1536.17	853.611	2012.37	830.373	2350.44	562.934
CAALFM_CR08860WA	CR_08860W_A	PDK2	1.39117	2.62291	3.06778e-06	1.16516e-05	8870.76	4227.51	6833.45	1726.53	6630.67	2561.09
CAALFM_C113880CA	C1_13880C_A	C1_13880C_A	1.38815	2.61743	1.98272e-07	9.12814e-07	16383.7	7672.91	22273.7	4569.97	17388.3	9170.07
CAALFM_C205760CA	C2_05760C_A	C2_05760C_A	1.38638	2.61422	3.41093e-09	2.08554e-08	7973.79	3578.83	6830.67	3532.74	11001.2	2759.73
CAALFM_C603020WA	C6_03020W_A	PEP3	1.38421	2.61029	1.50368e-08	8.28022e-08	1221.13	645.737	2061.02	722.19	1866.81	604.351
CAALFM_C703460WA	C7_03460W_A	C7_03460W_A	1.38374	2.60944	1.39182e-08	7.71218e-08	509.02	215.246	722.676	222.212	529.978	237.514
CAALFM_CR09140CA	CR_09140C_A	CR_09140C_A	1.38345	2.60892	1.24047e-12	1.23371e-11	6372.52	2391.29	5164.35	2165.11	6688.9	2430.08
CAALFM_C503650CA	C5_03650C_A	C5_03650C_A	1.38277	2.60768	3.27384e-06	1.23585e-05	532.454	142.268	676.814	234.639	554.933	300.062
CAALFM_C108210CA	C1_08210C_A	MLT1	1.38259	2.60735	1.05724e-10	8.02104e-10	63682.2	24271.1	82348.9	26577	52905.2	25449.5
CAALFM_C210630WA	C2_10630W_A	C2_10630W_A	1.38105	2.60458	7.01517e-10	4.72705e-09	2796.36	764.417	2604.41	1040.16	2354.01	1173.2
CAALFM_C300930WA	C3_00930W_A	ATO2	1.38051	2.60361	1.18032e-05	4.04699e-05	7001.31	3344.41	6438.76	1269.68	4515.51	2282.16
CAALFM_C304890WA	C3_04890W_A	CDR2	1.37801	2.5991	6.53823e-09	3.83519e-08	1572.63	485.777	1562.09	551.145	1021.93	562.088
CAALFM_C400270WA	C4_00270W_A	ATP2	1.37721	2.59766	2.10424e-09	1.32041e-08	70753.8	20027.4	46165.1	22575.8	65653.2	27681
CAALFM_C203520CA	C2_03520C_A	ADAEC	1.37686	2.59703	8.12976e-09	4.70646e-08	63127.6	18029	51562.9	17064.3	39078.2	24116.6
CAALFM_C403250CA	C4_03250C_A	RHD2	1.37684	2.59699	1.19529e-06	4.87703e-06	1918.92	772.525	3574.46	942.21	1916.72	1138.55
CAALFM_C112140WA	C1_12140W_A	C1_12140W_A	1.37555	2.59467	9.48502e-10	6.229e-09	1368.24	446.708	1017.3	427.613	962.517	415.861
CAALFM_C302010CA	C3_02010C_A	C3_02010C_A	1.37441	2.59262	0.00408747	0.00852381	57.2811	18.4286	119.519	40.2029	86.7453	43.1075
CAALFM_C700100WA	C7_00100W_A	FRP2	1.37378	2.59149	5.47451e-12	5.02042e-11	5262.05	1632.77	4782.17	2100.78	4306.37	1803.75
CAALFM_C307100CA	C3_07100C_A	C3_07100C_A	1.3715	2.58739	5.67338e-12	5.17019e-11	2029.57	754.834	1748.32	689.297	2093.77	825.805
CAALFM_C407020CA	C4_07020C_A	C4_07020C_A	1.37121	2.58688	0.000191611	0.000525237	229.124	144.48	254.326	85.5226	248.353	52.4052
CAALFM_C208900WA	C2_08900W_A	C2_08900W_A	1.37118	2.58682	1.38058e-07	6.53537e-07	4273.95	2176.78	3863.54	1967.75	7250.96	1804.6
CAALFM_C105480CA	C1_05480C_A	C1_05480C_A	1.36925	2.58336	5.00573e-05	0.000152208	123.675	53.8114	182.059	72.3652	192.503	66.7744
CAALFM_C200610CA	C2_00610C_A	ATP18	1.36566	2.57694	6.04655e-12	5.4861e-11	5246.43	2298.41	5311.67	2375.63	6412.03	1911.1
CAALFM_C405800CA	C4_05800C_A	C4_05800C_A	1.3654	2.57647	1.23699e-11	1.06622e-10	3947.19	1707.22	3735.68	1701.68	4643.85	1375.21
CAALFM_C205920CA	C2_05920C_A	COX8	1.36447	2.57482	6.85558e-08	3.42558e-07	21161.5	10789.6	19840.2	10419.9	34649.4	8171.84
CAALFM_C305150WA	C3_05150W_A	C3_05150W_A	1.363	2.5722	4.62704e-07	2.02649e-06	4004.47	1656.36	3944.14	1868.34	7133.32	2339.64
CAALFM_C203050WA	C2_03050W_A	SHE9	1.36163	2.56975	5.04492e-12	4.67994e-11	1654.64	616.251	1809.47	739.003	1875.13	722.685
CAALFM_C400530CA	C4_00530C_A	C4_00530C_A	1.35872	2.56457	0.000697983	0.00171348	102.846	30.2228	132.027	67.2485	155.666	54.941
CAALFM_C205910WA	C2_05910W_A	C2_05910W_A	1.35817	2.56359	1.3758e-11	1.17606e-10	3423.85	1192.7	3374.34	1170.27	3216.71	1544.26
CAALFM_C201570WA	C2_01570W_A	C2_01570W_A	1.35643	2.5605	4.9451e-05	0.000150733	229.124	123.84	482.247	192.243	425.409	127.632
CAALFM_C503810CA	C5_03810C_A	C5_03810C_A	1.35575	2.5593	5.09614e-07	2.21942e-06	355.403	130.474	486.416	192.974	444.421	179.192
CAALFM_C503050CA	C5_03050C_A	PGA58	1.35251	2.55356	0.00847017	0.0164783	63.7903	26.5371	59.7597	11.6954	53.4732	31.2741
CAALFM_CR03850WA	CR_03850W_A	HGT3	1.35121	2.55126	1.46539e-05	4.93713e-05	296.82	171.017	437.775	108.913	269.742	113.263
CAALFM_C114340CA	C1_14340C_A	RIM101	1.34638	2.54274	1.20662e-06	4.91679e-06	43922.9	12220.3	29511.6	9848.98	33356.6	19930
CAALFM_C703780CA	C7_03780C_A	C7_03780C_A	1.34474	2.53984	1.29047e-06	5.22418e-06	601.451	235.886	573.971	306.273	602.464	157.216
CAALFM_C112860CA	C1_12860C_A	C1_12860C_A	1.34452	2.53946	2.57516e-06	9.92635e-06	1753.58	638.365	1417.56	380.831	962.517	608.577
CAALFM_C400600CA	C4_00600C_A	MUC1	1.34413	2.53877	6.73332e-09	3.94468e-08	6652.42	2260.08	5709.14	2089.82	7095.29	3315.05
CAALFM_C105180CA	C1_05180C_A	C1_05180C_A	1.34366	2.53794	2.27965e-11	1.88382e-10	2894	1309.16	2812.88	1214.86	3233.34	998.235
CAALFM_C603050CA	C6_03050C_A	C6_03050C_A	1.34191	2.53486	3.3489e-08	1.75386e-07	1361.73	728.297	1507.89	432.73	1372.48	512.219
CAALFM_CR04820WA	CR_04820W_A	CR_04820W_A	1.34126	2.53373	4.66618e-05	0.000142792	52103.6	15931.9	44494.6	17508.7	17901.6	11748.9
CAALFM_C108490WA	C1_08490W_A	C1_08490W_A	1.33417	2.5213	7.85814e-12	6.98677e-11	5010.79	2212.9	5577.11	2454.57	6333.6	2043.8
CAALFM_C304630WA	C3_04630W_A	C3_04630W_A	1.33387	2.52077	2.05777e-10	1.50596e-09	1178.17	561.702	1197.97	469.278	1314.25	432.766
CAALFM_C703670WA	C7_03670W_A	DED81	1.33118	2.51609	8.40122e-07	3.53958e-06	27419.4	7889.63	21110.5	8809.55	12490.1	7552.27
CAALFM_CR09010CA	CR_09010C_A	CR_09010C_A	1.33052	2.51493	2.4476e-07	1.11199e-06	4633.26	1912.15	4932.26	2837.59	6243.29	1535.81
CAALFM_C209830CA	C2_09830C_A	C2_09830C_A	1.33048	2.51487	5.52191e-09	3.26682e-08	4185.42	2406.03	5711.92	2132.95	5630.13	1634.71
CAALFM_C400700CA	C4_00700C_A	C4_00700C_A	1.33032	2.51459	2.78161e-10	1.98194e-09	3121.82	1315.06	2926.84	1316.46	2933.89	939.913
CAALFM_C603260WA	C6_03260W_A	C6_03260W_A	1.32812	2.51075	2.75606e-09	1.7019e-08	11470.5	4619.67	7828.52	4023.21	12205	3905.04
CAALFM_C600300CA	C6_00300C_A	STV1	1.32808	2.51068	2.42483e-09	1.50787e-08	4829.84	1496.4	3787.1	1517.48	3028.96	1624.56
CAALFM_C208870CA	C2_08870C_A	PIR1	1.32798	2.51051	4.16034e-06	1.54236e-05	61060.3	17923.6	36261.6	13588.6	26402.7	17770.4
CAALFM_C604250WA	C6_04250W_A	C6_04250W_A	1.32687	2.50858	5.63079e-11	4.43535e-10	30614.1	10828.6	21752.5	9451.34	24510.9	10366.1
CAALFM_C401690CA	C4_01690C_A	HRT2	1.32148	2.49923	8.16189e-06	2.88949e-05	3740.19	1355.6	2925.45	1741.15	2875.67	720.149
CAALFM_C306040WA	C3_06040W_A	C3_06040W_A	1.3214	2.49909	1.10153e-06	4.53024e-06	262.972	115.731	290.46	117.685	259.048	91.2865
CAALFM_C210600WA	C2_10600W_A	C2_10600W_A	1.32	2.49665	1.67047e-11	1.40474e-10	5083.7	2160.56	4290.19	1743.34	4751.98	1753.88
CAALFM_C601690WA	C6_01690W_A	ACF2	1.31792	2.49307	2.18846e-07	1.00012e-06	1244.56	393.634	931.14	418.841	721.293	349.087
CAALFM_C208390WA	C2_08390W_A	C2_08390W_A	1.31753	2.49239	2.95855e-08	1.55731e-07	7294.22	2307.99	4794.67	1967.75	4426.39	2350.63
CAALFM_C300650WA	C3_00650W_A	NGT1	1.31674	2.49103	7.98576e-08	3.93956e-07	450.438	175.44	542.007	225.867	450.363	177.502
CAALFM_C402890CA	C4_02890C_A	QCR9	1.3161	2.48993	6.39017e-07	2.75017e-06	9280.84	5107.66	8180.13	4420.86	15113.9	3554.26
CAALFM_C301040CA	C3_01040C_A	PRM9	1.31305	2.48467	7.88364e-05	0.000230877	180.956	79.6114	257.106	111.106	192.503	62.5482
CAALFM_C502930CA	C5_02930C_A	GRE3	1.31052	2.4803	7.15537e-06	2.55355e-05	4272.65	1761.03	4237.38	2937.74	6901.6	1514.68
CAALFM_C106650WA	C1_06650W_A	C1_06650W_A	1.30984	2.47914	1.99385e-09	1.26007e-08	7197.89	3750.58	8972.3	3441.37	7902.14	2517.14
CAALFM_C601160WA	C6_01160W_A	RCN1	1.30863	2.47706	2.06263e-08	1.11214e-07	857.914	320.657	851.923	418.841	816.357	279.776
CAALFM_C700380WA	C7_00380W_A	C7_00380W_A	1.30641	2.47325	9.01396e-05	0.000261405	1144.32	436.388	2357.03	1028.46	2078.32	791.15
CAALFM_C204110WA	C2_04110W_A	C2_04110W_A	1.30009	2.46244	2.18006e-06	8.5091e-06	699.089	276.428	910.293	347.207	1092.04	474.183
CAALFM_C203680WA	C2_03680W_A	SAP98	1.29938	2.46123	1.65594e-08	9.05442e-08	1446.35	535.165	1552.36	688.566	1919.09	775.09
CAALFM_C112210WA	C1_12210W_A	TRP3	1.29797	2.45882	3.67862e-09	2.2251e-08	7403.58	3111.48	9610.2	3849.98	6965.77	2790.16
CAALFM_C700130WA	C7_00130W_A	C7_00130W_A	1.29782	2.45857	1.76018e-05	5.82286e-05	2499.54	737.142	3254.82	1432.69	3842.94	1734.44
CAALFM_C107920WA	C1_07920W_A	C1_07920W_A	1.29538	2.45442	2.74325e-10	1.95685e-09	4389.81	2196.68	4602.89	1950.94	5034.79	1567.09
CAALFM_C209770CA	C2_09770C_A	INP51	1.2944	2.45275	8.47017e-08	4.16859e-07	1534.87	534.428	1614.9	659.328	1044.51	515.6
CAALFM_C110730WA	C1_10730W_A	C1_10730W_A	1.2914	2.44765	2.08552e-10	1.52267e-09	2077.74	956.073	2311.17	1008	2292.22	764.947
CAALFM_C404530CA	C4_04530C_A	PHR1	1.28829	2.44238	3.75544e-08	1.94868e-07	26210	7894.79	16600.7	7311.81	17668.7	9556.35
CAALFM_C304430WA	C3_04430W_A	RIP1	1.28595	2.43843	1.30485e-07	6.21957e-07	17841.8	7052.98	11926.9	6349.14	21782.6	7739.92
CAALFM_C406110CA	C4_06110C_A	TRP5	1.28577	2.43813	7.16286e-13	7.32334e-12	19909.1	8471.24	21134.1	7860.77	17817.3	7809.23
CAALFM_CR06790CA	CR_06790C_A	CR_06790C_A	1.28577	2.43812	3.98277e-09	2.40205e-08	876.14	359.725	1106.25	388.872	865.077	419.242
CAALFM_C501400WA	C5_01400W_A	SEF2	1.28491	2.43667	1.12404e-07	5.40758e-07	1598.66	684.805	2048.51	1011.65	2403.92	786.924
CAALFM_C100880WA	C1_00880W_A	C1_00880W_A	1.28431	2.43565	6.0337e-07	2.6076e-06	417.891	176.914	441.944	135.228	361.241	189.335
CAALFM_C404050CA	C4_04050C_A	RHD3	1.28192	2.43163	4.30634e-08	2.21418e-07	8632.52	4466.34	13350	3985.94	12206.1	5608.21
CAALFM_CR09220CA	CR_09220C_A	LIP7	1.2781	2.4252	0.000597055	0.0014845	124.977	36.8571	107.012	51.1673	90.3102	44.798
CAALFM_CR01980CA	CR_01980C_A	CRC1	1.27796	2.42495	1.10673e-08	6.2383e-08	3086.67	1132.99	2821.21	952.443	2106.84	1219.69
CAALFM_C100290WA	C1_00290W_A	POL93	1.27754	2.42426	0.00044476	0.00113169	2463.09	937.645	6458.22	2195.08	3075.3	1815.59
CAALFM_C304760CA	C3_04760C_A	SEN1	1.27752	2.42421	9.10389e-06	3.19382e-05	4603.32	1301.06	5589.62	1737.5	4357.47	2964.28
CAALFM_CR06590CA	CR_06590C_A	RGS2	1.27699	2.42333	4.9699e-09	2.94868e-08	2388.88	878.674	1848.38	788.708	1651.73	762.412
CAALFM_C111250WA	C1_11250W_A	C1_11250W_A	1.27631	2.42219	2.42899e-10	1.75283e-09	2466.99	1010.62	2425.13	1199.51	3044.41	1066.7
CAALFM_C114020WA	C1_14020W_A	C1_14020W_A	1.27527	2.42043	7.8352e-06	2.78018e-05	321.555	162.171	312.696	148.385	351.735	96.358
CAALFM_C703150WA	C7_03150W_A	C7_03150W_A	1.2741	2.41848	8.00634e-07	3.38469e-06	640.507	208.611	731.014	308.466	507.401	259.49
CAALFM_C304260WA	C3_04260W_A	C3_04260W_A	1.27386	2.41807	1.32395e-10	9.93522e-10	3416.03	1279.68	3167.26	1440.73	3870.27	1603.43
CAALFM_C203670WA	C2_03670W_A	SAP99	1.27268	2.4161	0.000128258	0.000361969	350.196	105.411	543.396	217.827	320.839	179.192
CAALFM_C603860CA	C6_03860C_A	PGA61	1.27236	2.41556	0.00255806	0.00560768	87.2235	25.0628	80.6061	38.01	108.135	51.56
CAALFM_C403910WA	C4_03910W_A	FGR28	1.27196	2.4149	2.21823e-06	8.64719e-06	1085.74	375.205	1197.97	553.338	783.085	340.634
CAALFM_C204280WA	C2_04280W_A	C2_04280W_A	1.27187	2.41475	0.000452478	0.00114897	3160.87	1592.23	2112.44	535.795	1654.1	740.435
CAALFM_C104330WA	C1_04330W_A	RPN4	1.26948	2.41074	1.75066e-11	1.46819e-10	31818.3	12092.8	27953.6	11434.4	31562.2	14359.9
CAALFM_C307760CA	C3_07760C_A	C3_07760C_A	1.26909	2.4101	1.26815e-07	6.0586e-07	1187.28	425.331	878.329	360.364	1107.49	531.66
CAALFM_C306950WA	C3_06950W_A	C3_06950W_A	1.26497	2.40322	9.60445e-07	3.98431e-06	2753.4	1318.75	3293.73	1824.48	4934.98	1426.77
CAALFM_C406550CA	C4_06550C_A	IFF5	1.26477	2.40289	2.78561e-06	1.06647e-05	2414.92	686.279	1716.35	798.941	1172.84	721.84
CAALFM_C307260CA	C3_07260C_A	ECM29	1.26466	2.4027	2.09114e-08	1.12458e-07	6519.63	2368.44	8011.97	2793.01	6832.68	3730.91
CAALFM_C107870CA	C1_07870C_A	SMI1	1.26452	2.40248	1.03104e-07	4.97949e-07	40117.6	15263.3	41235.6	12807.2	24920.9	16164.5
CAALFM_C305130CA	C3_05130C_A	THI4	1.26241	2.39896	0.000266871	0.000711215	305.933	114.257	312.696	169.583	591.77	221.454
CAALFM_C204590CA	C2_04590C_A	QCR8	1.25979	2.3946	4.83566e-10	3.33075e-09	6567.8	2857.16	5333.9	2492.58	7400.68	2711.55
CAALFM_C301970CA	C3_01970C_A	C3_01970C_A	1.25977	2.39457	0.000194977	0.000533757	158.825	79.6114	305.747	123.533	270.931	103.965
CAALFM_C113240WA	C1_13240W_A	C1_13240W_A	1.25854	2.39253	3.18579e-11	2.5777e-10	5601.83	2268.19	6245.59	2293.76	4889.82	2433.46
CAALFM_C601070CA	C6_01070C_A	CIP1	1.25748	2.39077	1.21945e-06	4.9658e-06	1387.76	667.851	1488.43	857.418	1939.29	488.552
CAALFM_C600200CA	C6_00200C_A	C6_00200C_A	1.25561	2.38768	6.84159e-12	6.11799e-11	4587.69	2059.58	4287.41	1901.96	4888.63	1802.91
CAALFM_C603140CA	C6_03140C_A	MDL2	1.25315	2.38362	6.94699e-05	0.00020579	3352.24	1634.24	8213.49	2742.57	4959.93	2556.02
CAALFM_C108080CA	C1_08080C_A	C1_08080C_A	1.25268	2.38284	3.65531e-07	1.62732e-06	7620.99	4315.97	7358.78	3856.56	12090.9	3188.27
CAALFM_C701990CA	C7_01990C_A	C7_01990C_A	1.25246	2.38247	2.40084e-11	1.97085e-10	2369.35	989.982	2626.65	988.992	2248.25	1061.63
CAALFM_C109020WA	C1_09020W_A	C1_09020W_A	1.25108	2.38019	5.33775e-10	3.65227e-09	8279.72	2821.78	6392.9	2788.62	6170.8	3146.85
CAALFM_C505060CA	C5_05060C_A	C5_05060C_A	1.24998	2.37837	0.0005182	0.00130095	231.728	92.8799	234.87	146.923	237.658	55.7862
CAALFM_C203610WA	C2_03610W_A	FMO2	1.24865	2.37618	1.1456e-08	6.4457e-08	1215.92	572.022	1407.83	479.511	1035	487.707
CAALFM_C110700CA	C1_10700C_A	NIT3	1.24788	2.37492	6.34137e-07	2.73296e-06	3513.67	1287.05	2805.93	1551.1	2546.51	894.27
CAALFM_CR09930WA	CR_09930W_A	CR_09930W_A	1.24603	2.37187	4.06185e-07	1.80185e-06	3572.26	1100.55	3309.02	1180.5	2971.92	1873.91
CAALFM_C113700WA	C1_13700W_A	ACT1	1.24537	2.37079	1.26023e-11	1.08174e-10	37987.8	14264.4	32655.2	16399.9	39311.1	15714.8
CAALFM_C109930WA	C1_09930W_A	C1_09930W_A	1.24457	2.36948	9.81515e-05	0.000282396	193.975	98.0399	208.464	79.6749	163.984	60.8577
CAALFM_C202850WA	C2_02850W_A	UGA6	1.24447	2.36932	7.22255e-05	0.00021324	387.949	128.263	358.558	103.797	282.814	202.859
CAALFM_C703470WA	C7_03470W_A	C7_03470W_A	1.24441	2.36921	2.07551e-05	6.76149e-05	291.613	108.36	272.393	129.38	212.704	89.5961
CAALFM_C501980CA	C5_01980C_A	C5_01980C_A	1.24362	2.36792	1.09262e-07	5.26868e-07	2470.9	1052.64	3532.77	1446.57	3440.11	1489.32
CAALFM_C502200WA	C5_02200W_A	C5_02200W_A	1.24247	2.36604	2.95411e-07	1.33235e-06	591.037	281.588	742.132	328.933	648.808	226.526
CAALFM_C701050WA	C7_01050W_A	C7_01050W_A	1.24168	2.36473	0.00233224	0.00515084	91.129	32.4343	138.976	63.5937	97.44	42.2623
CAALFM_CR07730WA	CR_07730W_A	HGT14	1.24062	2.363	5.35437e-10	3.6596e-09	9364.15	4500.99	8697.12	3894.57	9374.44	3214.47
CAALFM_CR05310WA	CR_05310W_A	CR_05310W_A	1.23949	2.36115	2.6307e-06	1.01181e-05	1637.72	846.239	2158.3	1032.12	1914.34	539.267
CAALFM_C404660CA	C4_04660C_A	C4_04660C_A	1.23767	2.35817	4.64754e-08	2.37976e-07	6877.63	2567.47	7076.66	2605.15	7613.39	3974.35
CAALFM_C303610WA	C3_03610W_A	FUR4	1.23681	2.35677	6.63819e-06	2.38268e-05	281.198	96.5656	264.055	128.649	305.391	136.085
CAALFM_CR07740WA	CR_07740W_A	CR_07740W_A	1.23662	2.35645	0.000218003	0.000589511	28218.7	12677.4	29613	11865.7	13495.4	5724.85
CAALFM_C406140CA	C4_06140C_A	C4_06140C_A	1.236	2.35545	7.87997e-06	2.79446e-05	1226.34	524.108	2226.4	772.627	1556.66	830.031
CAALFM_C209940WA	C2_09940W_A	GCN4	1.23574	2.35502	3.6495e-10	2.56208e-09	50505	26687.5	56290.9	24941.9	67291.8	22292.5
CAALFM_C201590WA	C2_01590W_A	COX13	1.23561	2.3548	1.69677e-06	6.75443e-06	26527.6	13253.1	20191.8	12911.7	39346.7	10384.7
CAALFM_C703220CA	C7_03220C_A	ZCF29	1.23383	2.3519	3.10368e-07	1.39373e-06	15796.6	7355.21	21642.7	5873.28	13035.6	8232.69
CAALFM_C101920WA	C1_01920W_A	ROA1	1.2335	2.35137	1.00083e-09	6.54853e-09	7923.01	3477.84	9856.18	3271.05	7796.39	4128.18
CAALFM_C114390WA	C1_14390W_A	RPC10	1.23285	2.3503	4.38491e-07	1.92998e-06	4396.32	1864.97	2903.21	1680.48	3875.02	1208.7
CAALFM_C107130CA	C1_07130C_A	C1_07130C_A	1.23167	2.34838	9.41697e-07	3.92026e-06	5907.76	2469.43	8597.06	3382.89	8868.23	4101.13
CAALFM_C300430WA	C3_00430W_A	EST3	1.23105	2.34738	0.00014861	0.000414691	320.253	105.411	491.975	198.822	428.974	224.835
CAALFM_C401310WA	C4_01310W_A	C4_01310W_A	1.22928	2.3445	4.37123e-05	0.000134563	903.479	309.6	1036.76	440.039	508.589	294.146
CAALFM_CR00250WA	CR_00250W_A	ATP17	1.22908	2.34417	3.82167e-07	1.69895e-06	9854.95	4916.74	8729.09	5170.83	15155.5	4305.68
CAALFM_CR05220CA	CR_05220C_A	GUT1	1.22205	2.33278	5.99826e-09	3.53851e-08	3313.19	1475.02	4379.14	1679.75	4151.89	1922.93
CAALFM_C602520WA	C6_02520W_A	ISA1	1.22118	2.33137	3.50832e-09	2.13457e-08	13498.8	6267.18	11594.8	5972.69	17097.2	5857.55
CAALFM_C703730CA	C7_03730C_A	C7_03730C_A	1.22085	2.33084	6.6862e-11	5.21944e-10	6043.15	2916.13	7189.23	2712.6	5960.47	2605.05
CAALFM_C209930WA	C2_09930W_A	C2_09930W_A	1.22	2.32946	3.2335e-09	1.98684e-08	1120.89	515.262	1270.24	575.998	1219.19	458.123
CAALFM_C701510WA	C7_01510W_A	C7_01510W_A	1.2177	2.32576	3.10567e-06	1.17811e-05	12597.9	4228.25	9728.33	3396.78	10792.1	6615.74
CAALFM_C105100WA	C1_05100W_A	C1_05100W_A	1.21523	2.32178	9.9861e-05	0.000286783	546.774	171.017	742.132	390.334	767.637	324.574
CAALFM_C602740WA	C6_02740W_A	C6_02740W_A	1.21395	2.31971	4.78688e-07	2.09207e-06	4142.46	2414.14	5197.71	2591.99	7321.07	2176.51
CAALFM_C200630CA	C2_00630C_A	C2_00630C_A	1.21258	2.31751	6.46454e-05	0.000192509	455.645	143.743	514.212	311.39	572.757	210.466
CAALFM_C105190CA	C1_05190C_A	C1_05190C_A	1.21113	2.31519	8.82611e-07	3.701e-06	3546.22	2014.61	3920.52	2159.26	5685.98	1507.07
CAALFM_C603880WA	C6_03880W_A	C6_03880W_A	1.21047	2.31413	8.65738e-06	3.04579e-05	516.832	196.08	542.007	303.349	756.942	285.693
CAALFM_CR08260CA	CR_08260C_A	CR_08260C_A	1.20901	2.31179	0.0187383	0.0334454	53.3755	20.64	56.9802	16.0812	71.2975	42.2623
CAALFM_C210430CA	C2_10430C_A	FGR29	1.2085	2.31097	3.62813e-09	2.19885e-08	1346.11	543.274	1310.54	573.074	1094.42	506.302
CAALFM_C112320CA	C1_12320C_A	ATP19	1.208	2.31017	3.89061e-05	0.000121028	3902.92	2062.52	3003.27	2278.41	6652.06	1528.2
CAALFM_C208910CA	C2_08910C_A	C2_08910C_A	1.20528	2.30581	1.66073e-08	9.05666e-08	4560.35	2394.24	6326.19	1969.21	4811.4	2444.45
CAALFM_CR03620CA	CR_03620C_A	CR_03620C_A	1.20446	2.30452	2.42196e-08	1.28687e-07	1506.23	530.742	1191.03	574.536	1431.89	687.185
CAALFM_C200600CA	C2_00600C_A	C2_00600C_A	1.20422	2.30413	4.3765e-09	2.62421e-08	9684.41	3773.43	9708.87	4072.19	7034.69	3623.57
CAALFM_C207160WA	C2_07160W_A	SMF12	1.20265	2.30161	2.55442e-05	8.18417e-05	17524.1	11538.5	24716.9	10944.7	40966.4	13669.3
CAALFM_C109500WA	C1_09500W_A	C1_09500W_A	1.20171	2.30013	0.00299715	0.00646517	66.394	35.3828	95.8935	46.0506	120.018	41.417
CAALFM_C111690WA	C1_11690W_A	C1_11690W_A	1.20109	2.29914	5.71552e-06	2.07309e-05	5247.73	2466.48	3334.04	1367.63	4502.44	1857
CAALFM_CR09050CA	CR_09050C_A	CR_09050C_A	1.20099	2.29897	0.000779021	0.00189444	331.97	98.7771	465.57	231.715	262.613	130.168
CAALFM_C400320CA	C4_00320C_A	C4_00320C_A	1.19838	2.29482	1.59795e-09	1.02447e-08	1702.81	764.417	1463.42	663.713	1761.05	719.304
CAALFM_C109290CA	C1_09290C_A	ARG5,6	1.19727	2.29306	4.77871e-05	0.000145948	5354.48	2773.87	11751.8	3938.42	8943.09	4648.01
CAALFM_C203760CA	C2_03760C_A	C2_03760C_A	1.19496	2.28939	9.7954e-06	3.41902e-05	11635.9	5395.88	10587.2	2836.86	7670.43	4824.66
CAALFM_C104300CA	C1_04300C_A	SSA2	1.19322	2.28663	0.00171267	0.00387348	30680.5	17151.8	79884.8	29677.1	96649.8	43792.2
CAALFM_C503870CA	C5_03870C_A	C5_03870C_A	1.1909	2.28295	0.000116106	0.000329925	8864.25	3674.65	6379	2200.2	3725.3	2433.46
CAALFM_C307640CA	C3_07640C_A	FUM12	1.19061	2.28249	2.08935e-08	1.12458e-07	11249.2	4242.25	8945.89	5444.2	12732.6	4740.14
CAALFM_C701940CA	C7_01940C_A	C7_01940C_A	1.19	2.28153	8.78944e-07	3.68812e-06	14078.1	5803.52	20073.7	6720.46	16009.9	9462.53
CAALFM_C104360CA	C1_04360C_A	C1_04360C_A	1.18818	2.27865	9.75965e-06	3.40955e-05	14731.7	8047.38	11237.6	7411.22	22900.8	5988.57
CAALFM_C206710WA	C2_06710W_A	C2_06710W_A	1.18737	2.27737	4.87674e-07	2.12938e-06	1200.3	698.074	1314.71	586.232	1398.62	433.611
CAALFM_C603280WA	C6_03280W_A	C6_03280W_A	1.18708	2.27692	0.000213948	0.000579809	144.505	67.8171	223.751	85.5226	173.491	84.5246
CAALFM_C505040WA	C5_05040W_A	C5_05040W_A	1.18479	2.2733	3.76912e-06	1.40741e-05	813.652	338.348	985.34	541.643	976.776	340.634
CAALFM_C702220CA	C7_02220C_A	C7_02220C_A	1.18445	2.27277	1.23118e-05	4.20975e-05	5354.48	2217.32	3792.66	1298.19	3078.87	1863.77
CAALFM_C208510WA	C2_08510W_A	C2_08510W_A	1.18353	2.27132	2.4883e-06	9.63343e-06	736.843	409.851	900.565	361.826	704.657	258.645
CAALFM_C405920CA	C4_05920C_A	PGA49	1.18331	2.27097	1.76748e-08	9.58827e-08	1668.96	826.336	1755.27	717.805	1485.37	617.029
CAALFM_C107930CA	C1_07930C_A	ERD1	1.18277	2.27012	2.94845e-05	9.36442e-05	1594.76	593.4	2266.7	1152	1641.03	677.887
CAALFM_C603780CA	C6_03780C_A	C6_03780C_A	1.18123	2.2677	1.70287e-07	7.90426e-07	2344.62	1381.4	2401.51	897.621	2662.96	988.092
CAALFM_C111530CA	C1_11530C_A	C1_11530C_A	1.1766	2.26043	0.00024167	0.000648424	239.539	98.0399	161.212	102.335	205.575	67.6197
CAALFM_C103270WA	C1_03270W_A	C1_03270W_A	1.17475	2.25753	4.52469e-09	2.70783e-08	4902.74	1723.44	3657.85	1916.58	3968.9	1910.26
CAALFM_C703240WA	C7_03240W_A	C7_03240W_A	1.1738	2.25606	6.2318e-08	3.13154e-07	7773.3	3639.27	8402.49	3004.98	5701.43	3052.18
CAALFM_CR05830CA	CR_05830C_A	ISC1	1.17298	2.25476	0.000172491	0.000476192	969.873	305.914	1203.53	575.267	1479.42	739.59
CAALFM_C301110CA	C3_01110C_A	C3_01110C_A	1.17002	2.25016	1.02502e-07	4.95424e-07	921.705	400.268	1118.76	518.983	968.458	417.551
CAALFM_C503040WA	C5_03040W_A	C5_03040W_A	1.16806	2.24709	2.19498e-06	8.56195e-06	1083.13	535.165	1434.23	553.338	1636.28	760.721
CAALFM_C503030WA	C5_03030W_A	C5_03030W_A	1.16628	2.24432	4.96924e-06	1.81727e-05	1215.92	450.394	883.888	500.709	1459.22	635.625
CAALFM_C102530CA	C1_02530C_A	DIP5	1.16602	2.24392	7.21324e-05	0.000213067	93102.6	41236.5	91054.4	22205.9	51992.5	41797.4
CAALFM_CR07620WA	CR_07620W_A	AAT21	1.16481	2.24204	3.46813e-07	1.54732e-06	14287.7	5676.73	9184.93	4448.63	10032.8	4818.75
CAALFM_C102100WA	C1_02100W_A	C1_02100W_A	1.16315	2.23946	0.00094561	0.00226756	598.848	199.028	430.826	268.994	288.755	120.025
CAALFM_C108930CA	C1_08930C_A	C1_08930C_A	1.16044	2.23525	3.85118e-05	0.000119982	2541.2	1475.02	1966.51	1336.93	4074.65	1027.82
CAALFM_C303980CA	C3_03980C_A	C3_03980C_A	1.15807	2.23158	1.24635e-06	5.06208e-06	792.822	269.794	640.68	323.085	550.179	295.836
CAALFM_C505320CA	C5_05320C_A	HIS1	1.15521	2.22716	9.03926e-06	3.17474e-05	15239.4	5240.34	12330	6399.57	8130.3	4388.52
CAALFM_C500330CA	C5_00330C_A	C5_00330C_A	1.15311	2.22393	1.57503e-06	6.31028e-06	3259.81	1140.36	3511.93	1269.68	2699.8	1849.4
CAALFM_CR05250CA	CR_05250C_A	FGR13	1.15102	2.22071	6.75925e-08	3.38017e-07	1821.28	731.982	1806.69	719.267	1806.2	996.545
CAALFM_C100490CA	C1_00490C_A	TTR1	1.15099	2.22067	0.000265584	0.000708299	5545.85	3407.81	4345.78	3542.24	11003.6	2459.67
CAALFM_C703230CA	C7_03230C_A	C7_03230C_A	1.14984	2.21889	7.91394e-07	3.34792e-06	1951.46	1085.81	2779.52	831.104	1944.05	1091.21
CAALFM_C200090WA	C2_00090W_A	C2_00090W_A	1.14799	2.21605	0.000146741	0.000409844	1965.78	570.548	2049.9	1075.98	2706.93	1387.89
CAALFM_CR05990CA	CR_05990C_A	SFL1	1.1472	2.21483	9.69447e-08	4.71504e-07	8481.5	3276.6	7041.92	3143.87	8586.6	4466.28
CAALFM_C204170CA	C2_04170C_A	C2_04170C_A	1.14603	2.21304	1.99801e-06	7.85285e-06	11863.7	7404.59	13578	7325.7	20192.7	5890.52
CAALFM_C601020WA	C6_01020W_A	C6_01020W_A	1.14568	2.2125	2.48159e-05	7.97141e-05	243.445	123.84	340.491	150.578	324.404	136.085
CAALFM_C101760WA	C1_01760W_A	FGR38	1.14542	2.2121	1.93063e-08	1.04369e-07	1067.51	444.497	1052.05	451.735	893.596	465.73
CAALFM_C306550CA	C3_06550C_A	C3_06550C_A	1.14431	2.2104	9.24479e-07	3.86091e-06	1369.54	694.388	2137.45	809.906	1507.94	764.102
CAALFM_C702490WA	C7_02490W_A	PEX1	1.14406	2.21002	1.1498e-07	5.52296e-07	2140.23	1001.78	2767.01	953.905	2005.84	1172.36
CAALFM_C504150CA	C5_04150C_A	C5_04150C_A	1.14259	2.20777	7.86193e-07	3.33273e-06	814.953	499.045	970.053	431.999	1058.77	356.694
CAALFM_C405250WA	C4_05250W_A	C4_05250W_A	1.14047	2.20453	0.000121403	0.000343717	1827.79	1035.68	3031.07	1029.93	1340.39	745.507
CAALFM_C303720WA	C3_03720W_A	GTT11	1.13969	2.20334	1.55918e-07	7.29183e-07	2342.01	950.176	2066.57	1273.34	2747.33	1024.44
CAALFM_CR09570WA	CR_09570W_A	CR_09570W_A	1.13963	2.20325	5.68927e-06	2.06477e-05	1338.29	766.628	1346.68	782.129	1832.35	501.231
CAALFM_C304640WA	C3_04640W_A	ZCF31	1.13931	2.20276	2.88919e-05	9.19033e-05	1692.4	1031.26	1795.57	834.028	3128.77	1139.39
CAALFM_C202950WA	C2_02950W_A	C2_02950W_A	1.1392	2.20259	2.47269e-05	7.95103e-05	1493.21	616.988	1068.73	545.298	874.583	397.266
CAALFM_C306080WA	C3_06080W_A	REV3	1.13904	2.20234	1.95587e-08	1.05641e-07	2023.06	877.936	2365.37	914.433	1872.75	1050.64
CAALFM_C402000CA	C4_02000C_A	RGA2	1.13812	2.20093	1.07232e-06	4.41592e-06	11555.2	4496.57	13170.8	4435.48	9273.43	6516
CAALFM_C105620CA	C1_05620C_A	STE3	1.13757	2.2001	4.55072e-05	0.000139534	309.839	148.166	464.18	220.02	419.467	174.121
CAALFM_C502780WA	C5_02780W_A	C5_02780W_A	1.13632	2.19819	0.00082101	0.00199109	1648.13	658.268	3535.55	1534.29	2881.61	1476.64
CAALFM_C100700WA	C1_00700W_A	C1_00700W_A	1.13615	2.19793	5.98603e-07	2.59061e-06	4431.47	2754.7	4969.78	2479.42	6316.96	1917.02
CAALFM_C200520WA	C2_00520W_A	DFG5	1.13521	2.19651	0.000874175	0.00210603	14501.2	3229.42	8155.12	5102.85	4615.33	4083.38
CAALFM_C400240CA	C4_00240C_A	PRO3	1.13284	2.1929	1.52775e-07	7.16103e-07	2869.26	1214.81	2136.06	1062.09	2922.01	1338.87
CAALFM_C104480CA	C1_04480C_A	TUS1	1.13253	2.19242	7.80306e-07	3.31003e-06	10958.9	4674.96	13712.8	4514.42	9243.73	6280.18
CAALFM_C100350CA	C1_00350C_A	HMX1	1.13221	2.19195	9.19123e-08	4.4914e-07	43419.1	23452.9	53561.4	21979.3	40248.7	17172.9
CAALFM_C106120CA	C1_06120C_A	C1_06120C_A	1.13156	2.19095	2.7442e-05	8.75155e-05	429.608	185.76	518.381	256.568	387.383	166.513
CAALFM_C104340CA	C1_04340C_A	C1_04340C_A	1.13095	2.19003	3.34922e-06	1.25971e-05	709.504	338.348	918.632	480.242	935.186	351.622
CAALFM_C502220CA	C5_02220C_A	C5_02220C_A	1.12971	2.18814	4.92885e-07	2.14957e-06	985.495	544.748	932.53	464.161	1157.4	396.42
CAALFM_C307880CA	C3_07880C_A	C3_07880C_A	1.1273	2.1845	0.000109616	0.000312914	338.479	147.428	362.728	186.395	532.355	231.597
CAALFM_CR04500CA	CR_04500C_A	CR_04500C_A	1.12718	2.18431	6.47145e-07	2.77937e-06	3567.05	1272.31	2972.7	1401.99	2203.09	1327.88
CAALFM_C307070CA	C3_07070C_A	C3_07070C_A	1.12693	2.18393	0.000214678	0.000581534	6037.95	2878.54	3313.19	1494.82	3713.41	1608.5
CAALFM_C600630WA	C6_00630W_A	C6_00630W_A	1.1265	2.18328	8.2049e-05	0.000239509	456.947	252.84	771.317	315.045	480.07	213.847
CAALFM_C301610WA	C3_01610W_A	C3_01610W_A	1.12598	2.1825	1.65955e-08	9.05666e-08	15124.8	6873.85	11895	6162.01	16375.9	6848.18
CAALFM_C110240CA	C1_10240C_A	C1_10240C_A	1.12592	2.1824	6.9378e-06	2.48161e-05	921.705	357.514	953.376	591.348	1162.15	442.909
CAALFM_C103620CA	C1_03620C_A	C1_03620C_A	1.12233	2.17699	0.00187459	0.00421521	4199.74	3837.56	10338.4	5548	15979	4632.79
CAALFM_C602550WA	C6_02550W_A	C6_02550W_A	1.1211	2.17513	0.0141864	0.0261792	74.205	30.96	61.1495	20.4669	57.038	37.1908
CAALFM_C203030WA	C2_03030W_A	LIG4	1.12067	2.17449	1.14306e-05	3.94979e-05	2102.48	1015.04	2558.55	938.555	1377.23	822.424
CAALFM_CR01310WA	CR_01310W_A	ATP3	1.12053	2.17427	1.19731e-08	6.70625e-08	22726.3	10004.5	19252.4	11434.4	25321.3	9514.09
CAALFM_C202310WA	C2_02310W_A	C2_02310W_A	1.11996	2.17341	8.70783e-09	5.00842e-08	4923.57	2790.08	6007.94	2635.12	5802.43	2273.71
CAALFM_C102970WA	C1_02970W_A	C1_02970W_A	1.11871	2.17153	4.14838e-07	1.83629e-06	8018.05	3487.42	6882.1	3820.01	6448.86	2523.06
CAALFM_C501380WA	C5_01380W_A	CFL5	1.11818	2.17073	0.00180438	0.00406756	166.636	66.3428	250.157	146.923	255.483	96.358
CAALFM_C204480WA	C2_04480W_A	C2_04480W_A	1.11668	2.16847	1.41583e-07	6.69715e-07	995.91	421.645	989.51	520.445	936.374	404.873
CAALFM_C602020CA	C6_02020C_A	C6_02020C_A	1.11623	2.1678	0.000134313	0.000377684	1899.39	891.942	1492.6	481.704	1030.25	666.054
CAALFM_C108790WA	C1_08790W_A	TPO3	1.1155	2.1667	0.00157185	0.00359297	3646.46	1146.99	6754.24	2490.39	2607.11	2365.84
CAALFM_C307140CA	C3_07140C_A	C3_07140C_A	1.11538	2.16653	3.03888e-06	1.15489e-05	870.933	376.68	956.155	551.876	983.906	368.527
CAALFM_C304030CA	C3_04030C_A	PEX8	1.11458	2.16532	5.87547e-06	2.12737e-05	1146.92	720.188	1477.32	494.13	1075.4	493.624
CAALFM_C103000WA	C1_03000W_A	HOL1	1.11448	2.16517	3.5083e-05	0.000109851	851.405	380.365	865.821	407.146	564.439	265.407
CAALFM_C207250CA	C2_07250C_A	C2_07250C_A	1.11322	2.16328	2.25326e-06	8.77823e-06	529.85	290.434	672.644	291.654	560.874	232.443
CAALFM_C501830CA	C5_01830C_A	HAL9	1.11307	2.16306	4.4287e-06	1.63501e-05	4525.2	2349.27	5985.7	1920.24	5752.52	3249.97
CAALFM_C601290CA	C6_01290C_A	QDR3	1.11267	2.16246	3.9817e-08	2.0592e-07	2107.68	1019.47	2223.62	869.845	1742.04	918.782
CAALFM_C502380WA	C5_02380W_A	C5_02380W_A	1.11054	2.15926	0.000109997	0.000313828	27911.5	15183.7	27602	7784.75	16297.4	10288.3
CAALFM_C105410CA	C1_05410C_A	TRP99	1.10993	2.15836	9.89788e-08	4.79518e-07	2334.2	1076.96	2141.62	1271.14	2683.16	968.652
CAALFM_CR09500CA	CR_09500C_A	CR_09500C_A	1.10932	2.15743	7.82956e-08	3.88101e-07	1230.24	646.474	1575.99	603.044	1256.03	633.089
CAALFM_C206270WA	C2_06270W_A	C2_06270W_A	1.10928	2.15738	0.0011496	0.00271684	190.069	57.4971	214.023	122.071	202.01	101.429
CAALFM_C202330WA	C2_02330W_A	C2_02330W_A	1.10582	2.15221	2.66497e-05	8.51639e-05	559.792	319.92	610.105	366.943	910.232	279.776
CAALFM_CR02260CA	CR_02260C_A	CR_02260C_A	1.1027	2.14756	1.95049e-05	6.37793e-05	667.845	479.142	1152.11	461.237	1152.64	443.754
CAALFM_C401550CA	C4_01550C_A	CPA1	1.10189	2.14635	0.00059686	0.0014845	2543.8	1640.88	5771.68	2787.16	6313.4	2387.82
CAALFM_C303880CA	C3_03880C_A	PEP8	1.10119	2.14531	3.99223e-08	2.06293e-07	3492.84	1808.21	4479.2	2124.91	4467.98	1865.46
CAALFM_C404330CA	C4_04330C_A	C4_04330C_A	1.09948	2.14277	2.28184e-09	1.42323e-08	5644.79	2944.15	6230.3	3036.42	6730.49	2702.25
CAALFM_C203470CA	C2_03470C_A	COX6	1.09926	2.14245	8.91115e-10	5.877e-09	16689.6	7178.29	14307.6	6930.98	14078.9	6930.17
CAALFM_C406160WA	C4_06160W_A	C4_06160W_A	1.09737	2.13964	0.000436579	0.00111269	945.138	335.4	1616.29	651.287	980.341	668.589
CAALFM_C109030CA	C1_09030C_A	COX5	1.09726	2.13948	1.38464e-10	1.03781e-09	15274.5	6933.56	14491	6942.68	14162.1	6655.47
CAALFM_CR10850CA	CR_10850C_A	ATP16	1.09705	2.13917	1.11766e-07	5.38106e-07	21308.6	9248.92	15790.5	7864.42	20733.3	9922.34
CAALFM_C201750CA	C2_01750C_A	C2_01750C_A	1.09502	2.13616	9.92235e-06	3.45556e-05	5161.81	2218.06	3926.07	2961.86	6865.95	2288.93
CAALFM_C403400WA	C4_03400W_A	C4_03400W_A	1.09338	2.13374	1.14903e-05	3.96381e-05	3731.08	2453.21	3641.17	1991.14	5928.39	1789.39
CAALFM_C111890WA	C1_11890W_A	C1_11890W_A	1.09315	2.1334	1.61284e-06	6.45342e-06	2193.6	1270.1	2101.32	911.51	2070.01	801.293
CAALFM_CR02940CA	CR_02940C_A	CR_02940C_A	1.09259	2.13256	1.3726e-05	4.65229e-05	676.958	302.228	957.545	459.775	802.097	380.361
CAALFM_C105110CA	C1_05110C_A	ARO4	1.08899	2.12725	6.08565e-08	3.06555e-07	31981.1	18281.1	34719	18024.1	43329.9	15419
CAALFM_C207540WA	C2_07540W_A	C2_07540W_A	1.08663	2.12377	4.16293e-06	1.5424e-05	4452.3	2469.43	3689.82	2260.13	6231.41	2038.73
CAALFM_CR02510WA	CR_02510W_A	CR_02510W_A	1.08609	2.12298	8.88793e-05	0.0002581	9784.65	4027.01	7333.77	2366.85	5933.14	4464.59
CAALFM_C304650WA	C3_04650W_A	C3_04650W_A	1.08598	2.12282	6.11075e-05	0.000183028	574.113	343.508	516.991	265.339	602.464	188.49
CAALFM_C210260CA	C2_10260C_A	CMK2	1.08429	2.12034	5.37996e-06	1.95939e-05	2782.04	1043.79	2180.53	1124.22	1641.03	945.83
CAALFM_CR00470WA	CR_00470W_A	CR_00470W_A	1.08368	2.11944	4.51161e-08	2.31397e-07	10373.1	5868.39	10920.7	5620.37	13673.7	5009.77
CAALFM_C402930WA	C4_02930W_A	C4_02930W_A	1.08208	2.11708	0.00372752	0.00782577	12207.4	7140.7	9430.92	2206.04	5601.61	3519.6
CAALFM_CR01930CA	CR_01930C_A	BIO2	1.08083	2.11525	8.36091e-06	2.95153e-05	648.318	256.526	625.392	268.994	451.551	289.919
CAALFM_C204400WA	C2_04400W_A	C2_04400W_A	1.08023	2.11438	1.53445e-07	7.18702e-07	15775.7	7465.78	14317.3	6415.65	11644.1	5857.55
CAALFM_CR00850CA	CR_00850C_A	GSL2	1.07977	2.1137	0.000302448	0.00079906	2938.26	1054.11	4103.96	1600.08	3933.25	2539.12
CAALFM_C501750CA	C5_01750C_A	MTLA2	1.07792	2.111	0.00605697	0.012161	76.8087	39.0685	130.638	62.8627	127.147	56.6315
CAALFM_C504540CA	C5_04540C_A	C5_04540C_A	1.07713	2.10983	8.22744e-06	2.90937e-05	562.396	230.726	635.121	333.319	547.803	262.871
CAALFM_C101140CA	C1_01140C_A	C1_01140C_A	1.07515	2.10694	8.19188e-05	0.000239242	8601.27	3188.14	6495.74	2290.1	4736.53	3935.46
CAALFM_CR08870WA	CR_08870W_A	PEX13	1.07471	2.10629	0.000237922	0.000639472	5748.94	2803.35	3299.29	1423.18	3733.61	1841.79
CAALFM_C602320CA	C6_02320C_A	IPL1	1.07316	2.10404	1.26159e-06	5.11726e-06	1724.94	601.508	1257.73	737.541	1303.56	698.173
CAALFM_C700080CA	C7_00080C_A	SAC7	1.07207	2.10244	2.95562e-05	9.37281e-05	10780.6	3764.59	11189	4488.84	10861	7362.94
CAALFM_C109880CA	C1_09880C_A	BUD31	1.07152	2.10164	1.35766e-07	6.43671e-07	2979.92	1347.5	2347.31	1274.07	2490.66	1097.97
CAALFM_C110310WA	C1_10310W_A	C1_10310W_A	1.06975	2.09907	2.0116e-06	7.89793e-06	906.082	443.76	732.404	361.095	773.578	344.015
CAALFM_C503330CA	C5_03330C_A	ZCF13	1.06892	2.09786	4.35638e-06	1.60927e-05	2334.2	1371.08	2790.64	901.276	2043.86	1144.46
CAALFM_C703680WA	C7_03680W_A	C7_03680W_A	1.06724	2.09542	3.25503e-05	0.000102334	1441.14	902.262	2694.75	959.753	2146.06	1136.01
CAALFM_C307230WA	C3_07230W_A	C3_07230W_A	1.0672	2.09537	5.31791e-06	1.93793e-05	3323.6	1751.45	4322.16	1551.1	2538.19	1556.94
CAALFM_C404790WA	C4_04790W_A	FAV1	1.06641	2.09422	0.0238737	0.041397	65.0921	28.0114	112.571	36.5481	46.3434	42.2623
CAALFM_C209600CA	C2_09600C_A	C2_09600C_A	1.06577	2.09329	1.065e-05	3.69241e-05	6804.73	3081.99	5991.26	3061.27	4443.03	2091.14
CAALFM_C306860CA	C3_06860C_A	C3_06860C_A	1.06346	2.08993	3.31339e-05	0.000104116	1576.53	690.702	1043.71	753.622	1976.13	755.65
CAALFM_C703810WA	C7_03810W_A	SLA2	1.06326	2.08965	6.76312e-09	3.95589e-08	4896.23	2390.55	5443.69	2249.17	4742.47	2578
CAALFM_CR10130WA	CR_10130W_A	CR_10130W_A	1.05951	2.08422	4.41282e-05	0.000135773	1543.99	931.011	1507.89	1008	2495.41	722.685
CAALFM_C206890CA	C2_06890C_A	C2_06890C_A	1.05921	2.08379	0.000271466	0.000721817	427.004	347.194	717.117	330.395	728.423	220.609
CAALFM_CR09860WA	CR_09860W_A	YTA6	1.05749	2.08131	0.000274279	0.0007284	5989.78	2233.54	8427.51	3212.58	7656.17	5160.23
CAALFM_C202370CA	C2_02370C_A	HOM2	1.05701	2.08061	1.78255e-06	7.06418e-06	13514.4	5992.23	11327.9	5805.3	9143.91	4536.43
CAALFM_CR01300WA	CR_01300W_A	CR_01300W_A	1.05628	2.07957	4.1298e-06	1.53195e-05	6643.3	4201.71	6747.29	3782	9167.68	2863.69
CAALFM_C406060WA	C4_06060W_A	VPS13	1.05511	2.07788	4.10035e-06	1.52386e-05	3580.07	1344.55	3222.86	1352.28	3030.15	2036.2
CAALFM_C301130CA	C3_01130C_A	C3_01130C_A	1.05424	2.07662	4.56853e-05	0.000139942	8226.34	4247.41	5955.13	2339.08	7746.48	3973.5
CAALFM_CR10190CA	CR_10190C_A	CR_10190C_A	1.05352	2.07559	8.59914e-06	3.02873e-05	812.35	353.091	746.302	491.206	918.55	349.087
CAALFM_C105120WA	C1_05120W_A	C1_05120W_A	1.05127	2.07236	2.54282e-06	9.82001e-06	4465.32	1959.32	5029.54	2151.22	3153.73	1992.24
CAALFM_C404450CA	C4_04450C_A	ATG1	1.05092	2.07185	6.34515e-08	3.18335e-07	4945.7	2246.07	4886.4	2014.53	4110.3	2468.96
CAALFM_C206290CA	C2_06290C_A	ATP14	1.04991	2.0704	7.10073e-05	0.000210043	7781.11	4886.52	8688.78	5896.67	13971.9	3920.25
CAALFM_CR07450CA	CR_07450C_A	MNL1	1.04969	2.07009	1.8947e-05	6.20828e-05	5832.25	2800.4	6726.44	2661.43	7828.47	4387.67
CAALFM_C704160WA	C7_04160W_A	C7_04160W_A	1.04966	2.07004	4.0815e-06	1.51857e-05	747.258	319.183	860.262	404.222	823.487	451.361
CAALFM_C404250WA	C4_04250W_A	C4_04250W_A	1.04832	2.06811	1.06164e-06	4.37776e-06	1396.88	614.777	1439.79	582.577	1102.74	707.471
CAALFM_C207700CA	C2_07700C_A	C2_07700C_A	1.04745	2.06688	0.0204527	0.0361416	48.1682	36.12	127.858	53.3602	118.829	53.2505
CAALFM_C700730WA	C7_00730W_A	MET28	1.04672	2.06582	1.01048e-05	3.50924e-05	34681.1	21778.9	30116.1	17334.8	45699.3	14374.2
CAALFM_C111510CA	C1_11510C_A	C1_11510C_A	1.04621	2.0651	0.000847666	0.00204773	2601.08	2298.41	4694.61	1548.91	6282.5	2728.45
CAALFM_C200110WA	C2_00110W_A	C2_00110W_A	1.04555	2.06415	3.29138e-06	1.24097e-05	1864.24	633.942	1431.45	796.749	1471.11	879.056
CAALFM_CR04940WA	CR_04940W_A	CR_04940W_A	1.04488	2.0632	0.000205543	0.000559473	374.931	151.851	241.818	170.314	399.266	170.74
CAALFM_C406890WA	C4_06890W_A	ARR3	1.04449	2.06264	1.95058e-05	6.37793e-05	2749.49	1384.35	3076.93	1211.2	1795.51	1098.82
CAALFM_C114030WA	C1_14030W_A	C1_14030W_A	1.04413	2.06212	2.14835e-06	8.40647e-06	2361.54	1304.74	2131.89	1252.14	3216.71	1182.5
CAALFM_C306450WA	C3_06450W_A	GLG2	1.0436	2.06136	1.37425e-06	5.55248e-06	1717.13	701.759	1659.37	710.495	1282.17	847.782
CAALFM_C203220CA	C2_03220C_A	STP4	1.04124	2.058	0.000331233	0.000868455	12542	3043.66	6524.93	4474.95	7009.74	5152.62
CAALFM_CR01130WA	CR_01130W_A	CR_01130W_A	1.04074	2.05728	0.000346599	0.000906444	3530.6	1411.63	5554.87	2119.79	4568.98	3106.28
CAALFM_C504920CA	C5_04920C_A	C5_04920C_A	1.04012	2.05639	9.76277e-06	3.40955e-05	4329.93	1878.24	5522.91	2035.73	4163.78	2902.57
CAALFM_CR04760CA	CR_04760C_A	CR_04760C_A	1.04002	2.05625	6.39396e-06	2.30034e-05	1010.23	572.022	965.884	579.653	1301.18	442.064
CAALFM_C106980CA	C1_06980C_A	C1_06980C_A	1.03909	2.05494	0.000250599	0.000670353	2132.42	645.737	1399.49	664.444	1067.09	928.08
CAALFM_C400670WA	C4_00670W_A	TOK1	1.03886	2.0546	1.44373e-05	4.87475e-05	4931.38	2428.88	7681.21	2865.37	5419.8	3482.41
CAALFM_C203290WA	C2_03290W_A	C2_03290W_A	1.03804	2.05343	1.03407e-06	4.27829e-06	1227.64	555.805	975.612	516.79	983.906	479.254
CAALFM_C200150WA	C2_00150W_A	LEU5	1.03734	2.05244	9.84845e-06	3.43561e-05	4713.97	1788.31	3899.67	1613.96	3154.92	2332.03
CAALFM_CR07580CA	CR_07580C_A	TSC11	1.03733	2.05243	0.00016179	0.000448845	1132.6	673.011	1550.97	559.917	811.604	469.111
CAALFM_C101090CA	C1_01090C_A	C1_01090C_A	1.03711	2.05211	0.00105955	0.00251649	1930.63	1655.62	2758.68	1742.61	5299.78	1469.88
CAALFM_C703110WA	C7_03110W_A	PGA28	1.03676	2.05162	0.00420604	0.00874755	161.428	54.5485	104.232	57.746	99.8166	65.9292
CAALFM_CR07870WA	CR_07870W_A	CR_07870W_A	1.0365	2.05124	4.50564e-06	1.65848e-05	574.113	332.451	600.377	277.035	716.54	312.741
CAALFM_C103710CA	C1_03710C_A	MSB1	1.03638	2.05108	0.000373848	0.000969132	3392.6	1105.71	2263.92	1165.15	1389.11	1163.9
CAALFM_C305600WA	C3_05600W_A	ATO6	1.03576	2.0502	3.32633e-05	0.000104364	1139.11	521.16	1184.08	520.445	723.67	443.754
CAALFM_C203240CA	C2_03240C_A	ROM2	1.03357	2.04709	0.00151296	0.00347756	7588.44	6090.27	21528.8	6553.07	16027.7	9410.12
CAALFM_C105150CA	C1_05150C_A	C1_05150C_A	1.03352	2.04701	0.00259597	0.00568074	132.788	64.8685	168.161	64.3247	177.056	104.81
CAALFM_C600890WA	C6_00890W_A	C6_00890W_A	1.03232	2.04532	3.26997e-06	1.23515e-05	2085.55	925.851	1687.17	863.997	1433.08	754.804
CAALFM_C304500CA	C3_04500C_A	RPL19A	1.03177	2.04453	1.22486e-07	5.87443e-07	73951.2	36372.1	78029.5	35782.8	59450.3	31257.2
CAALFM_CR10380CA	CR_10380C_A	CR_10380C_A	1.03096	2.04338	0.00035794	0.000933564	389.251	235.148	589.259	257.299	722.482	340.634
CAALFM_C200740CA	C2_00740C_A	C2_00740C_A	1.02943	2.04121	3.09808e-08	1.628e-07	6090.02	2995.01	6463.78	2712.6	5361.58	3069.09
CAALFM_C209650WA	C2_09650W_A	C2_09650W_A	1.0292	2.04089	0.000396248	0.00102293	9511.26	4885.04	6291.45	5929.56	13562	3573.7
CAALFM_CR10020CA	CR_10020C_A	CR_10020C_A	1.0291	2.04075	6.43931e-06	2.31532e-05	666.543	270.531	615.664	296.771	512.154	311.896
CAALFM_C106480CA	C1_06480C_A	C1_06480C_A	1.02874	2.04024	1.52721e-05	5.11764e-05	3902.92	2554.2	6106.61	2716.25	4658.11	1917.86
CAALFM_C701070CA	C7_01070C_A	C7_01070C_A	1.02707	2.03788	2.63142e-06	1.01181e-05	6306.13	2658.87	6367.88	2491.12	4801.89	3425.78
CAALFM_C703310WA	C7_03310W_A	C7_03310W_A	1.02698	2.03775	0.000429549	0.00109884	4483.55	2397.19	3202.01	1356.67	2591.67	1289
CAALFM_C305190CA	C3_05190C_A	MCA1	1.02603	2.03642	3.95203e-08	2.04556e-07	4842.85	2519.55	4545.91	2062.77	4914.78	2441.92
CAALFM_CR04870CA	CR_04870C_A	CR_04870C_A	1.02529	2.03538	4.84045e-05	0.000147689	960.76	504.205	1113.2	438.577	665.444	402.337
CAALFM_C307360WA	C3_07360W_A	DLD2	1.02507	2.03506	0.00227828	0.00504423	985.495	308.863	1619.07	790.17	1195.42	768.328
CAALFM_C401090CA	C4_01090C_A	C4_01090C_A	1.0235	2.03285	3.93559e-06	1.46647e-05	605.357	312.548	699.05	371.329	696.339	300.062
CAALFM_C108050WA	C1_08050W_A	C1_08050W_A	1.02324	2.03248	2.86355e-06	1.09361e-05	9724.76	5153.36	7239.26	4396.74	10905	4161.99
CAALFM_C601330CA	C6_01330C_A	C6_01330C_A	1.02294	2.03206	4.46985e-06	1.64726e-05	644.412	320.657	776.876	396.181	693.963	323.729
CAALFM_C206300WA	C2_06300W_A	C2_06300W_A	1.02233	2.0312	7.01059e-07	2.99228e-06	3413.43	1659.31	2548.82	1505.05	3378.32	1434.38
CAALFM_C111810WA	C1_11810W_A	CAS1	1.02176	2.0304	4.71524e-06	1.73153e-05	1551.8	784.319	2118	1027.73	1668.36	816.507
CAALFM_C110040WA	C1_10040W_A	ERO1	1.02146	2.02997	9.75822e-05	0.000280888	14065.1	7996.52	14425.7	8893.61	25989.1	9948.54
CAALFM_C601060CA	C6_01060C_A	CAN2	1.02092	2.02921	0.000231267	0.000623205	16804.2	9178.16	11405.8	4426.71	12341.6	6379.07
CAALFM_C505230CA	C5_05230C_A	C5_05230C_A	1.02003	2.02796	6.84214e-07	2.9244e-06	17489	6951.25	13376.4	6698.54	14221.5	8583.47
CAALFM_C701900WA	C7_01900W_A	NUC2	1.01956	2.02731	9.38947e-08	4.58466e-07	10116.6	4753.83	9961.81	4290.75	9735.68	5662.3
CAALFM_C702050CA	C7_02050C_A	EXO70	1.0193	2.02694	2.36028e-05	7.62513e-05	4199.74	2004.29	4547.3	1885.88	2629.69	1721.77
CAALFM_C406510CA	C4_06510C_A	CSO99	1.01662	2.02317	1.41813e-05	4.79874e-05	1234.15	529.268	1289.7	746.312	1070.65	500.385
CAALFM_C501800CA	C5_01800C_A	HIP1	1.01464	2.0204	9.95665e-06	3.46556e-05	14884	7357.42	13997.7	5122.58	14131.2	8810
CAALFM_C111010CA	C1_11010C_A	C1_11010C_A	1.01406	2.01958	2.51356e-07	1.14029e-06	2120.7	1187.54	2013.76	1037.24	2468.08	1044.72
CAALFM_C602530CA	C6_02530C_A	C6_02530C_A	1.01325	2.01845	0.000109007	0.000311463	1195.09	736.405	1121.54	721.459	1490.12	427.694
CAALFM_C406620CA	C4_06620C_A	C4_06620C_A	1.01296	2.01804	0.000358659	0.000934834	1271.9	1040.11	2425.13	650.556	1538.84	903.568
CAALFM_CR09910WA	CR_09910W_A	GNP3	1.01242	2.01729	1.60001e-07	7.46029e-07	2305.56	1261.25	2130.5	1106.68	2482.34	1061.63
CAALFM_C404950WA	C4_04950W_A	C4_04950W_A	1.01231	2.01714	0.00201991	0.00452059	348.894	247.68	629.562	190.05	279.249	185.109
CAALFM_C700010CA	C7_00010C_A	C7_00010C_A	1.01199	2.01669	2.33366e-05	7.54305e-05	7890.47	2949.31	7390.75	3555.4	8341.81	5210.09
CAALFM_C406360CA	C4_06360C_A	C4_06360C_A	1.01112	2.01547	0.0118755	0.0223534	124.977	38.3314	125.078	84.7916	97.44	49.0243
CAALFM_CR01810CA	CR_01810C_A	CR_01810C_A	1.01077	2.01498	0.00360577	0.00759071	190.069	86.9828	144.535	116.223	305.391	114.953
CAALFM_C101810CA	C1_01810C_A	UGA2	1.01035	2.01439	8.97811e-08	4.39765e-07	2123.31	995.142	1812.25	1005.07	2117.54	1005
CAALFM_C210480WA	C2_10480W_A	MDH1-3	1.00961	2.01337	7.49538e-06	2.67028e-05	2843.22	1413.84	2237.51	1006.53	2090.21	1141.08
CAALFM_CR07220CA	CR_07220C_A	CR_07220C_A	1.00815	2.01133	0.00125608	0.00294271	610.564	258.737	771.317	539.45	737.93	255.264
CAALFM_C502460CA	C5_02460C_A	ECM331	1.00796	2.01107	0.000845708	0.00204379	5718.99	4672.74	6202.5	4296.59	12833.6	3340.41
CAALFM_C106940CA	C1_06940C_A	ATC1	1.00746	2.01037	1.697e-05	5.63349e-05	3067.14	1637.19	2661.39	1005.8	2681.98	1540.88
CAALFM_C503350WA	C5_03350W_A	QCR2	1.00645	2.00896	6.45714e-07	2.77514e-06	13916.7	6900.39	10538.6	5998.27	14496	6490.64
CAALFM_CR03590CA	CR_03590C_A	CR_03590C_A	1.00638	2.00887	0.000404259	0.00104187	249.954	137.846	293.24	136.69	375.5	183.418
CAALFM_CR00070WA	CR_00070W_A	BNR1	1.00476	2.00661	9.45732e-07	3.93379e-06	1964.48	800.536	1737.2	877.154	1486.55	907.794
CAALFM_CR10770WA	CR_10770W_A	CR_10770W_A	1.00424	2.00589	0.000127857	0.000361001	2062.12	922.165	1801.13	758.008	2348.07	1417.48
CAALFM_CR03440WA	CR_03440W_A	CR_03440W_A	1.00418	2.0058	0.000393147	0.00101577	291.613	144.48	272.393	144.73	402.831	193.561
CAALFM_CR10230WA	CR_10230W_A	CR_10230W_A	1.0038	2.00527	3.01947e-07	1.35791e-06	4855.87	2310.94	3860.76	1961.17	4500.06	2319.35
CAALFM_C111930WA	C1_11930W_A	C1_11930W_A	1.0033	2.00458	0.00018723	0.000514591	3231.17	1323.17	2243.07	1005.8	1616.08	1207.86
CAALFM_C101840CA	C1_01840C_A	C1_01840C_A	1.00274	2.00381	1.4627e-05	4.93076e-05	3107.5	1676.26	2793.42	1084.02	2333.81	1349.01
CAALFM_C103940WA	C1_03940W_A	C1_03940W_A	1.00217	2.00301	2.95295e-05	9.37105e-05	9233.97	5460.01	7667.31	5178.87	13326.7	4452.75
CAALFM_C604550CA	C6_04550C_A	C6_04550C_A	1.00159	2.00221	2.28021e-07	1.03975e-06	3007.26	1464.7	2787.86	1413.68	3342.67	1686.27
CAALFM_C112200WA	C1_12200W_A	MCD4	1.0015	2.00208	0.000134487	0.00037783	2231.36	962.708	2376.49	1312.08	1522.2	786.079
CAALFM_CR10140WA	CR_10140W_A	CR_10140W_A	1.0015	2.00208	4.60508e-07	2.0183e-06	16435.8	7843.93	14750.9	6792.1	16784.6	9325.6
CAALFM_C401000CA	C4_01000C_A	PGA57	1.001	2.00138	1.28242e-05	4.37292e-05	640.507	315.497	737.963	366.943	573.945	292.455
CAALFM_C503610WA	C5_03610W_A	HEX1	0.999926	1.9999	1.12642e-06	4.62644e-06	1911.1	967.868	1784.45	1106.68	2292.22	919.627
CAALFM_C501840CA	C5_01840C_A	TAC1	0.999238	1.99894	1.69677e-05	5.63349e-05	2716.95	1332.75	3869.09	1480.93	2623.75	1793.61
CAALFM_C200920WA	C2_00920W_A	C2_00920W_A	0.997378	1.99637	9.4282e-06	3.30386e-05	1370.84	680.382	1481.49	570.15	1384.36	872.294
CAALFM_C306490WA	C3_06490W_A	C3_06490W_A	0.997011	1.99586	5.42302e-07	2.35516e-06	2137.63	1155.84	1942.89	1116.18	2488.28	1019.37
CAALFM_CR05860WA	CR_05860W_A	CR_05860W_A	0.996918	1.99573	1.43467e-05	4.8468e-05	1249.77	558.017	1118.76	774.82	1362.97	536.731
CAALFM_C406260WA	C4_06260W_A	PGA43	0.996143	1.99466	2.16105e-05	7.01805e-05	654.827	334.663	668.475	422.496	792.591	303.443
CAALFM_C303850CA	C3_03850C_A	SOL1	0.995749	1.99412	1.96542e-07	9.05522e-07	2616.7	1147.73	2452.93	1181.97	2287.46	1360
CAALFM_C304840CA	C3_04840C_A	C3_04840C_A	0.99432	1.99214	0.00139466	0.00323791	2735.17	1935	5003.14	3144.6	6743.56	2190.03
CAALFM_C406780CA	C4_06780C_A	OYE32	0.994066	1.99179	2.1677e-06	8.46851e-06	984.193	432.702	1063.17	537.257	935.186	527.433
CAALFM_CR00010CA	CR_00010C_A	CR_00010C_A	0.993006	1.99033	2.63771e-06	1.01297e-05	1545.29	684.805	1656.59	739.003	1240.58	808.055
CAALFM_C109580CA	C1_09580C_A	LIP1	0.992658	1.98985	0.000832675	0.00201503	170.541	105.411	232.09	97.2179	247.165	124.251
CAALFM_C500700CA	C5_00700C_A	SPE2	0.990814	1.98731	5.74398e-05	0.000172709	9150.65	5838.9	15508.3	7640.01	15532.2	6745.06
CAALFM_CR02330CA	CR_02330C_A	KAR4	0.990297	1.98659	0.00284502	0.00616703	2319.88	946.491	3441.05	2133.68	4721.09	2196.79
CAALFM_C400360CA	C4_00360C_A	RCH1	0.989625	1.98567	4.2507e-07	1.87672e-06	2253.49	951.651	2213.89	1173.92	2022.47	1142.77
CAALFM_C210780CA	C2_10780C_A	PSO2	0.989486	1.98548	0.000298153	0.00078872	1145.62	449.657	1428.67	711.226	1511.51	897.651
CAALFM_C110110WA	C1_10110W_A	C1_10110W_A	0.987485	1.98273	2.45806e-06	9.53421e-06	906.082	468.822	775.487	399.105	885.278	426.849
CAALFM_C403950CA	C4_03950C_A	C4_03950C_A	0.987063	1.98215	0.0044243	0.00915546	5130.56	1581.17	1569.04	1894.65	2756.84	1294.92
CAALFM_C302190CA	C3_02190C_A	C3_02190C_A	0.986372	1.9812	3.19319e-06	1.20835e-05	6031.44	3583.25	5664.67	3289.33	8208.72	3174.74
CAALFM_C703690WA	C7_03690W_A	C7_03690W_A	0.986078	1.98079	2.53721e-06	9.80444e-06	863.122	434.914	1038.15	517.521	923.303	473.338
CAALFM_C304920CA	C3_04920C_A	C3_04920C_A	0.985512	1.98002	0.000109355	0.000312315	7761.59	3945.92	5916.21	2468.46	4747.23	2890.74
CAALFM_C603560WA	C6_03560W_A	POX1	0.984088	1.97806	3.76011e-05	0.000117322	3120.52	1749.24	3956.65	1391.75	2333.81	1616.11
CAALFM_C601140CA	C6_01140C_A	ARC18	0.983124	1.97674	6.21454e-06	2.2425e-05	1403.39	787.268	1423.12	858.149	1631.53	609.422
CAALFM_C703350CA	C7_03350C_A	C7_03350C_A	0.982891	1.97642	0.021456	0.0377105	1287.52	569.074	1185.47	614.008	344.605	241.74
CAALFM_C203980CA	C2_03980C_A	MED1	0.978073	1.96983	4.11828e-05	0.000127535	2237.87	1225.87	3277.06	1785.01	3249.98	1438.61
CAALFM_C110020WA	C1_10020W_A	SFU1	0.977048	1.96843	5.0258e-05	0.000152712	4182.82	1801.58	3745.41	2597.84	5721.63	2535.74
CAALFM_C306730WA	C3_06730W_A	C3_06730W_A	0.976903	1.96824	0.00027067	0.000720318	788.917	495.36	876.939	494.13	822.298	273.86
CAALFM_CR08200CA	CR_08200C_A	CR_08200C_A	0.975653	1.96653	9.61077e-06	3.36025e-05	7883.96	3385.69	8799.97	4013.71	8427.37	5370.69
CAALFM_C200770WA	C2_00770W_A	C2_00770W_A	0.972642	1.96243	0.000215486	0.000583213	2466.99	1627.61	4715.46	1838.37	2763.97	1601.74
CAALFM_C604420WA	C6_04420W_A	C6_04420W_A	0.972049	1.96162	0.00126527	0.00296199	10283.3	7805.6	12947	9694.02	24440.8	6802.54
CAALFM_C603320WA	C6_03320W_A	C6_03320W_A	0.971874	1.96139	2.70968e-05	8.65479e-05	8740.57	3878.11	8763.83	4787.8	6053.16	3343.79
CAALFM_C601430CA	C6_01430C_A	FRP6	0.969894	1.9587	0.00133476	0.0031106	15905.9	6242.86	11298.8	5066.3	5965.23	5625.11
CAALFM_C207240CA	C2_07240C_A	C2_07240C_A	0.969443	1.95809	9.2599e-05	0.000267786	458.249	230.726	636.51	281.42	490.765	297.527
CAALFM_C702390WA	C7_02390W_A	AHP2	0.96914	1.95767	1.77075e-05	5.8547e-05	2213.13	1189.75	2755.9	1646.13	3127.59	1299.99
CAALFM_C503990WA	C5_03990W_A	MID1	0.968793	1.9572	6.50203e-06	2.33652e-05	2862.75	1759.56	2796.2	1665.13	3869.08	1443.68
CAALFM_C112930CA	C1_12930C_A	C1_12930C_A	0.968418	1.95669	0.00020035	0.000545818	342.385	145.217	289.07	195.167	360.053	166.513
CAALFM_C204230WA	C2_04230W_A	BAT21	0.967016	1.95479	7.8985e-06	2.79944e-05	6265.77	2883.7	5860.62	3298.83	4631.96	2389.51
CAALFM_C107630WA	C1_07630W_A	C1_07630W_A	0.96659	1.95422	8.25872e-06	2.91711e-05	3021.58	1781.67	2501.57	1415.87	3528.04	1434.38
CAALFM_C502540CA	C5_02540C_A	SPR28	0.963704	1.95031	6.56525e-05	0.000195321	410.08	205.663	475.298	251.451	518.095	262.871
CAALFM_C304160WA	C3_04160W_A	DAL8	0.960827	1.94643	3.32003e-05	0.000104272	738.145	399.531	932.53	505.826	1038.57	486.862
CAALFM_C700410CA	C7_00410C_A	C7_00410C_A	0.959673	1.94487	0.000172841	0.000476947	1390.37	647.211	1960.95	858.88	1759.86	1122.49
CAALFM_C307220CA	C3_07220C_A	PRO2	0.959273	1.94433	1.00018e-05	3.47931e-05	6476.67	3614.95	7924.42	3810.5	5614.68	2867.92
CAALFM_C203840CA	C2_03840C_A	INO4	0.958157	1.94283	2.57051e-05	8.23057e-05	981.589	639.102	1085.4	435.653	970.835	488.552
CAALFM_C504420WA	C5_04420W_A	C5_04420W_A	0.95758	1.94205	5.73726e-05	0.00017259	1672.87	984.085	1592.67	967.063	2569.09	1054.02
CAALFM_C307080WA	C3_07080W_A	RRD1	0.9571	1.9414	3.6637e-07	1.62989e-06	1741.87	987.033	1892.85	882.271	1740.85	899.341
CAALFM_C402530WA	C4_02530W_A	ARG83	0.956944	1.94119	4.4665e-05	0.000137155	1390.37	1038.63	1888.68	698.8	1626.77	789.46
CAALFM_CR03810WA	CR_03810W_A	PRP13	0.95607	1.94002	4.18141e-05	0.000129232	904.781	392.897	813.01	451.735	1024.31	569.696
CAALFM_C502000CA	C5_02000C_A	ACH1	0.95577	1.93961	0.000130216	0.000366993	30955.2	13546.5	26986.4	9901.61	21571.1	17546.5
CAALFM_C103410WA	C1_03410W_A	C1_03410W_A	0.95491	1.93846	0.00648638	0.0129394	1195.09	532.217	1104.86	614.008	495.518	294.991
CAALFM_C406370CA	C4_06370C_A	C4_06370C_A	0.954815	1.93833	0.00365094	0.00768058	2394.09	1206.7	2580.79	964.139	939.939	879.901
CAALFM_C601480WA	C6_01480W_A	C6_01480W_A	0.95326	1.93624	0.0128328	0.0239468	109.355	70.0285	107.012	72.3652	131.9	37.1908
CAALFM_C403810WA	C4_03810W_A	C4_03810W_A	0.953063	1.93598	1.44687e-05	4.8827e-05	1103.96	707.657	1246.62	502.902	1260.78	655.065
CAALFM_C209010WA	C2_09010W_A	STB3	0.952012	1.93457	1.14897e-05	3.96381e-05	6830.77	3746.16	7337.94	2746.96	6659.19	4273.56
CAALFM_C300910WA	C3_00910W_A	C3_00910W_A	0.951962	1.9345	1.01022e-05	3.50924e-05	1665.06	888.256	2079.08	831.835	1467.54	973.723
CAALFM_C204550CA	C2_04550C_A	NDH51	0.951453	1.93382	3.32582e-06	1.25167e-05	15758.8	7546.13	13293.1	6138.62	14194.2	8678.98
CAALFM_C207070WA	C2_07070W_A	C2_07070W_A	0.9465	1.92719	1.97843e-05	6.46218e-05	1363.03	819.702	1179.91	709.033	1610.14	626.327
CAALFM_C107600WA	C1_07600W_A	ATP7	0.946252	1.92686	2.29699e-05	7.42842e-05	8632.52	5402.52	8908.37	5637.91	11047.6	3796
CAALFM_C210160WA	C2_10160W_A	C2_10160W_A	0.945932	1.92643	0.00597506	0.0120276	3114.01	2828.41	4778	3800.27	9620.41	2462.2
CAALFM_C206280CA	C2_06280C_A	C2_06280C_A	0.944075	1.92396	0.0143612	0.0264232	425.703	159.223	379.405	219.289	152.101	118.334
CAALFM_C100410CA	C1_00410C_A	C1_00410C_A	0.94361	1.92333	8.28207e-07	3.49412e-06	2013.95	1051.16	2350.09	1092.06	1972.57	1151.22
CAALFM_C112270WA	C1_12270W_A	SRT1	0.943517	1.92321	1.81415e-05	5.96957e-05	671.751	348.668	758.809	325.278	626.23	395.575
CAALFM_C302400CA	C3_02400C_A	COX7	0.942421	1.92175	1.18186e-05	4.05005e-05	13166.8	8639.31	13956	8319.81	17729.3	6379.92
CAALFM_CR05920CA	CR_05920C_A	MHP1	0.940694	1.91945	0.000811831	0.00197036	9461.79	4132.42	10382.9	3482.3	5180.95	5423.1
CAALFM_C504320CA	C5_04320C_A	C5_04320C_A	0.940103	1.91867	1.65024e-06	6.59458e-06	3159.57	1886.35	3286.78	1800.36	4111.49	1816.43
CAALFM_C700120WA	C7_00120W_A	C7_00120W_A	0.939841	1.91832	6.21511e-06	2.2425e-05	2813.28	1364.45	2248.63	1467.04	3206.01	1479.18
CAALFM_C402660WA	C4_02660W_A	C4_02660W_A	0.938683	1.91678	0.00141954	0.00328595	209.597	124.577	275.173	157.888	251.918	101.429
CAALFM_CR07790CA	CR_07790C_A	YHB1	0.938337	1.91632	2.52891e-05	8.11499e-05	121863	59119.5	118961	45773.6	91432	68489.4
CAALFM_C101080WA	C1_01080W_A	C1_01080W_A	0.938272	1.91623	0.000213492	0.000579079	736.843	366.36	847.754	562.11	862.7	348.241
CAALFM_C503460CA	C5_03460C_A	C5_03460C_A	0.938184	1.91611	0.000901693	0.00216728	1589.55	804.222	2928.23	1195.85	1888.2	1343.1
CAALFM_C105160CA	C1_05160C_A	C1_05160C_A	0.937683	1.91545	5.48217e-05	0.000165398	70535.1	27929.6	62237.7	30372.2	41187.4	32517.4
CAALFM_C101200WA	C1_01200W_A	STB5	0.937347	1.915	2.39097e-05	7.71627e-05	1642.93	945.754	1403.66	639.592	1491.31	784.388
CAALFM_C501300CA	C5_01300C_A	C5_01300C_A	0.937018	1.91457	0.000430983	0.00110114	485.587	269.794	607.325	368.405	804.474	353.313
CAALFM_C406660WA	C4_06660W_A	C4_06660W_A	0.93698	1.91452	0.000543932	0.00136225	285.104	134.897	254.326	127.187	210.328	129.323
CAALFM_C205940CA	C2_05940C_A	VPS33	0.93583	1.91299	1.55888e-06	6.25365e-06	2086.85	1243.56	2494.62	1306.96	2413.42	1105.58
CAALFM_C110660WA	C1_10660W_A	TBP1	0.935566	1.91264	0.000348302	0.000909749	13613.4	10345.8	20864.5	12159.6	28124.5	10225.8
CAALFM_C603840CA	C6_03840C_A	SNQ2	0.933877	1.9104	2.13804e-06	8.37141e-06	3771.44	1935	4309.65	1867.61	3331.97	2171.44
CAALFM_C200690WA	C2_00690W_A	C2_00690W_A	0.932212	1.9082	0.00127544	0.00298355	1848.62	739.354	1530.13	717.074	799.721	732.828
CAALFM_C702890CA	C7_02890C_A	PMT1	0.93182	1.90768	7.59786e-06	2.70524e-05	4612.43	2012.4	4853.04	2588.34	3665.88	2282.16
CAALFM_C603420WA	C6_03420W_A	C6_03420W_A	0.931459	1.9072	0.00139305	0.00323551	352.799	193.868	454.452	252.913	322.027	144.537
CAALFM_C111310CA	C1_11310C_A	PSP1	0.931146	1.90679	9.52609e-05	0.000274716	8210.72	3853.78	6697.26	2729.41	5420.99	4078.31
CAALFM_C304270CA	C3_04270C_A	CTP1	0.929205	1.90423	4.07726e-05	0.000126328	3399.11	1543.58	3863.54	2173.15	2824.57	1579.76
CAALFM_CR01720WA	CR_01720W_A	CR_01720W_A	0.925512	1.89936	1.66442e-05	5.53853e-05	2482.61	1612.13	3662.02	1461.19	2863.78	1669.36
CAALFM_C602640CA	C6_02640C_A	C6_02640C_A	0.925018	1.89871	1.1393e-06	4.67318e-06	2483.92	1205.23	2279.21	1226.55	2039.11	1150.38
CAALFM_C109210CA	C1_09210C_A	C1_09210C_A	0.924265	1.89772	0.000630318	0.00156033	6867.22	3033.34	10356.5	4807.54	5577.84	4173.82
CAALFM_C701130CA	C7_01130C_A	C7_01130C_A	0.922241	1.89506	0.00686443	0.0136497	307.235	140.057	476.688	331.857	520.472	216.383
CAALFM_C205930WA	C2_05930W_A	COX9	0.921887	1.89459	0.000231559	0.000623723	16191	10628.9	13436.2	9493.73	24951.8	8685.75
CAALFM_C106370CA	C1_06370C_A	PBR1	0.919607	1.8916	0.0130839	0.024384	105.449	58.9714	175.11	93.5631	200.821	102.275
CAALFM_C204040CA	C2_04040C_A	DCK2	0.919388	1.89131	1.93493e-05	6.33676e-05	1691.09	843.291	2129.11	1046.74	1564.98	956.818
CAALFM_C305590CA	C3_05590C_A	BAT22	0.919134	1.89098	0.000622961	0.00154397	11228.4	5389.25	8850	4697.89	5766.78	3579.62
CAALFM_C110520WA	C1_10520W_A	C1_10520W_A	0.914894	1.88543	0.000200267	0.000545818	515.53	300.017	601.766	281.42	426.597	236.669
CAALFM_C208160CA	C2_08160C_A	C2_08160C_A	0.911999	1.88165	0.000719782	0.00176351	8475	7134.06	11529.5	7071.33	14832.3	4308.22
CAALFM_C114180WA	C1_14180W_A	C1_14180W_A	0.910989	1.88033	0.000896402	0.00215623	1671.57	554.331	1146.55	611.815	1226.32	985.557
CAALFM_C301750CA	C3_01750C_A	BRO1	0.910347	1.8795	1.35297e-05	4.59079e-05	1783.52	806.434	1664.93	796.018	1429.52	993.164
CAALFM_C204850CA	C2_04850C_A	C2_04850C_A	0.909146	1.87793	1.48292e-05	4.98807e-05	9401.91	5314.8	11097.2	4873.32	11514.6	6860.01
CAALFM_C111920WA	C1_11920W_A	C1_11920W_A	0.908363	1.87691	3.11397e-05	9.83977e-05	1090.94	472.508	903.345	622.049	1013.61	507.993
CAALFM_C208540CA	C2_08540C_A	C2_08540C_A	0.90615	1.87404	0.00254049	0.00557309	1790.03	773.262	1175.74	913.702	1049.26	454.742
CAALFM_C206590CA	C2_06590C_A	GIT1	0.905511	1.87321	0.000477647	0.00120794	975.08	580.131	1038.15	522.638	727.235	359.229
CAALFM_C603810WA	C6_03810W_A	C6_03810W_A	0.90529	1.87292	2.23775e-05	7.24816e-05	2689.61	1285.58	2676.68	1259.45	1892.95	1330.42
CAALFM_CR10570CA	CR_10570C_A	YHB4	0.903847	1.87105	1.60714e-05	5.36519e-05	7238.24	4364.62	7371.29	2986.71	6492.83	3927.01
CAALFM_C406040WA	C4_06040W_A	C4_06040W_A	0.903702	1.87086	7.83295e-06	2.78018e-05	958.156	558.017	1045.1	586.232	1064.71	495.314
CAALFM_CR00110WA	CR_00110W_A	CR_00110W_A	0.902336	1.86909	1.495e-05	5.01783e-05	5195.65	2077.27	4059.49	2342.73	3996.23	2670.13
CAALFM_C303890WA	C3_03890W_A	CSC25	0.901359	1.86783	0.00012219	0.000345787	6877.63	3876.63	9968.75	3673.82	6585.52	4994.56
CAALFM_C203210WA	C2_03210W_A	C2_03210W_A	0.900246	1.86638	0.000118037	0.000334951	812.35	415.011	942.258	586.232	876.96	408.254
CAALFM_CR00660WA	CR_00660W_A	CR_00660W_A	0.900213	1.86634	0.000103399	0.000296258	494.7	237.36	466.96	248.527	392.136	239.205
CAALFM_C404970CA	C4_04970C_A	C4_04970C_A	0.898482	1.8641	0.000314199	0.000826939	5881.72	3044.4	3678.7	3143.87	6732.86	2552.64
CAALFM_C205150WA	C2_05150W_A	PEX2	0.897361	1.86266	1.09794e-05	3.80024e-05	1294.03	831.496	1546.8	672.485	1424.76	786.079
CAALFM_CR09190CA	CR_09190C_A	CR_09190C_A	0.89677	1.86189	1.48455e-05	4.99087e-05	840.99	524.845	918.632	429.075	890.031	469.111
CAALFM_C200760CA	C2_00760C_A	C2_00760C_A	0.896559	1.86162	0.00133531	0.00311072	6773.49	3888.43	9934.01	5942.72	13350.5	6315.68
CAALFM_CR10180WA	CR_10180W_A	CR_10180W_A	0.895992	1.86089	3.07894e-05	9.74894e-05	1189.88	592.662	1107.64	725.114	1127.69	522.362
CAALFM_C304820CA	C3_04820C_A	SEC7	0.895666	1.86047	0.000188778	0.000518159	5622.66	2622.75	6695.87	2594.92	4662.86	3910.11
CAALFM_CR03000CA	CR_03000C_A	CR_03000C_A	0.890635	1.85399	0.00867112	0.0168166	764.182	467.348	565.633	647.632	1370.1	341.479
CAALFM_C301420CA	C3_01420C_A	C3_01420C_A	0.888416	1.85114	0.000956015	0.00228752	757.672	516.737	1029.81	660.79	1080.16	371.063
CAALFM_CR03860CA	CR_03860C_A	CR_03860C_A	0.887414	1.84986	0.000129308	0.000364765	3888.6	2758.39	5721.65	3050.3	6611.66	2960.9
CAALFM_CR07910CA	CR_07910C_A	CR_07910C_A	0.884484	1.8461	2.11192e-05	6.86569e-05	8200.31	4099.99	6986.33	3238.16	6383.51	4346.25
CAALFM_C501920CA	C5_01920C_A	C5_01920C_A	0.88445	1.84606	1.29974e-05	4.4271e-05	1501.02	688.491	1274.41	762.393	1195.42	699.863
CAALFM_C603540WA	C6_03540W_A	C6_03540W_A	0.884114	1.84563	0.00286268	0.00619881	5222.99	2731.85	5278.31	2591.99	2532.25	1736.98
CAALFM_C200930CA	C2_00930C_A	VPS24	0.883589	1.84496	2.94084e-05	9.34502e-05	6222.81	2919.82	4565.36	2442.14	4736.53	3053.03
CAALFM_C201870CA	C2_01870C_A	C2_01870C_A	0.8834	1.84472	0.000355486	0.000927732	605.357	471.034	839.416	321.623	711.787	376.134
CAALFM_CR04150WA	CR_04150W_A	CR_04150W_A	0.882125	1.84309	3.4866e-05	0.000109282	701.693	438.6	711.558	398.374	831.805	381.206
CAALFM_C200270CA	C2_00270C_A	C2_00270C_A	0.881576	1.84239	1.75806e-06	6.98052e-06	1788.73	961.233	1723.3	965.601	1696.88	900.187
CAALFM_CR10680WA	CR_10680W_A	RPO21	0.88091	1.84154	0.00121906	0.00286245	21606.7	8591.39	23512	10031.7	22509.8	18101.8
CAALFM_C703360WA	C7_03360W_A	CPY1	0.879268	1.83944	4.36539e-05	0.00013445	10646.5	5460.75	7557.52	5161.32	8928.83	4128.18
CAALFM_C109870WA	C1_09870W_A	HCM1	0.878957	1.83904	7.8906e-05	0.000230877	889.158	407.64	911.683	579.653	972.023	520.671
CAALFM_C700460WA	C7_00460W_A	C7_00460W_A	0.875237	1.83431	0.00142284	0.00329114	420.495	226.303	507.263	292.385	360.053	182.573
CAALFM_C304940WA	C3_04940W_A	C3_04940W_A	0.874891	1.83387	4.27739e-05	0.000131936	5920.78	2955.94	6429.03	3340.5	4383.61	2827.35
CAALFM_C201160WA	C2_01160W_A	C2_01160W_A	0.874756	1.8337	0.000199704	0.000544775	1993.12	1343.81	2753.12	1638.09	3303.45	1408.18
CAALFM_C202290CA	C2_02290C_A	C2_02290C_A	0.874543	1.83343	0.000152691	0.000424934	469.965	269.794	455.842	260.953	443.233	215.538
CAALFM_C701690WA	C7_01690W_A	C7_01690W_A	0.873162	1.83167	6.00859e-05	0.000180403	822.765	461.451	975.612	425.42	762.884	511.374
CAALFM_C500200CA	C5_00200C_A	BDF1	0.872945	1.8314	0.000372495	0.000966029	10728.5	5944.32	12763.6	5733.67	14928.5	9301.93
CAALFM_C107520CA	C1_07520C_A	IST2	0.872908	1.83135	1.31036e-05	4.46083e-05	1296.64	704.708	1493.99	707.571	1210.87	772.555
CAALFM_C108070WA	C1_08070W_A	CDR4	0.872254	1.83052	0.00195689	0.00438586	33911.7	12274.9	31123.7	12413.2	24360	24148.7
CAALFM_C205350CA	C2_05350C_A	C2_05350C_A	0.871525	1.8296	0.00142697	0.00329948	635.299	494.622	1003.41	597.196	1252.46	488.552
CAALFM_C210180WA	C2_10180W_A	IFR1	0.870369	1.82813	0.000391111	0.00101177	692.58	421.645	863.041	442.963	610.782	319.503
CAALFM_C103810CA	C1_03810C_A	ELA1	0.869782	1.82739	0.000158859	0.000441109	928.214	641.314	1356.41	727.307	1290.49	587.446
CAALFM_C600930CA	C6_00930C_A	C6_00930C_A	0.868842	1.8262	1.66866e-05	5.5497e-05	2705.23	1436.69	2439.03	1268.95	2065.25	1241.67
CAALFM_C504330WA	C5_04330W_A	C5_04330W_A	0.867768	1.82484	0.000409042	0.00105202	1754.88	1098.34	1719.13	1312.81	2654.65	947.521
CAALFM_C301410CA	C3_01410C_A	ALI1	0.865172	1.82156	7.03221e-06	2.51249e-05	4354.66	2409.72	3642.56	2266.71	4738.91	2315.97
CAALFM_C403100WA	C4_03100W_A	RBT7	0.863142	1.819	0.0150282	0.0275687	305.933	225.566	575.361	383.755	510.966	155.525
CAALFM_CR09700WA	CR_09700W_A	CR_09700W_A	0.862363	1.81801	0.000136004	0.000381747	796.728	363.411	582.31	373.522	708.222	411.635
CAALFM_C400330CA	C4_00330C_A	C4_00330C_A	0.861115	1.81644	0.00037097	0.000963102	7499.92	5135.67	6816.78	4766.6	11840.1	4498.4
CAALFM_C113770CA	C1_13770C_A	C1_13770C_A	0.859257	1.8141	0.002414	0.00531252	739.447	395.845	676.814	374.253	440.856	252.728
CAALFM_C207550WA	C2_07550W_A	C2_07550W_A	0.858122	1.81268	4.02938e-06	1.50008e-05	6670.64	3665.81	5960.68	3572.94	7464.85	3848.4
CAALFM_C101180CA	C1_01180C_A	C1_01180C_A	0.857147	1.81145	0.0141954	0.0261802	257.765	84.0342	330.763	184.933	284.002	213.002
CAALFM_CR06560CA	CR_06560C_A	CR_06560C_A	0.856765	1.81097	1.57999e-05	5.28878e-05	5997.59	3905.38	6269.21	3144.6	5716.87	2879.75
CAALFM_C112830CA	C1_12830C_A	C1_12830C_A	0.854728	1.80842	0.0001625	0.000450614	3310.59	1817.79	3528.6	1548.91	2260.13	1664.29
CAALFM_C102500WA	C1_02500W_A	C1_02500W_A	0.853478	1.80685	0.000439748	0.00112031	1460.67	906.685	1331.39	828.911	1316.63	537.576
CAALFM_C503590WA	C5_03590W_A	LAP4	0.853213	1.80652	6.9213e-05	0.000205127	2046.5	906.685	1745.54	971.448	1415.26	1004.15
CAALFM_C102800WA	C1_02800W_A	C1_02800W_A	0.8527	1.80588	0.000324925	0.000853359	475.173	337.611	628.172	319.43	696.339	339.789
CAALFM_C111970CA	C1_11970C_A	C1_11970C_A	0.85047	1.80309	1.16971e-05	4.02313e-05	1368.24	867.616	1489.82	831.835	1605.38	775.936
CAALFM_C208930WA	C2_08930W_A	C2_08930W_A	0.850027	1.80253	0.000861342	0.00207915	4217.97	3556.71	5741.1	3502.04	6884.97	2285.54
CAALFM_C406130WA	C4_06130W_A	C4_06130W_A	0.849008	1.80126	0.000406829	0.00104763	5750.24	2571.15	5670.22	2428.99	3797.78	3448.6
CAALFM_CR03250CA	CR_03250C_A	CR_03250C_A	0.848786	1.80098	0.000240913	0.000646673	10658.2	5036.89	8811.08	3926	7708.45	6128.03
CAALFM_C703330CA	C7_03330C_A	SHM1	0.848381	1.80048	1.59777e-05	5.33967e-05	18099.5	11919.6	20353	9506.16	16918.9	9327.29
CAALFM_CR09550CA	CR_09550C_A	NUO1	0.847538	1.79943	2.4549e-05	7.90203e-05	8296.64	4094.09	6133.01	3577.33	6581.95	4005.62
CAALFM_C302870CA	C3_02870C_A	C3_02870C_A	0.8471	1.79888	0.000145068	0.000405721	697.788	478.405	860.262	369.867	739.118	428.54
CAALFM_C202410WA	C2_02410W_A	C2_02410W_A	0.846926	1.79866	0.000729261	0.00178532	3460.3	2053.68	2400.12	2024.76	4270.72	1554.41
CAALFM_C202610CA	C2_02610C_A	HGT20	0.846693	1.79837	0.0195313	0.0346912	963.364	665.639	1115.98	329.664	417.091	392.194
CAALFM_C200230WA	C2_00230W_A	C2_00230W_A	0.845856	1.79733	1.4819e-05	4.98737e-05	2007.44	1051.9	1801.13	1074.51	1683.81	928.925
CAALFM_C206190WA	C2_06190W_A	ILV1	0.844696	1.79589	7.73636e-05	0.000227006	6036.64	2980.27	5582.67	2682.63	4084.16	3080.92
CAALFM_C403960WA	C4_03960W_A	C4_03960W_A	0.839003	1.78881	0.000427233	0.00109336	15452.9	7665.54	15017.8	9640.66	11127.2	5947.15
CAALFM_C209890WA	C2_09890W_A	SMM1	0.838391	1.78805	0.000270192	0.000719354	3703.74	1706.48	4527.84	2314.23	3008.76	2265.26
CAALFM_C503080CA	C5_03080C_A	C5_03080C_A	0.837841	1.78737	0.00359746	0.00758351	6269.67	3050.29	5661.89	2999.14	2859.03	2224.69
CAALFM_C401830CA	C4_01830C_A	C4_01830C_A	0.837116	1.78647	0.000122472	0.000346269	1072.72	479.88	899.175	600.12	857.947	503.766
CAALFM_C307210WA	C3_07210W_A	MET8	0.836475	1.78568	0.00037657	0.000975373	1136.51	701.759	1674.66	854.495	1181.16	678.732
CAALFM_C201200CA	C2_01200C_A	REG1	0.831933	1.78007	0.000527148	0.00132288	16543.8	9320.43	14313.1	5782.64	13926.8	10055.9
CAALFM_C701410CA	C7_01410C_A	NBP2	0.829069	1.77654	0.00155034	0.00355034	3262.42	1471.34	1657.98	1244.1	2182.89	1283.08
CAALFM_CR04830CA	CR_04830C_A	CR_04830C_A	0.828397	1.77571	0.00205977	0.00460481	1612.98	937.645	1923.43	702.454	1005.3	917.092
CAALFM_C108780WA	C1_08780W_A	C1_08780W_A	0.827773	1.77494	0.00100509	0.00239539	2392.79	1245.03	2045.73	1062.09	1354.65	955.973
CAALFM_C701100CA	C7_01100C_A	C7_01100C_A	0.827313	1.77438	0.00257885	0.00564726	1296.64	510.84	1498.16	945.865	986.283	673.661
CAALFM_C400150CA	C4_00150C_A	PEX5	0.825103	1.77166	0.000462817	0.00117426	13642	7953.03	11006.9	4819.96	10640	7145.71
CAALFM_C303640WA	C3_03640W_A	DAL9	0.825045	1.77159	0.00020974	0.000569409	1214.62	758.519	1595.45	757.277	1089.66	684.649
CAALFM_CR06930WA	CR_06930W_A	CR_06930W_A	0.823707	1.76995	3.20871e-05	0.000101083	2220.94	1259.04	2099.93	1192.93	1851.36	1034.58
CAALFM_C201620WA	C2_01620W_A	COX4	0.821486	1.76723	1.16362e-05	4.00523e-05	20998.7	11230.4	16474.2	10588	18884.3	10071.9
CAALFM_CR10070CA	CR_10070C_A	ZCF39	0.821042	1.76668	0.000143325	0.000401207	9761.22	7170.18	12991.5	7009.93	15406.2	7419.57
CAALFM_C402370CA	C4_02370C_A	PGA59	0.820341	1.76582	0.000869104	0.00209544	235277	97560	131887	88895.2	174326	120196
CAALFM_CR08440WA	CR_08440W_A	CR_08440W_A	0.819395	1.76467	0.00172165	0.00389237	846.198	504.205	1321.66	624.973	1233.45	798.757
CAALFM_C109160WA	C1_09160W_A	AOX1	0.818725	1.76385	7.29377e-05	0.000214934	1254.98	855.822	1519.01	691.49	1429.52	835.948
CAALFM_C502890WA	C5_02890W_A	YNK1	0.817462	1.7623	2.45002e-05	7.89451e-05	9127.22	5389.25	9212.72	6107.92	11588.2	5485.65
CAALFM_CR10580WA	CR_10580W_A	PRO1	0.815117	1.75944	2.09846e-05	6.82909e-05	11216.7	7153.23	10189.7	6267.27	12770.6	6004.63
CAALFM_C103330CA	C1_03330C_A	C1_03330C_A	0.814078	1.75817	1.1769e-05	4.04122e-05	2198.81	1281.15	2354.25	1180.5	2137.74	1343.94
CAALFM_C303660WA	C3_03660W_A	IRS4	0.813625	1.75762	0.000497384	0.00125274	2222.25	1296.63	2206.94	1454.61	3316.52	1656.68
CAALFM_C405070CA	C4_05070C_A	ARG8	0.813238	1.75715	0.00737393	0.014602	2278.22	2167.2	5229.67	2782.04	5621.81	2523.06
CAALFM_C208010WA	C2_08010W_A	BLM3	0.811965	1.7556	0.000297167	0.000786447	8398.19	4397.79	10049.4	4378.46	8388.16	6510.08
CAALFM_C101010WA	C1_01010W_A	C1_01010W_A	0.811872	1.75549	1.02475e-05	3.55483e-05	4530.41	2727.43	4194.3	2633.66	4918.34	2410.64
CAALFM_C114250CA	C1_14250C_A	C1_14250C_A	0.810965	1.75438	0.000495801	0.00124927	5215.18	2424.46	4659.87	2124.18	4065.15	3397.89
CAALFM_C105460WA	C1_05460W_A	KOG1	0.809558	1.75267	0.000196284	0.000536624	6134.28	3575.14	7386.58	3018.87	5317.61	4154.38
CAALFM_C205170WA	C2_05170W_A	C2_05170W_A	0.80887	1.75184	0.000307449	0.000811236	2728.66	1380.67	1796.96	1152.73	2071.19	1232.37
CAALFM_C505130CA	C5_05130C_A	C5_05130C_A	0.808609	1.75152	0.00038119	0.000986926	1465.87	807.171	1559.31	973.641	1242.95	655.065
CAALFM_C210610WA	C2_10610W_A	GYP5	0.806317	1.74874	4.61613e-05	0.000141331	5902.55	2910.24	5767.51	3105.13	4454.91	3205.17
CAALFM_C202960CA	C2_02960C_A	C2_02960C_A	0.80608	1.74845	7.34534e-05	0.000216351	2818.49	1345.28	2368.15	1329.62	2085.45	1484.25
CAALFM_C102650WA	C1_02650W_A	C1_02650W_A	0.804876	1.747	0.000226973	0.000612433	6678.45	4527.53	5914.82	3909.18	8985.87	3916.02
CAALFM_C604430WA	C6_04430W_A	CST5	0.803636	1.74549	0.00226309	0.00501239	693.882	461.451	1145.16	603.775	1139.57	641.542
CAALFM_C702020WA	C7_02020W_A	RAD14	0.80354	1.74538	0.000432252	0.00110303	1601.27	852.874	1207.7	802.596	1818.09	996.545
CAALFM_C103360WA	C1_03360W_A	C1_03360W_A	0.803287	1.74507	0.00277325	0.00602829	6351.69	3227.95	9190.49	3777.61	7387.61	6134.79
CAALFM_C208820CA	C2_08820C_A	SPO11	0.802596	1.74424	0.00296529	0.00640759	260.369	135.634	271.003	184.202	261.424	134.394
CAALFM_C407090CA	C4_07090C_A	TRP4	0.802228	1.74379	0.00018448	0.000507483	6278.79	3606.84	6531.88	4682.54	8663.84	4025.91
CAALFM_C601450CA	C6_01450C_A	C6_01450C_A	0.801119	1.74245	0.00284602	0.00616703	5819.24	2485.64	3236.75	2508.66	5815.5	3541.58
CAALFM_C107240WA	C1_07240W_A	YPD1	0.79921	1.74015	0.00143838	0.00332338	2996.84	1994.71	3364.61	1551.83	2090.21	1309.29
CAALFM_C203320WA	C2_03320W_A	CHK1	0.799136	1.74006	0.00076536	0.00186414	4577.28	2787.87	6537.43	2556.17	4868.43	3841.64
CAALFM_C502630CA	C5_02630C_A	MNN1	0.79808	1.73879	0.00213796	0.00475742	11777.8	7405.33	18211.4	10727.6	20937.7	11156.4
CAALFM_C305780CA	C3_05780C_A	CRZ1	0.796065	1.73636	5.69612e-05	0.000171603	4046.13	2407.51	4252.67	1996.99	4065.15	2716.62
CAALFM_CR00360CA	CR_00360C_A	LEU1	0.795942	1.73621	6.05766e-05	0.0001817	7876.15	4919.69	8152.34	3743.99	6800.6	4484.87
CAALFM_C406670WA	C4_06670W_A	C4_06670W_A	0.791909	1.73136	0.000431496	0.001102	1219.83	849.188	1466.2	848.647	1294.05	600.124
CAALFM_C400350WA	C4_00350W_A	PEP7	0.791799	1.73123	0.00013763	0.000386136	1088.34	708.394	1200.75	673.947	1420.01	760.721
CAALFM_C206420CA	C2_06420C_A	RTS1	0.790628	1.72983	0.00023417	0.00063008	4935.29	2947.83	5082.36	2409.98	3589.83	2507.84
CAALFM_C202990CA	C2_02990C_A	HYU1	0.789964	1.72903	0.000171978	0.000474986	2366.75	1093.92	2452.93	1380.06	2092.58	1523.98
CAALFM_CR02350CA	CR_02350C_A	GEF2	0.789895	1.72895	0.00283188	0.00614284	5246.43	3620.11	6424.86	2110.29	3901.16	3276.17
CAALFM_C407010CA	C4_07010C_A	C4_07010C_A	0.78948	1.72845	0.00063148	0.0015618	1339.6	808.645	1448.13	912.972	1210.87	590.827
CAALFM_C101950CA	C1_01950C_A	C1_01950C_A	0.788882	1.72774	0.000195834	0.000535866	2628.42	2089.8	3645.34	1863.22	3623.1	1775.02
CAALFM_C203800CA	C2_03800C_A	C2_03800C_A	0.78879	1.72762	3.16988e-05	0.000100011	3895.11	2278.51	4173.45	2604.42	3928.49	2060.71
CAALFM_C400190WA	C4_00190W_A	C4_00190W_A	0.788086	1.72678	0.00301467	0.0064925	351.497	190.183	478.078	266.07	446.798	283.157
CAALFM_C200290WA	C2_00290W_A	C2_00290W_A	0.78792	1.72658	9.92037e-05	0.000285159	851.405	518.948	868.601	455.389	797.344	483.481
CAALFM_C112840WA	C1_12840W_A	C1_12840W_A	0.787598	1.7262	0.00495611	0.0101544	1141.72	757.045	929.75	611.815	924.491	365.991
CAALFM_CR10510WA	CR_10510W_A	CR_10510W_A	0.786968	1.72544	0.000240335	0.000645399	1692.4	961.233	2166.64	1030.66	1736.1	1250.96
CAALFM_C106470WA	C1_06470W_A	C1_06470W_A	0.786573	1.72497	0.000762087	0.00185763	30791.2	19514.4	25339.5	17413	27437.7	11518.2
CAALFM_C113690CA	C1_13690C_A	C1_13690C_A	0.785892	1.72416	0.000310937	0.000819047	9903.12	7187.87	8856.95	5194.95	11179.5	4981.88
CAALFM_C107070CA	C1_07070C_A	DHH1	0.785553	1.72375	0.000245506	0.000658146	1491.91	751.885	1521.79	767.51	1368.91	1023.59
CAALFM_C504940WA	C5_04940W_A	C5_04940W_A	0.785171	1.7233	0.00153332	0.00351395	407.477	257.263	539.227	298.963	413.526	232.443
CAALFM_C406930CA	C4_06930C_A	EXM2	0.784073	1.72198	0.00165386	0.00375415	2742.98	2254.18	4229.04	2593.45	5075.2	2148.61
CAALFM_C700340CA	C7_00340C_A	C7_00340C_A	0.78304	1.72075	0.00599074	0.0120436	5918.18	3703.4	11116.7	5039.98	9652.5	6766.19
CAALFM_C400970CA	C4_00970C_A	MDN1	0.782498	1.72011	0.00152541	0.00349969	10682.9	5905.25	8043.94	3635.07	7555.16	5739.22
CAALFM_C105020CA	C1_05020C_A	ARG2	0.781751	1.71922	0.00152115	0.00349173	2340.71	1201.54	2113.83	1336.93	1486.55	916.246
CAALFM_C304340WA	C3_04340W_A	ATF1	0.781638	1.71908	0.000133074	0.000374537	9753.4	5375.24	9180.76	5004.17	6958.64	4681.82
CAALFM_C208080CA	C2_08080C_A	IFM3	0.779863	1.71697	0.00160481	0.00366022	860.518	527.057	1040.93	423.227	652.373	536.731
CAALFM_C401510WA	C4_01510W_A	C4_01510W_A	0.779816	1.71691	0.000310104	0.000817201	1952.76	1258.3	2079.08	1404.91	2175.76	951.747
CAALFM_C502620CA	C5_02620C_A	C5_02620C_A	0.779474	1.71651	4.28873e-05	0.00013222	2701.32	1540.63	2953.24	1529.17	2357.57	1597.51
CAALFM_C405910CA	C4_05910C_A	VPS11	0.779232	1.71622	0.00235029	0.00518886	2019.16	1049.69	2001.26	977.296	1120.56	967.806
CAALFM_C114520WA	C1_14520W_A	C1_14520W_A	0.777994	1.71475	0.0004299	0.00109928	16122	9511.35	16275.5	8609.27	20487.3	12721.8
CAALFM_C210650WA	C2_10650W_A	C2_10650W_A	0.777795	1.71451	0.0037056	0.00778766	382.742	268.32	325.204	235.37	514.531	209.621
CAALFM_C601940WA	C6_01940W_A	C6_01940W_A	0.777725	1.71443	0.00582073	0.0117431	932.119	546.96	1147.94	622.78	615.535	401.492
CAALFM_C103460CA	C1_03460C_A	C1_03460C_A	0.777382	1.71402	0.00704424	0.0139714	367.12	168.806	372.456	165.197	261.424	250.193
CAALFM_C107650WA	C1_07650W_A	C1_07650W_A	0.777322	1.71395	0.00213599	0.00475634	597.546	274.217	649.018	323.816	476.505	407.408
CAALFM_C202880CA	C2_02880C_A	EBP7	0.777232	1.71384	0.00480169	0.00985752	706.901	405.428	1100.69	710.495	960.14	498.695
CAALFM_C109200WA	C1_09200W_A	LYS142	0.776791	1.71332	0.00030332	0.000800681	1107.87	661.954	1075.67	513.135	930.433	642.387
CAALFM_C210720CA	C2_10720C_A	C2_10720C_A	0.772314	1.70801	3.82142e-05	0.000119174	4074.77	2048.52	3933.02	2275.48	3520.91	2425.86
CAALFM_C204930CA	C2_04930C_A	CRK1	0.768326	1.70329	0.000956223	0.00228752	3343.13	2094.96	4575.09	2336.89	4807.83	3040.35
CAALFM_CR05240CA	CR_05240C_A	FGR14	0.76723	1.702	0.000116936	0.00033213	3771.44	2273.35	4614.01	2504.28	4610.57	2858.62
CAALFM_CR06620WA	CR_06620W_A	CR_06620W_A	0.7659	1.70043	0.000216041	0.000584461	3840.44	2646.34	3812.11	2276.22	3804.91	1814.74
CAALFM_CR00420WA	CR_00420W_A	CR_00420W_A	0.764155	1.69837	0.000826461	0.00200196	511.624	355.303	646.239	312.121	629.795	385.432
CAALFM_C205370CA	C2_05370C_A	RXT3	0.763445	1.69754	0.00328444	0.00700695	2011.35	804.222	1248.01	785.784	1188.29	1030.35
CAALFM_C100310WA	C1_00310W_A	C1_00310W_A	0.760924	1.69458	8.752e-05	0.000254522	3494.15	2042.62	3008.83	1855.18	3770.45	2165.52
CAALFM_C210750CA	C2_10750C_A	AKL1	0.760759	1.69438	0.000283316	0.000751394	4853.27	2563.04	4308.26	2351.5	4855.36	3359.01
CAALFM_C201890WA	C2_01890W_A	CTF1	0.756849	1.6898	0.000196496	0.000536969	2085.55	1390.25	2603.02	1206.82	2279.14	1526.51
CAALFM_C203180CA	C2_03180C_A	TOM1	0.756034	1.68884	0.00110936	0.00262874	10418.6	4962.44	9934.01	4675.23	8461.83	7424.64
CAALFM_C110150WA	C1_10150W_A	WOR1	0.753886	1.68633	0.00615523	0.0123423	298.122	201.24	478.078	208.324	319.651	240.05
CAALFM_C303760WA	C3_03760W_A	C3_03760W_A	0.753712	1.68613	0.00025339	0.000677234	2222.25	1539.89	2208.33	1094.98	2277.96	1343.94
CAALFM_C100380CA	C1_00380C_A	C1_00380C_A	0.75336	1.68571	0.000436226	0.00111251	4631.96	3521.33	6588.86	3208.19	4934.98	2853.55
CAALFM_C302480CA	C3_02480C_A	CCP1	0.753076	1.68538	0.00345657	0.00733383	14874.9	8645.2	10941.6	10006.1	22004.8	9723.71
CAALFM_C307450CA	C3_07450C_A	C3_07450C_A	0.75285	1.68512	0.00355569	0.00751076	507.719	243.257	504.483	315.776	355.299	251.883
CAALFM_C205890CA	C2_05890C_A	IDP1	0.752821	1.68508	0.000852242	0.00205798	1717.13	906.685	1484.26	1178.31	1608.95	769.174
CAALFM_C208960CA	C2_08960C_A	C2_08960C_A	0.752416	1.68461	0.000346923	0.000906909	1130	606.668	1314.71	784.322	1164.53	751.423
CAALFM_C210330CA	C2_10330C_A	C2_10330C_A	0.752181	1.68434	0.000693313	0.00170324	542.868	300.017	460.011	287.268	525.225	320.348
CAALFM_C112720CA	C1_12720C_A	C1_12720C_A	0.751937	1.68405	0.0263897	0.0452416	132.788	95.8285	202.905	142.538	212.704	87.0603
CAALFM_C303920WA	C3_03920W_A	C3_03920W_A	0.751703	1.68378	0.000459718	0.00116688	1454.16	964.919	1235.5	840.606	1604.19	744.662
CAALFM_CR02170WA	CR_02170W_A	MET2	0.751135	1.68312	0.000186315	0.000512303	12584.9	8108.56	13576.6	6400.3	10397.6	7211.64
CAALFM_C113250WA	C1_13250W_A	C1_13250W_A	0.750649	1.68255	0.000219731	0.000593925	11458.8	7223.26	14635.6	6724.85	12036.2	8714.48
CAALFM_C206700WA	C2_06700W_A	AMO2	0.750626	1.68252	0.00687298	0.0136623	663.94	370.045	612.885	494.861	597.711	248.502
CAALFM_C500440CA	C5_00440C_A	VPS2	0.749889	1.68166	0.000984572	0.0023501	1392.97	1018.73	1443.96	998.494	2085.45	910.33
CAALFM_C600280WA	C6_00280W_A	CPH2	0.748574	1.68013	0.00158946	0.00362921	43415.1	20680.5	43659.3	19812	30774.4	29650.4
CAALFM_C300460WA	C3_00460W_A	ATP5	0.744547	1.67545	0.000509968	0.00128236	14812.4	8438.8	10516.3	8569.8	15746.1	7507.47
CAALFM_C108580CA	C1_08580C_A	VCX1	0.743508	1.67424	0.000199936	0.000545168	1024.55	688.491	1124.32	694.414	1248.9	646.613
CAALFM_C305090CA	C3_05090C_A	C3_05090C_A	0.742344	1.67289	0.00241168	0.00531241	1463.27	846.976	2168.03	1203.16	1934.54	1277.17
CAALFM_C402300WA	C4_02300W_A	HOS3	0.741135	1.67149	0.000416643	0.00107024	6049.66	4020.37	8377.48	3787.11	6133.97	4493.33
CAALFM_CR00630WA	CR_00630W_A	CR_00630W_A	0.740696	1.67098	0.000715442	0.00175426	3501.96	1838.43	4329.11	2232.36	3064.61	2449.52
CAALFM_CR01920WA	CR_01920W_A	CR_01920W_A	0.739898	1.67006	0.0152385	0.0278886	173.145	86.2456	130.638	92.8322	154.478	95.5128
CAALFM_C307740WA	C3_07740W_A	C3_07740W_A	0.739619	1.66974	0.000192386	0.000527129	5016	2711.95	4443.07	2406.33	3817.98	2833.26
CAALFM_C402460WA	C4_02460W_A	C4_02460W_A	0.738863	1.66886	0.00164771	0.00374294	995.91	535.902	982.561	722.921	900.726	465.73
CAALFM_C702450WA	C7_02450W_A	C7_02450W_A	0.738192	1.66808	0.00104633	0.00248698	2692.21	1539.89	2441.81	1404.91	1801.45	1212.08
CAALFM_CR06010WA	CR_06010W_A	CR_06010W_A	0.737637	1.66744	0.00311334	0.00669256	1281.01	576.445	892.226	600.851	740.306	569.696
CAALFM_CR04950WA	CR_04950W_A	MED5	0.73345	1.66261	0.00166572	0.0037783	1633.81	1037.16	2307	1081.82	1411.69	1099.66
CAALFM_CR09650WA	CR_09650W_A	WAL1	0.732507	1.66152	0.00233101	0.00514995	2296.45	1071.8	1648.26	1036.5	2129.42	1548.49
CAALFM_C203970WA	C2_03970W_A	C2_03970W_A	0.731108	1.65991	0.000825783	0.0020011	1182.07	687.017	977.002	529.947	964.893	665.208
CAALFM_C207330WA	C2_07330W_A	TOR1	0.730468	1.65918	0.00152113	0.00349173	8993.13	4683.06	10307.9	4762.95	8404.79	7253.05
CAALFM_C101220CA	C1_01220C_A	C1_01220C_A	0.728605	1.65704	0.00779764	0.0153431	1714.53	936.171	1127.1	567.227	1052.83	846.936
CAALFM_C200420WA	C2_00420W_A	C2_00420W_A	0.728368	1.65676	0.00116898	0.00275738	2318.58	1629.82	1898.41	1146.15	2578.59	1326.19
CAALFM_C306470WA	C3_06470W_A	AAF1	0.728042	1.65639	0.00888734	0.0171822	5224.29	3196.25	6864.03	3309.8	8345.38	5831.35
CAALFM_C406770WA	C4_06770W_A	C4_06770W_A	0.727416	1.65567	0.00181556	0.0040883	1888.97	1116.03	2184.7	1032.85	1321.38	1108.96
CAALFM_C105200CA	C1_05200C_A	C1_05200C_A	0.726979	1.65517	0.000823732	0.00199691	3613.92	1938.68	2634.99	1621.27	3272.56	2193.41
CAALFM_CR08510WA	CR_08510W_A	PGA13	0.725952	1.65399	0.0289649	0.0492079	525.944	188.708	272.393	219.289	470.564	360.075
CAALFM_C111760CA	C1_11760C_A	C1_11760C_A	0.724956	1.65285	0.00179122	0.00404083	2425.33	1605.5	2261.14	1833.98	2942.21	1175.74
CAALFM_C504060CA	C5_04060C_A	MEC1	0.724759	1.65262	0.000743416	0.00181782	1963.18	1024.63	2181.92	1229.48	1551.91	1192.64
CAALFM_C100130CA	C1_00130C_A	VPS53	0.722518	1.65006	0.00173401	0.00391888	4057.84	1926.15	3075.54	1790.13	2463.33	2099.59
CAALFM_C207080CA	C2_07080C_A	C2_07080C_A	0.719575	1.6467	0.00451115	0.00931033	2476.1	1946.06	3029.68	2149.76	3210.77	1196.87
CAALFM_C601570CA	C6_01570C_A	FGR47	0.718589	1.64557	0.000103542	0.000296529	1567.42	969.342	1587.11	941.479	1661.23	1015.99
CAALFM_C109470CA	C1_09470C_A	C1_09470C_A	0.718541	1.64552	0.00117889	0.00277761	5096.71	2623.49	3770.42	2769.62	3541.11	2146.92
CAALFM_C303340CA	C3_03340C_A	C3_03340C_A	0.71826	1.6452	0.00207014	0.00462464	3672.5	3067.25	3744.02	2507.2	5337.81	2178.2
CAALFM_C107850CA	C1_07850C_A	C1_07850C_A	0.717881	1.64476	0.0169584	0.0306654	709.504	347.931	768.538	415.186	355.299	350.777
CAALFM_C404210CA	C4_04210C_A	SOH1	0.717675	1.64453	0.00545765	0.011084	945.138	511.577	1027.03	676.14	691.586	431.075
CAALFM_CR04490CA	CR_04490C_A	CR_04490C_A	0.71672	1.64344	0.00115039	0.00271766	949.043	545.485	804.672	551.145	767.637	436.992
CAALFM_C701760CA	C7_01760C_A	ISU1	0.716618	1.64333	0.00105579	0.00250852	6765.68	3770.48	4709.9	2902.65	5114.41	3422.4
CAALFM_C205680WA	C2_05680W_A	COG4	0.715681	1.64226	0.00486941	0.00998663	1327.88	916.268	2319.51	1165.88	1498.44	1050.64
CAALFM_C304460WA	C3_04460W_A	C3_04460W_A	0.714372	1.64077	0.000360409	0.000939	2032.18	1133.72	2288.94	1301.11	2112.78	1486.79
CAALFM_C601320WA	C6_01320W_A	TRA1	0.713509	1.63979	0.000634984	0.00156938	5659.11	3242.69	6373.44	3156.29	5701.43	4416.41
CAALFM_C104070CA	C1_04070C_A	BET4	0.713123	1.63935	0.00816274	0.0159402	647.016	528.531	988.12	652.018	939.939	389.658
CAALFM_C603330CA	C6_03330C_A	C6_03330C_A	0.713108	1.63933	0.000275956	0.0007325	2060.82	1425.63	2409.85	1477.27	2263.7	1204.48
CAALFM_C112240CA	C1_12240C_A	C1_12240C_A	0.712437	1.63857	0.00164502	0.00373955	636.601	454.817	689.321	476.587	813.98	374.444
CAALFM_C111200WA	C1_11200W_A	C1_11200W_A	0.710916	1.63684	0.00924147	0.0178003	31880.8	15504.3	23694	11158.9	26920.8	23737
CAALFM_C503320CA	C5_03320C_A	ZCF14	0.709607	1.63536	0.011524	0.0217843	757.672	425.331	707.388	495.592	501.459	280.622
CAALFM_C101420CA	C1_01420C_A	CRL1	0.708987	1.63466	0.00191313	0.00429244	2782.04	2040.41	3359.05	2429.72	4409.75	1984.64
CAALFM_C110280CA	C1_10280C_A	C1_10280C_A	0.708869	1.63452	0.00420763	0.00874793	1253.67	876.462	1249.39	1028.46	2010.59	857.079
CAALFM_CR03920CA	CR_03920C_A	TPO4	0.708286	1.63386	0.00839166	0.016341	1892.88	914.794	2730.88	1459.73	2078.32	1727.68
CAALFM_C702570CA	C7_02570C_A	RBP1	0.707818	1.63333	0.00577627	0.0116691	4445.79	3488.89	4854.43	4007.13	6850.51	2392.05
CAALFM_C602450WA	C6_02450W_A	C6_02450W_A	0.70775	1.63325	0.0173871	0.0313585	222.615	176.914	223.751	174.7	355.299	139.466
CAALFM_C105440CA	C1_05440C_A	C1_05440C_A	0.707517	1.63299	0.0237432	0.0412064	3800.08	2357.38	3290.95	1420.26	1625.58	1559.48
CAALFM_C502830WA	C5_02830W_A	C5_02830W_A	0.707157	1.63258	0.00131647	0.00307143	3741.5	2724.48	3520.26	2567.14	4420.45	1863.77
CAALFM_C502410CA	C5_02410C_A	C5_02410C_A	0.706042	1.63132	0.0167385	0.030312	551.981	318.445	582.31	562.11	815.169	314.431
CAALFM_C108040WA	C1_08040W_A	C1_08040W_A	0.704787	1.6299	0.0191181	0.0340353	697.788	538.114	490.586	437.846	1121.75	442.064
CAALFM_C700210CA	C7_00210C_A	C7_00210C_A	0.704692	1.6298	0.0011948	0.00281187	1573.93	883.096	1856.72	1100.83	1866.81	1267.02
CAALFM_C202320CA	C2_02320C_A	CPR3	0.703658	1.62863	0.0140493	0.0259493	3780.55	2681.72	3453.56	3563.44	5990.18	1874.76
CAALFM_C205500WA	C2_05500W_A	ATP4	0.703649	1.62862	0.000410086	0.00105426	13057.5	7274.12	10609.4	8327.85	14593.4	7891.21
CAALFM_C201670CA	C2_01670C_A	STT3	0.702798	1.62766	0.00102716	0.00244517	4296.08	2171.62	4689.05	2809.09	3372.37	2610.96
CAALFM_C600100CA	C6_00100C_A	HET1	0.701857	1.6266	0.000205941	0.00056031	3835.23	2094.96	3674.53	2586.14	3604.09	2151.15
CAALFM_C602830WA	C6_02830W_A	MNN4-4	0.701681	1.6264	0.0139841	0.0258598	1126.09	555.805	774.097	461.237	529.978	476.719
CAALFM_C603130WA	C6_03130W_A	C6_03130W_A	0.701408	1.62609	0.0144675	0.0265873	4081.28	3452.77	3741.24	3520.31	7748.85	2603.36
CAALFM_C210100WA	C2_10100W_A	CWC22	0.700754	1.62535	0.00348701	0.00739337	2584.16	1883.4	4351.34	2412.91	3261.86	1977.03
CAALFM_CR09560CA	CR_09560C_A	CR_09560C_A	0.700012	1.62452	0.000626539	0.00155222	743.352	530.005	835.246	470.009	834.181	485.171
CAALFM_C502160WA	C5_02160W_A	SST2	0.698897	1.62326	0.000631668	0.0015618	1176.87	883.096	1392.54	710.495	1342.77	816.507
CAALFM_C113120CA	C1_13120C_A	MON2	0.698273	1.62256	0.0124506	0.0233368	2082.95	923.639	2151.35	1246.29	1080.16	1104.74
CAALFM_CR01590CA	CR_01590C_A	TRP2	0.696764	1.62087	0.000366336	0.000953241	8435.94	4774.47	8851.39	5599.17	7034.69	4631.1
CAALFM_C208090WA	C2_08090W_A	C2_08090W_A	0.696753	1.62085	0.00470288	0.00966747	492.096	285.274	528.109	272.649	358.864	292.455
CAALFM_C303510CA	C3_03510C_A	C3_03510C_A	0.696608	1.62069	0.00261287	0.00571571	1230.24	945.016	1184.08	855.226	1573.3	660.137
CAALFM_C302340WA	C3_02340W_A	C3_02340W_A	0.695949	1.61995	0.0119646	0.0225076	289.009	198.291	261.275	178.355	267.366	127.632
CAALFM_C404340CA	C4_04340C_A	YFH1	0.695156	1.61906	0.00101468	0.00241732	2946.07	1624.66	2894.87	1809.13	2153.19	1502.85
CAALFM_C201210CA	C2_01210C_A	HNM1	0.69372	1.61745	0.00320932	0.00687397	6580.81	3583.25	6889.04	3178.22	4368.16	4266.8
CAALFM_C503300CA	C5_03300C_A	C5_03300C_A	0.692686	1.61629	0.00183172	0.00412319	2245.68	1770.62	2243.07	1205.36	2257.76	1197.71
CAALFM_C304170WA	C3_04170W_A	C3_04170W_A	0.691604	1.61508	0.0155377	0.0283609	253.859	195.343	348.83	253.644	405.208	174.966
CAALFM_C307340WA	C3_07340W_A	GCY1	0.691084	1.6145	0.000829081	0.00200752	1260.18	749.674	1132.66	864.728	1461.6	773.4
CAALFM_C600310WA	C6_00310W_A	C6_00310W_A	0.690808	1.61419	0.00426627	0.0088639	5758.05	2856.43	4665.43	2342	3699.15	3550.88
CAALFM_C403460CA	C4_03460C_A	C4_03460C_A	0.690063	1.61335	0.0175568	0.0316461	1342.2	849.925	2594.68	1140.3	1460.41	1354.93
CAALFM_CR01190CA	CR_01190C_A	SFT1	0.688914	1.61207	0.00322549	0.00690018	1520.55	1047.48	1402.27	879.347	1248.9	660.137
CAALFM_C200250WA	C2_00250W_A	STF2	0.688453	1.61155	0.008514	0.0165428	56213.6	35167.6	39453.9	19958.9	51981.8	36493.5
CAALFM_C208650WA	C2_08650W_A	C2_08650W_A	0.687921	1.61096	0.00095045	0.00227653	5222.99	3926.02	4961.45	3420.9	6359.74	2922.86
CAALFM_C600910CA	C6_00910C_A	C6_00910C_A	0.687894	1.61093	0.00436996	0.00906113	4034.41	1801.58	2961.58	1957.52	2251.81	1981.26
CAALFM_C700050CA	C7_00050C_A	RAD3	0.687884	1.61092	0.0021738	0.00482862	13060.1	6600.37	11258.5	6582.31	12947.6	9951.92
CAALFM_C404880WA	C4_04880W_A	FGR10	0.687342	1.61031	0.00120061	0.00282128	631.394	423.12	735.183	452.465	780.708	458.123
CAALFM_C207930CA	C2_07930C_A	VRP1	0.685456	1.60821	0.0087484	0.0169452	2564.63	1301.06	1794.18	1052.59	2449.07	1880.67
CAALFM_C601650CA	C6_01650C_A	FMP27	0.684099	1.6067	0.00605336	0.0121577	3835.23	2881.49	5363.09	2028.42	4389.55	3547.5
CAALFM_C501460WA	C5_01460W_A	YBL053	0.683956	1.60654	0.018777	0.0334759	788.917	655.319	1709.41	918.819	1158.59	701.554
CAALFM_C206610CA	C2_06610C_A	C2_06610C_A	0.683806	1.60637	0.0031097	0.00668936	4255.72	3700.45	5666.05	3678.2	6113.76	2603.36
CAALFM_C110230CA	C1_10230C_A	C1_10230C_A	0.6835	1.60603	0.000319782	0.000840918	3386.09	2157.62	3732.9	1935.59	3151.35	2301.6
CAALFM_CR10170CA	CR_10170C_A	CR_10170C_A	0.68207	1.60444	0.000683389	0.00168155	4703.56	2471.64	3702.32	3034.95	4597.5	2598.29
CAALFM_C402630CA	C4_02630C_A	HFL2	0.681689	1.60402	0.00139742	0.00324081	2702.63	1923.94	3980.28	2149.76	3429.41	2230.6
CAALFM_CR01470WA	CR_01470W_A	CSP37	0.679801	1.60192	0.012825	0.0239446	13520.9	10613.4	9082.09	7789.86	17252.8	6477.12
CAALFM_C502690WA	C5_02690W_A	C5_02690W_A	0.679561	1.60165	0.00354587	0.00749768	1111.77	569.811	933.919	624.242	726.047	535.886
CAALFM_C505300WA	C5_05300W_A	RIB5	0.67933	1.6014	0.00143591	0.00331891	3379.58	1940.9	2693.36	2248.44	3971.27	2083.53
CAALFM_C208240WA	C2_08240W_A	C2_08240W_A	0.67855	1.60053	0.00304459	0.00655156	3551.43	2463.53	5420.07	2672.4	4578.49	3330.27
CAALFM_C306220CA	C3_06220C_A	OAC1	0.677513	1.59938	0.0230406	0.0401883	196.578	182.074	323.814	199.553	325.592	147.073
CAALFM_C505020CA	C5_05020C_A	C5_05020C_A	0.674707	1.59627	0.00347114	0.00736224	2224.85	1141.83	1865.06	1570.11	1853.74	1010.91
CAALFM_C205640WA	C2_05640W_A	C2_05640W_A	0.67016	1.59125	0.00317272	0.00680369	3904.23	1782.41	2868.47	1953.86	3316.52	2605.05
CAALFM_C700230WA	C7_00230W_A	C7_00230W_A	0.669023	1.59	0.00121659	0.00285773	1047.98	757.782	1355.02	703.185	1099.17	741.281
CAALFM_C307040CA	C3_07040C_A	YSA1	0.668134	1.58902	0.0152524	0.0278976	965.967	625.834	817.179	815.023	1193.05	431.921
CAALFM_C209840WA	C2_09840W_A	MTW1	0.667468	1.58828	0.0243402	0.0421353	752.465	427.543	689.321	483.897	439.668	272.169
CAALFM_C504700CA	C5_04700C_A	MES1	0.667223	1.58801	0.00163729	0.00372336	8370.85	4922.64	8818.03	5277.55	6091.19	4458.67
CAALFM_C303120CA	C3_03120C_A	DAL5	0.66639	1.5871	0.00272912	0.00594488	902.177	522.634	963.104	510.211	698.716	582.374
CAALFM_C307110WA	C3_07110W_A	C3_07110W_A	0.665796	1.58644	0.00570081	0.0115392	1706.72	942.805	1616.29	945.865	1030.25	854.543
CAALFM_C203620WA	C2_03620W_A	IFK2	0.665578	1.5862	0.00350664	0.00743244	1861.63	1621.71	1972.07	1150.53	2293.4	1090.37
CAALFM_C107220WA	C1_07220W_A	C1_07220W_A	0.665496	1.58611	0.00141542	0.00327765	27084.8	21209.1	27211.5	14552	31649	18425.5
CAALFM_C303250WA	C3_03250W_A	C3_03250W_A	0.665116	1.5857	0.00748003	0.0147979	2317.28	1019.47	2042.95	1124.22	1575.68	1600.05
CAALFM_C106080CA	C1_06080C_A	ARC35	0.664672	1.58521	0.00322865	0.00690455	4216.67	3110	4020.58	2915.08	4397.87	1944.91
CAALFM_C206490WA	C2_06490W_A	C2_06490W_A	0.664079	1.58456	0.00133865	0.00311616	1990.52	1609.18	2604.41	1545.98	2792.49	1507.07
CAALFM_C500850CA	C5_00850C_A	C5_00850C_A	0.663527	1.58395	0.0260574	0.0447461	240.841	171.754	343.271	255.106	428.974	213.002
CAALFM_C305900WA	C3_05900W_A	C3_05900W_A	0.663085	1.58346	0.00760958	0.0150255	3779.25	2534.3	4501.44	2331.04	2515.61	1951.67
CAALFM_C303500WA	C3_03500W_A	SKN2	0.662915	1.58328	0.00530638	0.0108114	2107.68	1250.19	2098.54	969.987	1433.08	1341.41
CAALFM_C100690WA	C1_00690W_A	RIC1	0.661801	1.58206	0.0127131	0.0237644	633.997	457.028	906.124	624.973	754.566	367.682
CAALFM_C701230CA	C7_01230C_A	C7_01230C_A	0.661016	1.5812	0.000302837	0.000799746	2511.25	1708.7	2519.64	1470.7	2515.61	1593.29
CAALFM_C401900CA	C4_01900C_A	MDH1-1	0.659859	1.57993	0.00332672	0.00708741	9131.12	4279.85	7731.24	6679.53	9789.15	5909.96
CAALFM_C500570WA	C5_00570W_A	C5_00570W_A	0.659734	1.57979	0.00772297	0.0152121	3971.92	2243.86	5408.95	2524.01	4002.17	3703.87
CAALFM_C701160CA	C7_01160C_A	C7_01160C_A	0.659476	1.57951	0.00270304	0.00589842	2762.51	2318.31	2992.16	1977.98	3536.36	1585.68
CAALFM_C702040CA	C7_02040C_A	CUP9	0.656645	1.57641	0.00560361	0.0113499	46399	22480.6	34381.3	19334.7	29987.7	28451
CAALFM_C604440CA	C6_04440C_A	C6_04440C_A	0.655468	1.57513	0.000806944	0.00196004	1875.96	1178.69	2162.47	1176.85	1772.93	1333.8
CAALFM_CR01170WA	CR_01170W_A	CR_01170W_A	0.653891	1.57341	0.00154752	0.00354518	5275.07	3431.4	6449.88	3122.67	4799.51	3948.14
CAALFM_C405610CA	C4_05610C_A	C4_05610C_A	0.653047	1.57249	0.00219084	0.00486104	5756.75	3396.01	5076.8	2658.51	4860.12	3926.17
CAALFM_C604470CA	C6_04470C_A	C6_04470C_A	0.652621	1.57202	0.00102022	0.00242958	5137.07	3427.71	5527.08	3594.87	6738.81	4048.73
CAALFM_C305980CA	C3_05980C_A	FAA2	0.650637	1.56986	0.00153218	0.00351263	1732.75	1146.99	1620.46	872.038	1576.86	1121.64
CAALFM_C207640WA	C2_07640W_A	C2_07640W_A	0.650479	1.56969	0.0117466	0.0221378	9942.17	4987.5	8191.25	4545.85	4929.04	5158.53
CAALFM_C104430CA	C1_04430C_A	C1_04430C_A	0.648987	1.56807	0.00907852	0.0175245	857.914	457.028	1004.8	761.662	885.278	533.35
CAALFM_C209280CA	C2_09280C_A	C2_09280C_A	0.648363	1.56739	0.00942028	0.018111	1445.05	864.668	1192.41	587.693	950.634	836.793
CAALFM_C107470CA	C1_07470C_A	C1_07470C_A	0.648149	1.56716	0.00321103	0.00687397	533.755	347.194	601.766	386.679	524.037	324.574
CAALFM_C102810WA	C1_02810W_A	RAD16	0.647511	1.56646	0.00782211	0.0153815	8745.78	5001.51	7335.16	3910.65	4934.98	4503.47
CAALFM_C505450CA	C5_05450C_A	MUM2	0.64602	1.56485	0.01063	0.0202424	2071.23	1265.67	1296.65	941.479	2117.54	1299.14
CAALFM_C300130CA	C3_00130C_A	C3_00130C_A	0.645999	1.56482	0.00815325	0.0159267	8954.07	4337.34	5984.31	3786.38	7196.3	6022.38
CAALFM_C103820WA	C1_03820W_A	PDR16	0.643362	1.56197	0.0047844	0.00982528	736.843	417.223	892.226	521.176	696.339	550.255
CAALFM_C209710CA	C2_09710C_A	C2_09710C_A	0.642847	1.56141	0.00791907	0.0155377	3332.72	1750.71	2244.46	1367.63	2096.15	1796.15
CAALFM_C202020WA	C2_02020W_A	C2_02020W_A	0.642296	1.56081	0.00158274	0.00361652	1879.86	1348.23	2266.7	1535.75	2516.8	1385.36
CAALFM_CR09090CA	CR_09090C_A	CR_09090C_A	0.642276	1.56079	0.00486297	0.00997673	475.173	354.565	523.94	362.557	583.452	296.681
CAALFM_C204180CA	C2_04180C_A	C2_04180C_A	0.642049	1.56054	0.00139648	0.00323984	1517.95	984.822	1880.35	1108.14	1718.27	1185.88
CAALFM_C504260WA	C5_04260W_A	C5_04260W_A	0.641123	1.55954	0.0246443	0.0426024	438.721	272.005	468.349	263.146	264.989	215.538
CAALFM_CR10300WA	CR_10300W_A	PUP1	0.640859	1.55926	0.00128535	0.00300334	8567.43	5388.51	6830.67	5124.04	9518.22	5467.89
CAALFM_C503290CA	C5_03290C_A	C5_03290C_A	0.640763	1.55915	0.00279679	0.00607521	925.61	499.782	957.545	666.637	854.382	589.136
CAALFM_CR01180WA	CR_01180W_A	CR_01180W_A	0.639551	1.55784	0.0152928	0.0279551	1471.08	1109.4	1432.84	1228.75	1747.98	647.458
CAALFM_C109440WA	C1_09440W_A	C1_09440W_A	0.639061	1.55732	0.00181534	0.0040883	1044.08	701.022	935.309	569.419	961.329	617.875
CAALFM_C108650CA	C1_08650C_A	FAD1	0.638745	1.55697	0.00354386	0.00749597	1202.9	995.142	1430.06	763.124	1233.45	724.376
CAALFM_CR02540WA	CR_02540W_A	CHO2	0.63714	1.55524	0.013924	0.0257793	3296.27	3017.12	6404.02	2977.21	3888.09	2741.98
CAALFM_C113800CA	C1_13800C_A	DUR32	0.636506	1.55456	0.00271589	0.00592229	854.009	507.154	974.222	584.039	770.013	579.839
CAALFM_C113920WA	C1_13920W_A	DOS2	0.633511	1.55134	0.00371087	0.0077961	2866.66	1717.54	1924.82	1587.65	2662.96	1500.31
CAALFM_C603770CA	C6_03770C_A	ORM1	0.631617	1.5493	0.00189441	0.00425703	3789.66	2710.47	4483.37	2269.64	3309.39	2495.17
CAALFM_CR10480WA	CR_10480W_A	PGA1	0.631495	1.54917	0.00409394	0.00853443	3466.81	2954.47	4711.29	2374.9	3511.4	2215.39
CAALFM_CR01600CA	CR_01600C_A	CR_01600C_A	0.630135	1.54771	0.0277937	0.0473348	1275.81	628.782	1885.91	1141.03	1586.37	1298.3
CAALFM_C100600WA	C1_00600W_A	APC1	0.628772	1.54625	0.00684849	0.0136267	2214.43	1306.95	2960.19	1570.84	2381.34	2009.15
CAALFM_C203150CA	C2_03150C_A	C2_03150C_A	0.628247	1.54569	0.00437902	0.00907386	965.967	693.651	904.734	503.633	841.311	557.017
CAALFM_CR03730CA	CR_03730C_A	CR_03730C_A	0.628219	1.54566	0.00867015	0.0168166	5597.92	3231.63	6306.73	3036.42	3718.17	3839.11
CAALFM_C503840WA	C5_03840W_A	C5_03840W_A	0.628044	1.54547	0.00985708	0.0188864	469.965	308.125	654.577	412.994	558.497	367.682
CAALFM_C505030CA	C5_05030C_A	RIM13	0.62772	1.54512	0.00220811	0.00489761	960.76	726.085	1186.86	660.059	1000.54	650.839
CAALFM_CR10350CA	CR_10350C_A	TRX1	0.627652	1.54505	0.0208107	0.0366906	7524.65	7050.03	8138.44	7126.88	14372.4	5263.35
CAALFM_C202580WA	C2_02580W_A	C2_02580W_A	0.626322	1.54362	0.000951823	0.00227894	5258.14	3519.85	5593.79	3007.91	5148.87	3838.26
CAALFM_CR01740WA	CR_01740W_A	MCI4	0.626246	1.54354	0.00270657	0.00590402	3358.75	2729.64	3670.36	2562.02	4301.62	2048.88
CAALFM_C210570WA	C2_10570W_A	SGS1	0.62472	1.54191	0.00598348	0.0120354	4212.76	2259.34	3851.03	2272.56	4267.16	3466.35
CAALFM_C701420WA	C7_01420W_A	GIR2	0.624098	1.54125	0.00168905	0.00382842	4937.89	3210.25	4370.8	3575.14	5709.74	2959.21
CAALFM_C304130WA	C3_04130W_A	C3_04130W_A	0.621649	1.53863	0.00535003	0.0108789	1907.2	1301.79	1453.69	1025.54	1645.78	926.389
CAALFM_C400160CA	C4_00160C_A	CAR2	0.621115	1.53806	0.00534284	0.0108714	10406.9	6741.9	7613.11	4599.21	8375.08	5820.36
CAALFM_C504180WA	C5_04180W_A	C5_04180W_A	0.620688	1.53761	0.00764861	0.0150971	906.082	687.017	1405.05	813.561	1232.26	803.829
CAALFM_C401560CA	C4_01560C_A	C4_01560C_A	0.620654	1.53757	0.00414313	0.00863118	1711.92	1288.52	2544.65	1385.9	1949.99	1361.69
CAALFM_C200880WA	C2_00880W_A	C2_00880W_A	0.620099	1.53698	0.00516297	0.0105399	1136.51	860.982	1335.56	994.839	1504.38	731.138
CAALFM_C109120WA	C1_09120W_A	IPT1	0.6191	1.53592	0.00743492	0.0147181	2646.65	1200.07	2059.63	1363.98	1868	1716.69
CAALFM_C103770WA	C1_03770W_A	SKO1	0.618333	1.5351	0.0155063	0.0283202	5474.25	4817.22	6112.17	2428.99	5542.2	3911.8
CAALFM_C303740WA	C3_03740W_A	C3_03740W_A	0.61769	1.53442	0.00525781	0.010723	1046.68	747.462	1279.97	778.475	956.575	612.803
CAALFM_C307860CA	C3_07860C_A	MRR2	0.617536	1.53425	0.0238122	0.0413136	1827.79	1318.75	2352.87	1360.32	3188.19	2124.95
CAALFM_C114440CA	C1_14440C_A	GDI1	0.615329	1.53191	0.0055842	0.0113174	7100.25	3675.39	4764.1	3714.02	6536.8	4623.49
CAALFM_C203570CA	C2_03570C_A	C2_03570C_A	0.614921	1.53147	0.00859403	0.0166931	1351.31	985.559	1466.2	1098.64	2127.04	1145.31
CAALFM_C700330CA	C7_00330C_A	C7_00330C_A	0.614823	1.53137	0.0140452	0.0259493	2649.25	1742.6	4295.75	2665.09	3547.05	2443.61
CAALFM_C305890WA	C3_05890W_A	TRM12	0.613971	1.53047	0.010746	0.0204507	1377.35	1135.94	2261.14	1294.53	1637.47	1015.99
CAALFM_C406450WA	C4_06450W_A	C4_06450W_A	0.613801	1.53029	0.0126665	0.0236843	742.05	622.148	975.612	671.754	1283.36	667.744
CAALFM_CR03530WA	CR_03530W_A	CR_03530W_A	0.612689	1.52911	0.0008942	0.0021526	8438.54	4957.28	7223.98	4689.12	7463.66	5478.04
CAALFM_C303810WA	C3_03810W_A	RAD53	0.612423	1.52882	0.0031877	0.00683109	1864.24	961.233	1435.62	1156.38	1696.88	1151.22
CAALFM_C307850WA	C3_07850W_A	C3_07850W_A	0.612256	1.52865	0.0044534	0.00920952	2520.37	1517.78	2465.44	1485.31	2811.5	2098.75
CAALFM_C101060WA	C1_01060W_A	MBF1	0.611769	1.52813	0.00247794	0.00544357	17380.9	12473.9	14798.2	11220.3	18083.4	9197.12
CAALFM_CR02880WA	CR_02880W_A	CR_02880W_A	0.611129	1.52745	0.0103149	0.0196845	894.366	533.691	758.809	663.713	824.675	424.313
CAALFM_CR09470WA	CR_09470W_A	AXL1	0.610541	1.52683	0.00533106	0.0108545	1955.37	997.353	1595.45	1086.94	1307.12	1097.13
CAALFM_C111680CA	C1_11680C_A	C1_11680C_A	0.60878	1.52497	0.0131966	0.0245866	684.769	358.988	446.113	362.557	497.894	346.551
CAALFM_C209060CA	C2_09060C_A	ASN1	0.60817	1.52432	0.00192254	0.004312	31858.7	22351.6	35301.3	20674.5	26765.1	18590.3
CAALFM_C106850WA	C1_06850W_A	PCL7	0.607178	1.52328	0.0107268	0.0204205	4393.72	2756.17	4801.62	2266.71	2924.39	2933
CAALFM_CR00080WA	CR_00080W_A	MIS12	0.606823	1.5229	0.00447283	0.00924663	26135.8	14013.1	26708.4	17566.5	28439.4	21795.5
CAALFM_C403790WA	C4_03790W_A	RPN6	0.606033	1.52207	0.000703151	0.00172549	3568.35	2512.92	3486.91	2336.89	3834.62	2304.99
CAALFM_C407080CA	C4_07080C_A	C4_07080C_A	0.605677	1.52169	0.00373305	0.00783261	1183.37	737.142	1410.61	961.946	1302.37	861.305
CAALFM_C701040CA	C7_01040C_A	C7_01040C_A	0.605303	1.5213	0.00794494	0.0155835	1374.75	936.171	1883.13	1266.76	1903.64	1190.11
CAALFM_C406730CA	C4_06730C_A	C4_06730C_A	0.604813	1.52078	0.00376136	0.00788615	5567.98	3700.45	4355.51	2735.26	5102.53	3445.22
CAALFM_C109070WA	C1_09070W_A	C1_09070W_A	0.604345	1.52029	0.0136768	0.0253974	2366.75	1794.94	2197.21	1146.88	1727.78	1196.02
CAALFM_CR08050CA	CR_08050C_A	CR_08050C_A	0.604344	1.52029	0.00298244	0.00643792	2939.56	1506.72	2308.39	1730.19	2248.25	1693.87
CAALFM_C401150WA	C4_01150W_A	ASK1	0.60425	1.52019	0.0127502	0.0238192	598.848	500.52	961.714	565.765	797.344	484.326
CAALFM_C302090CA	C3_02090C_A	C3_02090C_A	0.603469	1.51937	0.0172956	0.0312479	2154.55	972.291	1503.72	1309.15	1285.73	972.033
CAALFM_C200200WA	C2_00200W_A	C2_00200W_A	0.603173	1.51905	0.0183974	0.0329586	3103.59	1768.4	1902.58	1518.21	1898.89	1258.57
CAALFM_C406280CA	C4_06280C_A	C4_06280C_A	0.602415	1.51826	0.00909441	0.0175497	576.716	437.862	580.92	437.846	796.156	411.635
CAALFM_C100450CA	C1_00450C_A	C1_00450C_A	0.601305	1.51709	0.0112446	0.021308	2252.19	1851.7	2543.26	2081.05	3651.62	1635.55
CAALFM_C206600WA	C2_06600W_A	C2_06600W_A	0.600166	1.51589	0.0149117	0.0273631	16938.3	9041.79	13295.8	7650.25	9099.94	9255.44
CAALFM_CR04350CA	CR_04350C_A	CR_04350C_A	0.599902	1.51561	0.0068767	0.0136653	930.817	480.617	874.16	571.612	812.792	675.351
CAALFM_C404160WA	C4_04160W_A	C4_04160W_A	0.599841	1.51555	0.0155252	0.0283463	6891.95	5659.78	5221.33	4175.25	8880.11	4017.45
CAALFM_CR03630WA	CR_03630W_A	IFF3	0.597646	1.51325	0.0067113	0.0133623	2007.44	1034.95	1582.94	1100.83	1829.97	1447.06
CAALFM_C112700WA	C1_12700W_A	C1_12700W_A	0.597643	1.51324	0.0041579	0.00865546	679.562	458.502	622.613	451.735	746.248	443.754
CAALFM_C111150WA	C1_11150W_A	C1_11150W_A	0.597258	1.51284	0.0130282	0.0242875	1588.25	1531.04	1760.83	1188.54	2364.7	1057.4
CAALFM_C112480WA	C1_12480W_A	C1_12480W_A	0.596612	1.51216	0.00359937	0.00758478	856.612	521.16	800.502	527.024	710.599	517.29
CAALFM_C110300WA	C1_10300W_A	MNN12	0.596337	1.51187	0.0064889	0.0129403	1365.63	959.022	1695.51	1187.81	1933.35	1157.14
CAALFM_C207760WA	C2_07760W_A	C2_07760W_A	0.595714	1.51122	0.00558574	0.0113174	4126.84	2698.68	4347.17	2584.68	2984.99	2298.22
CAALFM_C406650WA	C4_06650W_A	C4_06650W_A	0.595505	1.511	0.00175965	0.00397538	3514.97	2315.36	2933.79	1960.44	3225.03	2126.64
CAALFM_C201560WA	C2_01560W_A	BMT5	0.59486	1.51033	0.00367663	0.00773201	9775.54	7055.19	12851.1	6830.11	8928.83	7007.09
CAALFM_CR03040CA	CR_03040C_A	HGT18	0.594452	1.5099	0.0138742	0.0257025	1430.72	776.211	1086.79	875.692	938.751	636.47
CAALFM_C501420WA	C5_01420W_A	C5_01420W_A	0.593887	1.50931	0.0160275	0.0291606	4078.67	3255.96	3377.12	2837.59	4590.37	1887.43
CAALFM_C502560CA	C5_02560C_A	C5_02560C_A	0.593397	1.5088	0.00229247	0.00507203	2172.78	1455.12	1806.69	1335.47	2235.18	1328.73
CAALFM_C302920WA	C3_02920W_A	C3_02920W_A	0.592981	1.50836	0.00325005	0.00694314	9387.59	6213.37	7852.15	4665	7889.07	5781.48
CAALFM_C300890CA	C3_00890C_A	C3_00890C_A	0.592389	1.50774	0.00897791	0.0173465	997.211	644.262	1248.01	796.018	1291.67	906.103
CAALFM_CR07720CA	CR_07720C_A	CDC45	0.59202	1.50736	0.00514377	0.0105077	938.629	629.519	1171.57	781.398	1111.05	726.066
CAALFM_C210340WA	C2_10340W_A	HEM4	0.591639	1.50696	0.00272848	0.00594488	2292.54	1699.11	2837.89	1833.25	2477.59	1515.53
CAALFM_CR00160CA	CR_00160C_A	CR_00160C_A	0.590859	1.50614	0.00330928	0.0070551	3430.36	2361.8	3120.01	1817.17	2818.63	2041.27
CAALFM_CR06170WA	CR_06170W_A	CR_06170W_A	0.590707	1.50598	0.00609178	0.0122269	1312.26	956.073	1243.84	950.982	1362.97	694.792
CAALFM_C505290CA	C5_05290C_A	MRP2	0.59064	1.50591	0.0024131	0.00531241	4372.89	2625.7	4141.49	2447.26	3474.57	2888.2
CAALFM_C110760WA	C1_10760W_A	VPS23	0.590378	1.50564	0.00782958	0.0153864	709.504	412.8	762.979	515.328	780.708	568.85
CAALFM_C102400CA	C1_02400C_A	MNN11	0.589812	1.50505	0.022787	0.0398019	1603.87	748.199	1541.24	1024.81	937.563	939.068
CAALFM_CR03710CA	CR_03710C_A	CR_03710C_A	0.587929	1.50309	0.0079603	0.0156038	2517.76	1638.67	3240.92	1882.96	2098.52	1704.86
CAALFM_CR02130WA	CR_02130W_A	ECM4	0.587763	1.50291	0.00698206	0.0138569	9256.1	6476.53	6679.19	5387.19	9898.48	5325.89
CAALFM_C105770CA	C1_05770C_A	PRC3	0.587609	1.50275	0.00315252	0.00676974	2943.47	2028.62	2455.71	1749.92	2672.47	1592.44
CAALFM_C704150WA	C7_04150W_A	C7_04150W_A	0.58732	1.50245	0.0168107	0.0304161	2258.7	1382.88	2479.33	1179.77	1490.12	1582.3
CAALFM_C113190WA	C1_13190W_A	C1_13190W_A	0.587056	1.50218	0.00771552	0.0152056	15033.7	11298.2	14417.4	11881.8	22222.3	11219.8
CAALFM_C301220WA	C3_01220W_A	C3_01220W_A	0.586448	1.50155	0.0173433	0.0312976	696.486	667.114	1057.61	684.911	1084.91	538.422
CAALFM_C200500WA	C2_00500W_A	ZCF9	0.585389	1.50044	0.00207826	0.00463779	1861.63	1274.52	1841.43	1160.04	1638.66	1125.02
CAALFM_C401120CA	C4_01120C_A	C4_01120C_A	0.584925	1.49996	0.00589441	0.0118692	919.101	670.062	1038.15	706.109	923.303	543.493
CAALFM_C208200WA	C2_08200W_A	C2_08200W_A	0.584248	1.49926	0.0105803	0.0201601	1122.19	989.982	1367.52	964.139	1513.88	715.923
CAALFM_C205110WA	C2_05110W_A	LEM3	0.583832	1.49882	0.00556597	0.0112884	7464.77	4403.69	6109.39	3730.83	5145.31	4354.71
CAALFM_CR07920WA	CR_07920W_A	CR_07920W_A	0.582574	1.49752	0.00943228	0.0181284	5819.24	3320.83	4217.92	2612.46	4202.99	3576.23
CAALFM_CR07460CA	CR_07460C_A	CR_07460C_A	0.58257	1.49752	0.0158973	0.0289407	1143.02	891.942	1892.85	949.52	1349.9	1086.99
CAALFM_CR03880WA	CR_03880W_A	IFF9	0.58206	1.49698	0.0053207	0.010837	2729.96	1502.3	2191.65	1426.11	2219.73	1842.64
CAALFM_C302850CA	C3_02850C_A	C3_02850C_A	0.581026	1.49591	0.0177093	0.0318933	2361.54	1723.44	2194.43	1543.79	1847.79	1012.6
CAALFM_C505200CA	C5_05200C_A	C5_05200C_A	0.579469	1.4943	0.00867742	0.0168235	1521.85	1373.3	2158.3	1345.7	2308.85	1289
CAALFM_C101670CA	C1_01670C_A	ESP1	0.579005	1.49382	0.0112928	0.0213864	1149.53	912.582	1664.93	995.57	1219.19	791.15
CAALFM_C701710WA	C7_01710W_A	C7_01710W_A	0.578959	1.49377	0.0221628	0.0388209	4103.41	3614.95	4816.91	3856.56	5469.71	2161.29
CAALFM_C201190CA	C2_01190C_A	C2_01190C_A	0.577887	1.49266	0.0120073	0.0225605	1516.65	1054.85	1318.88	972.91	1235.82	699.018
CAALFM_C700200WA	C7_00200W_A	C7_00200W_A	0.576125	1.49084	0.0126255	0.0236218	3586.58	1931.31	2408.46	1846.41	2245.87	1749.66
CAALFM_C203530WA	C2_03530W_A	C2_03530W_A	0.575966	1.49068	0.0025109	0.00551402	1937.14	1341.6	2204.16	1452.42	1909.59	1264.49
CAALFM_CR01690CA	CR_01690C_A	CDC60	0.573117	1.48773	0.0107551	0.0204618	15305.8	9635.92	20831.1	11518.5	16880.9	14482.4
CAALFM_C304770CA	C3_04770C_A	ZCF32	0.572689	1.48729	0.0114857	0.0217185	962.062	524.108	857.482	528.486	696.339	639.006
CAALFM_C604500CA	C6_04500C_A	TSM1	0.572611	1.48721	0.0094074	0.0180918	4452.3	2630.86	4416.66	2444.34	4276.66	3764.72
CAALFM_C205970CA	C2_05970C_A	TES1	0.571753	1.48633	0.00785307	0.0154251	783.709	579.394	997.848	583.308	761.695	547.719
CAALFM_C200590WA	C2_00590W_A	C2_00590W_A	0.569073	1.48357	0.00277008	0.00602351	1283.62	924.376	1296.65	818.677	1253.65	841.02
CAALFM_C505370CA	C5_05370C_A	PRP22	0.568662	1.48315	0.00849021	0.0165018	3034.6	1750.71	2518.25	1498.47	2225.67	1995.63
CAALFM_C503860WA	C5_03860W_A	HAM1	0.567204	1.48165	0.0271504	0.0464047	9351.14	6511.18	9065.41	6946.33	7125	3779.94
CAALFM_C603660CA	C6_03660C_A	CDC50	0.567054	1.4815	0.00164579	0.00373993	2187.1	1531.78	2186.09	1435.61	2127.04	1420.01
CAALFM_CR05730CA	CR_05730C_A	CR_05730C_A	0.566976	1.48141	0.00978123	0.0187526	4608.52	2540.19	3632.83	2230.17	3316.52	3031.9
CAALFM_C401680WA	C4_01680W_A	TOA2	0.566629	1.48106	0.0141654	0.0261483	2050.4	1326.12	2040.17	1366.17	1429.52	1033.74
CAALFM_CR06730WA	CR_06730W_A	APG7	0.566234	1.48065	0.00579956	0.0117047	956.854	654.582	942.258	646.901	844.876	551.1
CAALFM_C505400WA	C5_05400W_A	APM1	0.564625	1.479	0.0237438	0.0412064	2493.03	1136.67	2172.2	1566.45	1471.11	1445.37
CAALFM_C700740WA	C7_00740W_A	RIM15	0.564613	1.47899	0.00620124	0.0124305	6683.66	4988.98	7192.01	3694.28	6824.36	5313.21
CAALFM_C110610WA	C1_10610W_A	FCY23	0.564112	1.47848	0.0180697	0.0324481	6990.89	4741.3	7831.3	4382.12	4516.7	3955.75
CAALFM_C200400CA	C2_00400C_A	C2_00400C_A	0.563725	1.47808	0.0043912	0.00909606	6273.58	3653.28	4783.56	3394.59	4845.86	3711.47
CAALFM_C701930CA	C7_01930C_A	C7_01930C_A	0.563647	1.478	0.0179868	0.0323523	1355.22	936.171	1124.32	1039.43	1414.07	658.446
CAALFM_C102610WA	C1_02610W_A	IML1	0.56269	1.47702	0.024899	0.0429947	4441.89	3371.69	6706.99	3423.1	6516.6	5166.14
CAALFM_CR01900CA	CR_01900C_A	HNM3	0.562628	1.47696	0.0135264	0.0251557	900.875	594.137	733.794	445.156	799.721	609.422
CAALFM_C209880CA	C2_09880C_A	C2_09880C_A	0.561311	1.47561	0.00202166	0.00452124	22406	13732.2	22252.9	14038.1	18924.7	15319.2
CAALFM_CR09590WA	CR_09590W_A	CR_09590W_A	0.56086	1.47515	0.00301505	0.0064925	3637.35	2483.43	3570.3	2828.82	4092.48	2348.09
CAALFM_C700270WA	C7_00270W_A	C7_00270W_A	0.560584	1.47487	0.0040028	0.00835848	5890.84	4095.56	5067.07	3793.69	5354.45	3170.52
CAALFM_C208770CA	C2_08770C_A	C2_08770C_A	0.560497	1.47478	0.0115663	0.0218443	932.119	796.114	1027.03	755.084	1229.88	611.113
CAALFM_C407230CA	C4_07230C_A	VID21	0.559542	1.4738	0.0226848	0.0396457	4546.03	2377.28	2993.54	1935.59	3132.34	2928.78
CAALFM_C700400WA	C7_00400W_A	LEU2	0.558983	1.47323	0.0070107	0.0139093	1174.26	853.611	1111.81	881.54	1294.05	694.792
CAALFM_C600850WA	C6_00850W_A	C6_00850W_A	0.558891	1.47314	0.0200101	0.0354403	2150.64	1796.42	2345.92	1999.91	3577.95	1685.42
CAALFM_C109090CA	C1_09090C_A	ARG81	0.558782	1.47303	0.0122105	0.0229076	1964.48	1559.79	2473.77	1432.69	2796.05	1919.55
CAALFM_C504510WA	C5_04510W_A	GDE1	0.558579	1.47282	0.0151568	0.0277717	2995.54	1601.81	2904.6	1711.18	1976.13	2034.51
CAALFM_C301170WA	C3_01170W_A	C3_01170W_A	0.557542	1.47176	0.00770776	0.015196	2521.67	1831.8	3035.24	2325.92	3289.19	1852.78
CAALFM_C501850CA	C5_01850C_A	ZNC1	0.556074	1.47026	0.00579558	0.0117005	6242.34	4782.58	7859.1	4070	6724.55	5312.37
CAALFM_C202210CA	C2_02210C_A	TLG2	0.55603	1.47022	0.00755522	0.0149324	913.893	661.217	997.848	730.962	968.458	566.315
CAALFM_C300940WA	C3_00940W_A	C3_00940W_A	0.555747	1.46993	0.0209619	0.0369258	7798.04	4559.96	6408.19	3542.24	4610.57	4698.72
CAALFM_CR09710WA	CR_09710W_A	PCD1	0.555441	1.46962	0.00324496	0.00693466	1477.59	1029.05	1671.88	1034.31	1512.7	1108.96
CAALFM_C503620WA	C5_03620W_A	BTS1	0.554388	1.46855	0.0140788	0.0259961	1928.03	1344.55	1794.18	1234.59	1452.09	943.294
CAALFM_CR00270CA	CR_00270C_A	CR_00270C_A	0.553536	1.46768	0.0254962	0.0438967	460.852	306.651	443.334	249.989	335.098	287.384
CAALFM_C604520WA	C6_04520W_A	ILS1	0.553489	1.46763	0.0153502	0.0280517	22098.8	12464.3	25001.8	13381.7	18544.5	18882.8
CAALFM_CR02930WA	CR_02930W_A	CR_02930W_A	0.553215	1.46735	0.0187507	0.0334484	4949.61	3143.91	5775.85	2758.65	3749.06	3961.67
CAALFM_C403920WA	C4_03920W_A	C4_03920W_A	0.552457	1.46658	0.00598474	0.0120354	1253.67	957.548	1267.46	782.129	1179.97	783.543
CAALFM_C111100WA	C1_11100W_A	C1_11100W_A	0.551009	1.46511	0.0157525	0.0287192	1549.19	1324.64	1691.34	1276.99	1856.11	876.52
CAALFM_C406480CA	C4_06480C_A	CEK1	0.55026	1.46435	0.00519058	0.0105922	2659.66	1895.93	2500.18	1717.03	2305.29	1484.25
CAALFM_C207430CA	C2_07430C_A	C2_07430C_A	0.548596	1.46266	0.00382164	0.00800172	2214.43	1567.16	2095.76	1386.63	1964.25	1335.49
CAALFM_C502900WA	C5_02900W_A	C5_02900W_A	0.546474	1.46051	0.0137157	0.0254468	2811.98	2102.33	2426.52	2043.77	3820.36	2057.33
CAALFM_C500550CA	C5_00550C_A	C5_00550C_A	0.545292	1.45932	0.0173021	0.0312506	1459.37	1282.63	2261.14	1465.58	2022.47	1186.73
CAALFM_C402340WA	C4_02340W_A	C4_02340W_A	0.545205	1.45923	0.00834218	0.0162548	3850.85	2640.44	3038.02	2572.26	3702.72	2045.49
CAALFM_C404470WA	C4_04470W_A	SAP10	0.544829	1.45885	0.00360173	0.00758478	1620.79	1088.02	1787.23	1210.47	1644.6	1164.75
CAALFM_C102510WA	C1_02510W_A	C1_02510W_A	0.543062	1.45706	0.0232755	0.0405182	1024.55	591.925	851.923	774.82	843.688	499.54
CAALFM_C112580WA	C1_12580W_A	C1_12580W_A	0.543061	1.45706	0.0112509	0.0213134	5249.03	3450.56	4682.1	2765.96	3633.8	3092.75
CAALFM_C104680WA	C1_04680W_A	PIL1	0.541037	1.45502	0.00383626	0.00802691	13580.8	11268.7	15651.5	9169.92	14416.4	9559.73
CAALFM_C402490WA	C4_02490W_A	ZCF15	0.539797	1.45377	0.0197496	0.0350288	1709.32	1316.54	1780.28	857.418	1431.89	1211.24
CAALFM_C404110WA	C4_04110W_A	C4_04110W_A	0.53898	1.45295	0.0250775	0.0432789	520.737	408.377	672.644	344.283	462.246	386.277
CAALFM_CR00170WA	CR_00170W_A	ZCF38	0.538103	1.45206	0.00415493	0.00865284	2200.11	1445.54	1935.94	1467.77	2312.42	1528.2
CAALFM_C204560WA	C2_04560W_A	KTR2	0.537429	1.45138	0.026474	0.0453548	1080.53	1067.38	1350.85	999.225	1702.82	781.852
CAALFM_C503830CA	C5_03830C_A	C5_03830C_A	0.536537	1.45049	0.0144818	0.0265978	1357.82	933.222	1039.54	798.941	1471.11	935.687
CAALFM_C604170CA	C6_04170C_A	SEC5	0.534652	1.44859	0.00630533	0.0126177	2427.94	1720.49	2609.97	1543.06	2043.86	1624.56
CAALFM_C113660WA	C1_13660W_A	RAD54	0.53329	1.44723	0.00795245	0.0155933	1172.96	810.856	1163.23	761.662	982.718	720.149
CAALFM_C112260WA	C1_12260W_A	VPH2	0.53325	1.44719	0.0143215	0.0263737	952.949	524.108	769.928	555.531	773.578	645.768
CAALFM_C200490WA	C2_00490W_A	C2_00490W_A	0.531792	1.44572	0.0225348	0.0394168	3693.33	2064	2518.25	1696.56	2703.37	2406.41
CAALFM_C502270WA	C5_02270W_A	THR4	0.531479	1.44541	0.0137962	0.0255733	6824.26	4523.84	6608.31	4409.16	4773.37	3661.6
CAALFM_C109600CA	C1_09600C_A	LIP6	0.53103	1.44496	0.0235466	0.0409443	356.705	233.674	391.913	267.532	333.91	247.657
CAALFM_C104950CA	C1_04950C_A	RPM2	0.530319	1.44425	0.00889204	0.0171859	5153.99	3289.13	5012.87	2879.99	4482.24	3974.35
CAALFM_C207650CA	C2_07650C_A	C2_07650C_A	0.529408	1.44334	0.0268381	0.0459215	1063.61	677.434	1163.23	1007.27	1120.56	633.934
CAALFM_C500560WA	C5_00560W_A	C5_00560W_A	0.529272	1.4432	0.00467621	0.00961901	3705.04	2840.21	4258.23	2762.31	3665.88	2454.59
CAALFM_C307060WA	C3_07060W_A	FESUR1	0.529125	1.44305	0.00935682	0.0180113	9012.66	6023.93	6747.29	5520.96	9503.96	5963.21
CAALFM_C304690CA	C3_04690C_A	C3_04690C_A	0.529036	1.44296	0.0160719	0.0292156	611.866	375.205	572.581	422.496	501.459	370.218
CAALFM_CR10420WA	CR_10420W_A	CR_10420W_A	0.528873	1.4428	0.0121819	0.0228677	3546.22	3059.14	4547.3	2411.44	4451.34	3224.61
CAALFM_C104890WA	C1_04890W_A	YBN5	0.52736	1.44129	0.002963	0.00640545	8400.79	6222.95	8822.2	6080.14	9787.96	6438.24
CAALFM_C300550CA	C3_00550C_A	HRK1	0.526963	1.44089	0.0160362	0.0291679	7921.71	4984.56	6169.15	4088.27	7672.8	6032.52
CAALFM_C503470CA	C5_03470C_A	C5_03470C_A	0.522033	1.43598	0.026282	0.0450819	2218.34	1691	3584.19	2041.58	2685.54	2178.2
CAALFM_C602050WA	C6_02050W_A	DBR1	0.519711	1.43367	0.0264777	0.0453548	1002.42	584.554	1143.77	756.546	1111.05	931.461
CAALFM_C111520CA	C1_11520C_A	ZCF3	0.519442	1.4334	0.0184975	0.0330727	11234.9	7473.15	10230	8403.14	15148.4	9667.92
CAALFM_C403020WA	C4_03020W_A	C4_03020W_A	0.519326	1.43329	0.016262	0.0295266	8616.9	5510.88	7624.23	4275.4	6534.42	6104.36
CAALFM_C303110WA	C3_03110W_A	C3_03110W_A	0.518126	1.43209	0.00526708	0.0107383	1407.29	956.811	1398.1	1021.15	1475.86	1011.76
CAALFM_C108060WA	C1_08060W_A	OFR1	0.517102	1.43108	0.0242711	0.0420274	2528.18	2008.71	2546.04	2237.47	3021.83	1410.72
CAALFM_C108880WA	C1_08880W_A	HEM14	0.515542	1.42953	0.0139444	0.0258091	1495.82	1050.43	1651.04	1276.99	1502	923.854
CAALFM_CR02300CA	CR_02300C_A	CR_02300C_A	0.515231	1.42922	0.0140365	0.0259412	3485.03	2888.86	4416.66	2239.67	3415.15	2789.31
CAALFM_C106060CA	C1_06060C_A	ACP1	0.512314	1.42634	0.00550721	0.0111765	2455.28	1712.38	2308.39	1829.6	2649.89	1655.84
CAALFM_C403320WA	C4_03320W_A	C4_03320W_A	0.51207	1.42609	0.0112198	0.0212742	2644.04	1692.48	2259.75	1959.71	2415.8	1480.03
CAALFM_CR03490WA	CR_03490W_A	DEM1	0.51169	1.42572	0.0144734	0.0265903	984.193	664.165	1115.98	840.606	1175.22	792.841
CAALFM_CR00280CA	CR_00280C_A	CR_00280C_A	0.511395	1.42543	0.0272461	0.0465425	1252.37	702.497	1256.34	785.784	869.83	881.591
CAALFM_CR03390CA	CR_03390C_A	YKU80	0.510232	1.42428	0.0105767	0.0201594	846.198	578.657	783.825	616.201	867.453	558.707
CAALFM_C702170CA	C7_02170C_A	C7_02170C_A	0.509078	1.42314	0.0206291	0.0364118	1448.95	1193.43	1253.56	908.586	1704.01	994.854
CAALFM_C702650WA	C7_02650W_A	TEP1	0.508023	1.4221	0.024179	0.0418797	606.659	477.668	612.885	483.166	663.067	362.61
CAALFM_C210700CA	C2_10700C_A	C2_10700C_A	0.506217	1.42032	0.0290097	0.0492705	2490.42	2006.5	2444.59	2208.97	3045.59	1403.11
CAALFM_C100760WA	C1_00760W_A	C1_00760W_A	0.505654	1.41977	0.0158093	0.0288058	1741.87	1153.63	1598.22	1444.38	2077.14	1218
CAALFM_C502310CA	C5_02310C_A	C5_02310C_A	0.505428	1.41954	0.0179099	0.0322358	1062.3	751.885	1079.84	657.866	828.24	682.113
CAALFM_C300510WA	C3_00510W_A	C3_00510W_A	0.504784	1.41891	0.00912727	0.0176022	1144.32	835.182	1167.4	819.408	1082.53	737.054
CAALFM_C405060WA	C4_05060W_A	CDL1	0.504298	1.41843	0.0116952	0.0220542	1407.29	1082.86	1765	1035.77	1524.58	1192.64
CAALFM_C207560WA	C2_07560W_A	SWR1	0.503068	1.41722	0.0165703	0.0300161	5187.84	3281.02	5504.84	3236.7	5018.16	4568.55
CAALFM_C201690WA	C2_01690W_A	C2_01690W_A	0.502237	1.41641	0.0225729	0.0394724	7101.55	4908.63	5732.76	4682.54	8844.46	5715.55
CAALFM_C104200CA	C1_04200C_A	C1_04200C_A	0.500663	1.41486	0.0221805	0.038841	1583.04	1080.65	2094.37	1325.97	1494.87	1248.43
CAALFM_C200730CA	C2_00730C_A	C2_00730C_A	0.500288	1.4145	0.0252187	0.0434863	1381.25	1035.68	1763.61	1050.39	1787.19	1401.42
CAALFM_C700020CA	C7_00020C_A	RVS161	0.499869	1.41409	0.00913055	0.017603	14973.8	9602.75	11747.6	8858.53	14080.1	10393.1
CAALFM_C101830CA	C1_01830C_A	UBC8	0.496098	1.41039	0.0133896	0.0249238	7114.57	4934.43	5980.14	3977.9	5476.84	4254.97
CAALFM_C106520CA	C1_06520C_A	BPH1	0.495368	1.40968	0.0270374	0.0462242	2493.03	1901.83	3122.79	1536.48	2204.28	2108.89
CAALFM_C603610WA	C6_03610W_A	FGR17	0.494389	1.40872	0.0291881	0.0495192	469.965	356.04	412.759	299.694	486.012	316.122
CAALFM_C604580WA	C6_04580W_A	HXK1	0.492571	1.40695	0.0222804	0.0389828	3755.82	2344.85	3161.71	2018.19	2531.06	2352.32
CAALFM_C500670CA	C5_00670C_A	HMS1	0.491744	1.40614	0.0198972	0.0352706	7101.55	5831.53	7449.12	4644.53	9159.36	6386.68
CAALFM_C600970CA	C6_00970C_A	HAL21	0.489986	1.40443	0.0182253	0.0326896	1361.73	890.468	1624.63	1144.69	1422.39	1103.89
CAALFM_C501880CA	C5_01880C_A	C5_01880C_A	0.489526	1.40398	0.0109457	0.0207862	1249.77	866.142	1160.45	858.88	1121.75	790.305
CAALFM_C500580WA	C5_00580W_A	C5_00580W_A	0.489134	1.4036	0.0218746	0.0383702	1835.6	1503.03	2037.39	1296	1608.95	1105.58
CAALFM_C603010WA	C6_03010W_A	TEL1	0.487417	1.40193	0.0245569	0.042475	2647.95	2038.2	3345.15	1716.3	2646.33	2408.11
CAALFM_C203590CA	C2_03590C_A	CAP4	0.485656	1.40022	0.0256796	0.0441829	1174.26	807.908	1032.59	862.535	1012.43	628.018
CAALFM_C105240CA	C1_05240C_A	RPT1	0.485166	1.39975	0.0236344	0.0410854	8626.01	5089.23	6198.33	4561.2	5873.73	5136.56
CAALFM_C200280CA	C2_00280C_A	C2_00280C_A	0.484511	1.39911	0.0152004	0.027827	1792.64	1348.23	1663.54	1129.34	1538.84	1092.06
CAALFM_C400430WA	C4_00430W_A	MEP2	0.484285	1.39889	0.0254709	0.0438725	2723.45	1634.24	2074.91	1411.49	2081.89	1873.06
CAALFM_C207880WA	C2_07880W_A	APM4	0.482909	1.39756	0.0273258	0.0466531	1244.56	1127.09	1880.35	1097.9	1515.07	1094.59
CAALFM_C503490CA	C5_03490C_A	C5_03490C_A	0.481727	1.39641	0.0109929	0.0208694	2228.75	1854.65	2458.49	1778.43	2658.21	1627.1
CAALFM_C604040CA	C6_04040C_A	RVS167	0.48169	1.39638	0.0195046	0.0346537	10744.1	7958.19	10264.8	6920.75	12927.4	9425.34
CAALFM_C201320WA	C2_01320W_A	C2_01320W_A	0.480689	1.39541	0.0129577	0.0241706	3196.02	2672.14	3364.61	2467.73	3500.71	2070.01
CAALFM_CR03520CA	CR_03520C_A	CR_03520C_A	0.4796	1.39436	0.0136958	0.025425	2926.54	2164.25	2733.66	1734.57	2497.79	1951.67
CAALFM_C401970WA	C4_01970W_A	C4_01970W_A	0.478479	1.39327	0.0121586	0.0228309	2679.19	1956.38	2434.86	1850.06	2420.55	1600.9
CAALFM_C700360WA	C7_00360W_A	DFI1	0.476226	1.3911	0.0260088	0.044675	12411.8	8788.21	12573.2	9665.51	16806	11589.2
CAALFM_CR07370WA	CR_07370W_A	CR_07370W_A	0.475535	1.39043	0.0272738	0.0465771	1806.96	1543.58	1728.86	1416.6	2118.73	1106.43
CAALFM_C504950CA	C5_04950C_A	C5_04950C_A	0.474704	1.38963	0.0158574	0.0288764	1152.13	935.434	1246.62	798.941	1137.2	809.745
CAALFM_C601790CA	C6_01790C_A	ZCF18	0.47431	1.38925	0.0163262	0.0296012	1327.88	931.011	1179.91	837.682	1116.99	840.174
CAALFM_CR02870WA	CR_02870W_A	APL4	0.470202	1.3853	0.029334	0.0497396	1937.14	1518.51	2685.02	1764.54	1982.07	1483.41
CAALFM_C502230WA	C5_02230W_A	C5_02230W_A	0.469265	1.3844	0.0132743	0.0247165	4315.61	3205.09	3812.11	2922.39	4800.7	3211.93
CAALFM_C114170WA	C1_14170W_A	C1_14170W_A	0.4677	1.3829	0.0095554	0.0183424	4848.06	3597.25	4595.94	3411.4	4508.38	3080.08
CAALFM_C500060CA	C5_00060C_A	C5_00060C_A	0.46496	1.38028	0.0247977	0.0428436	2068.63	1253.88	1878.96	1313.54	1494.87	1375.21
CAALFM_C604560WA	C6_04560W_A	C6_04560W_A	0.462776	1.37819	0.0260998	0.0448065	6653.72	3848.62	5229.67	4001.29	4520.26	4052.11
CAALFM_C600350WA	C6_00350W_A	PKH3	0.462203	1.37764	0.0252118	0.0434863	2021.76	1632.03	2293.11	1318.66	2251.81	1816.43
CAALFM_C604180WA	C6_04180W_A	C6_04180W_A	0.458988	1.37458	0.0264554	0.0453417	7554.59	5776.25	10623.3	6835.96	8571.15	6847.34
CAALFM_C106110CA	C1_06110C_A	NPL4	0.455929	1.37167	0.0152462	0.0278944	1942.35	1401.31	2041.56	1396.87	1715.89	1356.62
CAALFM_C110680CA	C1_10680C_A	C1_10680C_A	0.45462	1.37042	0.0232057	0.0404444	5349.27	3373.16	4279.07	3285.67	3873.83	3193.34
CAALFM_CR03960CA	CR_03960C_A	CR_03960C_A	0.453535	1.36939	0.0186128	0.033231	1049.29	771.051	1072.9	725.114	975.588	765.793
CAALFM_C208330WA	C2_08330W_A	C2_08330W_A	0.45158	1.36754	0.0291358	0.0494575	4715.27	3977.62	4611.23	2717.72	4438.27	3369.99
CAALFM_CR08430WA	CR_08430W_A	CR_08430W_A	0.447902	1.36405	0.0204697	0.0361538	2572.44	1834.75	2796.2	1735.3	2375.4	2107.2
CAALFM_C109220WA	C1_09220W_A	C1_09220W_A	0.44468	1.36101	0.020936	0.0368906	3908.13	3150.55	3817.67	2489.66	3517.35	2620.26
CAALFM_C108310WA	C1_08310W_A	OPY2	0.440322	1.35691	0.0236721	0.0411394	10124.4	6660.82	9262.76	6072.1	8018.6	7464.37
CAALFM_C101350CA	C1_01350C_A	TIF	0.43881	1.35549	0.0174145	0.0313988	25931.4	18991.7	28615.2	17863.2	24736.7	21635.8
CAALFM_CR08170CA	CR_08170C_A	CR_08170C_A	0.438568	1.35526	0.0198836	0.0352564	1649.43	1114.56	1685.78	1243.37	1509.13	1216.31
CAALFM_C404670CA	C4_04670C_A	C4_04670C_A	0.438346	1.35505	0.021943	0.0384684	2133.72	1537.68	1885.91	1349.36	2073.57	1610.19
CAALFM_C106130CA	C1_06130C_A	HAC1	0.437401	1.35416	0.0134654	0.0250498	11905.4	8429.96	11828.3	8645.82	12579.3	9740.61
CAALFM_C501780WA	C5_01780W_A	PAP1	0.436287	1.35312	0.0157692	0.0287412	2680.49	1857.6	2603.02	1886.61	2613.05	2091.98
CAALFM_C100730CA	C1_00730C_A	CMP1	0.434055	1.35103	0.022207	0.0388764	2292.54	1746.29	2452.93	1554.76	2056.93	1733.6
CAALFM_CR04810WA	CR_04810W_A	RPS3	0.428681	1.346	0.0232454	0.0404887	33944.2	30144	41602.5	29729	39117.4	25315.1
CAALFM_C501180WA	C5_01180W_A	PUS4	-0.381562	0.767606	0.0286365	0.0486633	2551.61	3422.55	2550.21	3286.41	2580.97	3299.84
CAALFM_CR07040WA	CR_07040W_A	SPT10	-0.406763	0.754314	0.0282438	0.0480353	1085.74	1497.14	1131.27	1465.58	1068.27	1392.12
CAALFM_C206310CA	C2_06310C_A	GSP1	-0.411698	0.751738	0.0160813	0.0292234	7286.41	10081.2	7332.38	9297.11	7227.19	9682.29
CAALFM_C504570CA	C5_04570C_A	URA7	-0.411962	0.7516	0.026734	0.0457812	4096.9	5035.42	3903.84	4843.35	3909.48	5968.28
CAALFM_C106590CA	C1_06590C_A	C1_06590C_A	-0.421215	0.746795	0.0194532	0.0345921	2789.85	3601.68	2412.62	3442.83	2651.08	3472.27
CAALFM_C105090WA	C1_05090W_A	TRY2	-0.421989	0.746395	0.0180595	0.0324392	2164.96	2807.77	2020.71	2879.26	2052.18	2670.13
CAALFM_C101860WA	C1_01860W_A	C1_01860W_A	-0.422255	0.746257	0.0259119	0.0445208	2020.46	2666.98	2048.51	2408.52	1720.65	2681.96
CAALFM_C306070CA	C3_06070C_A	PBS2	-0.424264	0.745219	0.0241519	0.0418444	5038.13	6005.5	4572.31	5996.08	4809.02	7348.57
CAALFM_C108450CA	C1_08450C_A	CDC42	-0.433557	0.740434	0.0184577	0.0330205	1710.62	2574.84	1853.94	2530.59	1940.48	2329.5
CAALFM_C703010WA	C7_03010W_A	C7_03010W_A	-0.435145	0.739619	0.0134169	0.0249671	2960.39	4290.91	3104.73	3913.57	2979.05	4023.37
CAALFM_C108100WA	C1_08100W_A	DRG1	-0.435881	0.739242	0.0237089	0.0411803	4156.78	5523.41	3807.94	5796.53	4949.24	6150.85
CAALFM_C202760WA	C2_02760W_A	LHS1	-0.436273	0.739041	0.0200919	0.035575	2179.28	3150.55	2662.78	3174.57	2381.34	3448.6
CAALFM_C403560WA	C4_03560W_A	C4_03560W_A	-0.440698	0.736778	0.021313	0.0374698	1826.49	2487.86	1802.52	2812.01	1926.22	2239.9
CAALFM_C102900CA	C1_02900C_A	C1_02900C_A	-0.440933	0.736658	0.025574	0.0440134	1477.59	2049.26	1639.92	1997.72	1260.78	1895.04
CAALFM_C604300WA	C6_04300W_A	C6_04300W_A	-0.442636	0.735789	0.0185385	0.0331326	981.589	1441.85	1039.54	1373.48	1005.3	1297.45
CAALFM_CR10710CA	CR_10710C_A	VPS52	-0.442882	0.735663	0.0244748	0.0423565	976.382	1251.67	911.683	1169.54	942.316	1426.77
CAALFM_C103730CA	C1_03730C_A	MNS1	-0.44559	0.734284	0.0212395	0.0373511	1299.24	1879.71	1282.75	1806.21	1246.52	1527.36
CAALFM_C208630CA	C2_08630C_A	C2_08630C_A	-0.446522	0.73381	0.018341	0.0328687	1510.14	2080.22	1527.35	2250.63	1787.19	2244.97
CAALFM_C104790WA	C1_04790W_A	C1_04790W_A	-0.447916	0.733101	0.0161396	0.0293129	1336.99	1971.12	1389.76	1819.36	1512.7	1993.09
CAALFM_C112650CA	C1_12650C_A	C1_12650C_A	-0.448362	0.732875	0.0227197	0.0396955	1162.55	1797.15	1228.55	1725.8	1242.95	1435.23
CAALFM_C108860CA	C1_08860C_A	C1_08860C_A	-0.448506	0.732801	0.0181752	0.0326186	1195.09	1517.04	1107.64	1454.61	1030.25	1576.38
CAALFM_CR03310CA	CR_03310C_A	CR_03310C_A	-0.449021	0.73254	0.0275861	0.0470198	2304.26	3076.83	1739.98	2549.6	2022.47	2655.76
CAALFM_CR05970CA	CR_05970C_A	CR_05970C_A	-0.449241	0.732428	0.0262681	0.0450704	1580.44	2406.77	1823.37	2626.35	2163.88	2569.55
CAALFM_C502300CA	C5_02300C_A	RET2	-0.450754	0.73166	0.0114369	0.0216461	2447.46	3164.55	2256.97	3313.45	2281.52	3069.93
CAALFM_CR01540WA	CR_01540W_A	SAS3	-0.452579	0.730736	0.0206997	0.0365158	1261.49	1990.28	1300.82	1690.72	1279.79	1576.38
CAALFM_C103340CA	C1_03340C_A	SEC62	-0.455282	0.729368	0.0163061	0.029598	1373.44	2091.27	1674.66	2179	1586.37	2083.53
CAALFM_C306300WA	C3_06300W_A	DOT1	-0.455391	0.729313	0.0257937	0.0443546	1374.75	1677.74	1371.69	1765.27	1042.13	1750.5
CAALFM_C207490WA	C2_07490W_A	HEM15	-0.455696	0.729158	0.0208436	0.0367382	1649.43	2013.87	1367.52	2045.23	1657.67	2353.16
CAALFM_C603890CA	C6_03890C_A	SKI8	-0.456621	0.728691	0.0160275	0.0291606	1054.49	1403.52	1152.11	1564.26	1118.18	1594.98
CAALFM_C300820WA	C3_00820W_A	SCT1	-0.456758	0.728622	0.0206242	0.0364118	1525.76	1999.13	1660.76	1977.98	1516.26	2477.42
CAALFM_C407070WA	C4_07070W_A	CTA6	-0.458495	0.727745	0.0215033	0.037783	671.751	968.605	615.664	870.576	688.021	875.675
CAALFM_C111730WA	C1_11730W_A	C1_11730W_A	-0.460317	0.726826	0.0187447	0.0334472	1119.58	1505.24	1092.35	1413.68	1177.6	1745.43
CAALFM_C702780WA	C7_02780W_A	C7_02780W_A	-0.460591	0.726688	0.0125703	0.0235328	5042.04	6609.95	4202.64	5904.71	4361.03	6208.33
CAALFM_C702640WA	C7_02640W_A	TOM70	-0.461732	0.726114	0.0230255	0.0401732	2823.7	4099.25	3442.44	4227.15	3549.43	5192.34
CAALFM_C202340CA	C2_02340C_A	ENT3	-0.465986	0.723976	0.0160544	0.0291923	5370.1	7538.75	4715.46	5911.29	4568.98	6791.55
CAALFM_C301520CA	C3_01520C_A	C3_01520C_A	-0.468706	0.722613	0.00848107	0.0164892	4970.43	6287.09	4664.04	7213.13	5072.82	6853.25
CAALFM_C600540WA	C6_00540W_A	C6_00540W_A	-0.468765	0.722583	0.0271796	0.0464418	398.364	515.262	383.574	535.795	358.864	527.433
CAALFM_C504100WA	C5_04100W_A	CDS1	-0.469697	0.722116	0.0239764	0.0415519	3031.99	4696.33	3108.89	3341.23	2616.62	4089.3
CAALFM_C403840CA	C4_03840C_A	RRP42	-0.470575	0.721677	0.0211345	0.0371981	1301.84	1777.99	1296.65	2192.16	1490.12	1695.56
CAALFM_C109860CA	C1_09860C_A	TFA1	-0.470852	0.721538	0.0181419	0.0325683	1562.21	2133.29	1263.29	1967.02	1403.37	1760.65
CAALFM_C404780WA	C4_04780W_A	PMT6	-0.471314	0.721307	0.0281139	0.0478406	1162.55	1248.72	1082.62	1617.62	1122.94	1803.75
CAALFM_C210210CA	C2_10210C_A	RAS1	-0.471584	0.721173	0.0245054	0.0423976	5177.43	7969.24	5156.01	7247.49	7034.69	8868.32
CAALFM_C501500CA	C5_01500C_A	ZCF20	-0.472099	0.720915	0.0273337	0.0466536	1655.94	2239.44	2149.96	2572.99	1491.31	2534.05
CAALFM_C400460CA	C4_00460C_A	C4_00460C_A	-0.472582	0.720674	0.0267646	0.0458209	2814.58	3354.73	2900.43	3397.51	2578.59	4756.2
CAALFM_C206100WA	C2_06100W_A	PMT4	-0.473646	0.720142	0.0236789	0.0411398	1993.12	2191.52	1784.45	3084.66	1776.5	2436
CAALFM_CR03550WA	CR_03550W_A	NCS2	-0.474982	0.719476	0.0184321	0.0329939	4253.12	5817.53	4140.1	5458.09	3221.46	4866.08
CAALFM_C502810WA	C5_02810W_A	C5_02810W_A	-0.475577	0.719179	0.0246036	0.0425439	689.977	995.879	685.152	836.221	565.627	865.532
CAALFM_C401080WA	C4_01080W_A	RAT1	-0.476341	0.718798	0.0228599	0.0399067	3314.49	3868.52	3188.11	3824.39	2554.83	4907.5
CAALFM_C200810CA	C2_00810C_A	C2_00810C_A	-0.477441	0.718251	0.0154334	0.0281953	883.951	1392.46	1090.96	1437.8	999.354	1310.13
CAALFM_C503260CA	C5_03260C_A	C5_03260C_A	-0.480198	0.716879	0.0112335	0.0212936	1050.59	1623.19	1128.49	1557.68	1114.62	1413.25
CAALFM_C307000WA	C3_07000W_A	RPD31	-0.480279	0.716839	0.0102663	0.0195979	1796.54	2736.27	1753.88	2275.48	1750.35	2382.75
CAALFM_CR09790WA	CR_09790W_A	ALO1	-0.481712	0.716127	0.023207	0.0404444	6295.71	7168.71	5370.04	6737.28	4453.72	8602.91
CAALFM_C103530WA	C1_03530W_A	MED17	-0.482655	0.715659	0.0150973	0.0276818	1290.13	1688.06	1403.66	1739.69	1092.04	1861.23
CAALFM_C103600WA	C1_03600W_A	C1_03600W_A	-0.482942	0.715517	0.0151952	0.027827	894.366	1243.56	960.325	1437.8	897.161	1163.9
CAALFM_C603270CA	C6_03270C_A	AYR2	-0.484619	0.714686	0.0226266	0.0395551	1846.01	3219.84	1780.28	2418.75	2028.42	2273.71
CAALFM_CR01420WA	CR_01420W_A	CR_01420W_A	-0.484722	0.714635	0.0246858	0.0426622	2444.86	2802.61	2176.37	2665.09	1793.13	3507.77
CAALFM_C202440WA	C2_02440W_A	C2_02440W_A	-0.484798	0.714597	0.0230729	0.0402333	1468.48	2372.86	1934.55	1972.14	1475.86	2481.64
CAALFM_C600390WA	C6_00390W_A	C6_00390W_A	-0.484834	0.714579	0.0258272	0.0443999	1128.7	1510.4	1079.84	1200.24	928.056	1678.66
CAALFM_CR01240CA	CR_01240C_A	BOI2	-0.486592	0.713709	0.029081	0.049378	5165.71	7111.95	5018.43	6674.41	6551.06	9663.69
CAALFM_C704040CA	C7_04040C_A	NPT1	-0.48784	0.713092	0.0173492	0.0312992	1083.13	1578.96	965.884	1522.59	1031.44	1218
CAALFM_CR09690CA	CR_09690C_A	PLB3	-0.488191	0.712919	0.019934	0.0353257	14700.4	20516.9	14486.9	16137.4	14536.4	24677
CAALFM_C500950CA	C5_00950C_A	C5_00950C_A	-0.489659	0.712193	0.0135696	0.0252059	2313.37	3517.64	2140.23	2684.82	2043.86	2920.32
CAALFM_C602330WA	C6_02330W_A	C6_02330W_A	-0.49068	0.71169	0.00747936	0.0147979	7906.09	10723.2	7683.99	10918.4	8783.86	12607.7
CAALFM_C107440WA	C1_07440W_A	C1_07440W_A	-0.491056	0.711504	0.0203717	0.0360191	1555.7	2572.63	1631.58	1774.78	1480.61	2212.85
CAALFM_C306430WA	C3_06430W_A	APN1	-0.491417	0.711326	0.0139179	0.0257757	2325.09	3527.23	2136.06	3108.78	2118.73	2613.5
CAALFM_C602580WA	C6_02580W_A	C6_02580W_A	-0.491872	0.711102	0.0176017	0.0317178	499.908	713.554	479.467	710.495	475.317	621.256
CAALFM_C303560WA	C3_03560W_A	C3_03560W_A	-0.49193	0.711073	0.0281961	0.0479673	562.396	842.554	696.27	948.789	773.578	1067.55
CAALFM_C109630WA	C1_09630W_A	IDH1	-0.493537	0.710282	0.0149	0.0273497	10309.3	15045.1	8003.63	13329.8	11172.3	13138.5
CAALFM_C301760WA	C3_01760W_A	AFG3	-0.494256	0.709928	0.0274555	0.0468358	2969.5	4458.97	3652.29	3679.66	3242.85	5756.97
CAALFM_C307660WA	C3_07660W_A	C3_07660W_A	-0.49444	0.709837	0.021776	0.0382297	1476.29	1973.33	1071.51	1942.9	1580.43	1900.96
CAALFM_C200160CA	C2_00160C_A	NAT2	-0.494476	0.70982	0.0194926	0.0346423	1821.28	3043.66	2541.87	3064.92	2490.66	3547.5
CAALFM_C100150CA	C1_00150C_A	RIM8	-0.49496	0.709582	0.0207947	0.0366728	4456.21	4837.86	4594.55	6533.34	4281.42	7417.88
CAALFM_CR04330WA	CR_04330W_A	CR_04330W_A	-0.496486	0.708831	0.0182967	0.0327987	921.705	1118.98	690.711	1101.56	723.67	1075.15
CAALFM_C500170WA	C5_00170W_A	C5_00170W_A	-0.497072	0.708543	0.021529	0.0378174	2358.94	2627.17	1703.85	2494.04	1762.24	3100.36
CAALFM_C702600CA	C7_02600C_A	C7_02600C_A	-0.49775	0.70821	0.0182694	0.0327593	5137.07	6469.16	5153.23	5825.77	4229.13	8206.49
CAALFM_C101000CA	C1_01000C_A	C1_01000C_A	-0.497942	0.708116	0.025468	0.0438725	505.115	554.331	412.759	671.754	427.785	674.506
CAALFM_CR07210WA	CR_07210W_A	ARC15	-0.497951	0.708112	0.0151963	0.027827	1477.59	2142.87	1407.83	2388.05	1556.66	1742.05
CAALFM_CR08370WA	CR_08370W_A	GSH2	-0.498161	0.708009	0.0194643	0.034602	2053.01	2334.53	1467.59	2499.16	1486.55	2238.21
CAALFM_C305200WA	C3_05200W_A	RPS19A	-0.49893	0.707632	0.0277571	0.0472853	17839.1	23084.3	16570.1	21213.2	10977.4	19839.6
CAALFM_CR07330WA	CR_07330W_A	SMX4	-0.500607	0.706809	0.0232264	0.0404668	958.156	1661.52	1025.64	1644.66	1222.75	1230.68
CAALFM_C102720WA	C1_02720W_A	C1_02720W_A	-0.500793	0.706718	0.0191117	0.0340337	1016.74	1651.2	1102.08	1494.82	945.881	1189.26
CAALFM_C201330CA	C2_01330C_A	SIR2	-0.5021	0.706078	0.0137062	0.0254369	867.027	1505.24	1139.6	1437.8	1100.36	1457.2
CAALFM_C204650CA	C2_04650C_A	RPB4	-0.502369	0.705947	0.0280167	0.0476883	2146.74	3393.8	1755.27	3325.88	2772.29	2736.06
CAALFM_C306230WA	C3_06230W_A	CYM1	-0.502656	0.705806	0.0217916	0.0382463	1529.67	2273.35	1838.65	2192.89	1936.92	3051.34
CAALFM_CR01660CA	CR_01660C_A	SEC65	-0.503823	0.705235	0.00910115	0.0175573	2081.65	2707.52	1663.54	2683.36	2071.19	2857.78
CAALFM_CR04560CA	CR_04560C_A	CR_04560C_A	-0.505656	0.70434	0.027672	0.0471533	527.246	665.639	522.55	937.824	633.36	786.924
CAALFM_C102920WA	C1_02920W_A	CDC73	-0.506021	0.704162	0.0126644	0.0236843	1374.75	2171.62	1445.35	2276.22	1847.79	2182.42
CAALFM_C404750WA	C4_04750W_A	C4_04750W_A	-0.509203	0.702611	0.0179903	0.0323523	945.138	1397.62	968.663	1076.71	781.896	1361.69
CAALFM_C203330CA	C2_03330C_A	HOG1	-0.510173	0.702138	0.00722902	0.0143196	2845.83	3982.78	2625.26	3334.65	2459.77	3977.73
CAALFM_C203990WA	C2_03990W_A	GCD7	-0.510189	0.70213	0.00642656	0.0128283	1982.71	2768.71	2140.23	3274.71	2258.94	3046.27
CAALFM_C401380WA	C4_01380W_A	ZCF27	-0.512896	0.700814	0.0212285	0.0373424	838.387	1323.17	1096.52	1416.6	1172.84	1695.56
CAALFM_CR10450CA	CR_10450C_A	SPT3	-0.512906	0.700809	0.0279094	0.0475187	1471.08	1915.83	1239.67	1677.56	912.609	1575.54
CAALFM_C104840CA	C1_04840C_A	C1_04840C_A	-0.513431	0.700554	0.0086247	0.0167475	738.145	1104.24	747.691	1130.07	766.449	980.485
CAALFM_CR01320CA	CR_01320C_A	CR_01320C_A	-0.514227	0.700168	0.0116413	0.0219681	696.486	1206.7	819.959	1042.35	766.449	1010.91
CAALFM_CR10490WA	CR_10490W_A	EIF4E	-0.515181	0.699705	0.0130176	0.024275	3664.69	6101.33	3809.33	5884.98	3899.98	4268.49
CAALFM_C401500WA	C4_01500W_A	C4_01500W_A	-0.517002	0.698822	0.0046984	0.00966146	1849.92	2441.42	1796.96	2786.43	1751.54	2496.86
CAALFM_C602290CA	C6_02290C_A	C6_02290C_A	-0.517027	0.698811	0.00573717	0.011609	2602.38	3499.95	2825.38	3768.11	2655.83	4299.77
CAALFM_C302690CA	C3_02690C_A	C3_02690C_A	-0.517211	0.698721	0.00951223	0.0182708	1251.07	2198.16	1445.35	1917.31	1385.55	1725.99
CAALFM_C209970CA	C2_09970C_A	C2_09970C_A	-0.517293	0.698681	0.00980652	0.0187953	3844.34	5433.48	2907.38	4849.2	3832.24	4866.93
CAALFM_C113320CA	C1_13320C_A	C1_13320C_A	-0.517456	0.698603	0.0261403	0.0448635	2810.68	4125.05	2147.18	3561.25	3539.92	4479.8
CAALFM_C110960WA	C1_10960W_A	C1_10960W_A	-0.517469	0.698596	0.0103493	0.0197381	790.218	1164.68	806.061	1320.12	887.654	1070.93
CAALFM_CR03060WA	CR_03060W_A	ARC1	-0.519363	0.69768	0.00509549	0.0104159	3539.71	4276.16	3092.22	4762.22	3204.82	5061.33
CAALFM_C205040CA	C2_05040C_A	C2_05040C_A	-0.519544	0.697592	0.0184391	0.0329968	2509.95	3156.44	1863.67	2670.94	1669.55	2834.95
CAALFM_C603080CA	C6_03080C_A	ADO1	-0.520855	0.696959	0.00280394	0.00608861	3651.67	5526.36	3721.78	5038.52	3610.03	5194.04
CAALFM_C304590WA	C3_04590W_A	C3_04590W_A	-0.521282	0.696753	0.0135453	0.0251759	5164.41	9218.7	5306.11	6763.59	6634.24	8568.26
CAALFM_C402850WA	C4_02850W_A	C4_02850W_A	-0.521553	0.696621	0.0114729	0.0217009	2537.29	3319.35	2765.62	3741.79	2874.48	4678.44
CAALFM_C204640CA	C2_04640C_A	SNU114	-0.521877	0.696465	0.00554531	0.0112501	1517.95	2216.59	1737.2	2366.85	1712.33	2549.26
CAALFM_C302270WA	C3_02270W_A	C3_02270W_A	-0.522267	0.696277	0.0202496	0.0358134	282.5	430.491	293.24	389.603	272.119	397.266
CAALFM_C106420CA	C1_06420C_A	C1_06420C_A	-0.523209	0.695822	0.00625922	0.0125306	988.099	1415.31	901.955	1254.33	913.797	1360
CAALFM_C205610CA	C2_05610C_A	RPS8A	-0.52342	0.69572	0.00900278	0.0173891	23628.4	31418.5	21157.7	28766.3	16778.7	28304.7
CAALFM_C306090CA	C3_06090C_A	OCH1	-0.523738	0.695567	0.00641113	0.0128016	1493.21	2487.12	1863.67	2539.36	1770.56	2344.71
CAALFM_C404640CA	C4_04640C_A	GOA1	-0.524199	0.695345	0.0170541	0.0308295	443.928	631.731	415.538	606.698	370.747	529.969
CAALFM_C401730CA	C4_01730C_A	C4_01730C_A	-0.525457	0.694739	0.0258537	0.0444332	764.182	1289.26	800.502	1470.7	1097.98	1073.46
CAALFM_C703930CA	C7_03930C_A	MAM33	-0.525659	0.694642	0.0228304	0.0398664	2172.78	3925.28	3021.34	4793.65	3278.5	3478.19
CAALFM_C502260CA	C5_02260C_A	PTH1	-0.526276	0.694345	0.00557522	0.0113034	1665.06	2371.39	1719.13	2205.31	1418.82	2339.64
CAALFM_C701820CA	C7_01820C_A	VMA11	-0.526416	0.694277	0.0077237	0.0152121	1093.55	1562	920.022	1549.64	1147.89	1442.83
CAALFM_C601550CA	C6_01550C_A	C6_01550C_A	-0.526831	0.694078	0.0212185	0.0373354	930.817	1143.31	901.955	1162.23	613.159	1217.15
CAALFM_C100650CA	C1_00650C_A	SNF7	-0.526988	0.694002	0.00637206	0.0127318	2366.75	3163.08	1858.11	2863.91	2024.85	2978.65
CAALFM_CR08640CA	CR_08640C_A	CR_08640C_A	-0.527234	0.693884	0.0120019	0.0225571	3041.1	3607.57	2753.12	3534.93	2251.81	4452.75
CAALFM_C400280WA	C4_00280W_A	STE24	-0.528473	0.693288	0.00839094	0.016341	1463.27	2323.47	1937.33	2556.17	1592.31	2321.04
CAALFM_C209720WA	C2_09720W_A	SUP35	-0.528484	0.693283	0.0081783	0.0159605	6371.22	8017.16	5545.15	7341.05	5595.67	9902.05
CAALFM_CR03120WA	CR_03120W_A	CR_03120W_A	-0.52893	0.693068	0.0189582	0.0337796	1869.45	2507.76	2212.5	3083.93	2428.87	3803.61
CAALFM_C305120CA	C3_05120C_A	C3_05120C_A	-0.529569	0.692762	0.00765071	0.0150971	1119.58	1713.12	1245.23	1916.58	1193.05	1505.38
CAALFM_C701660CA	C7_01660C_A	C7_01660C_A	-0.529815	0.692643	0.0122729	0.0230107	1741.87	2322.74	2116.61	2746.96	1923.85	3278.71
CAALFM_CR06780WA	CR_06780W_A	CR_06780W_A	-0.531633	0.691771	0.00842567	0.0163969	1990.52	3197.72	1724.69	2574.45	1982.07	2463.89
CAALFM_C104830WA	C1_04830W_A	SEC21	-0.531828	0.691678	0.00575849	0.0116446	2424.03	3201.41	2315.34	3155.56	1885.82	3220.39
CAALFM_C105370CA	C1_05370C_A	C1_05370C_A	-0.53323	0.691006	0.0192456	0.0342524	818.859	1420.47	947.817	1094.98	1067.09	1586.53
CAALFM_C107950CA	C1_07950C_A	C1_07950C_A	-0.533336	0.690955	0.0239354	0.0414925	1435.93	2368.44	1370.3	2698.71	2014.16	1910.26
CAALFM_CR03910CA	CR_03910C_A	CR_03910C_A	-0.53356	0.690848	0.0185586	0.0331534	1148.23	1606.97	1171.57	1552.56	1410.5	2241.59
CAALFM_C601460CA	C6_01460C_A	C6_01460C_A	-0.534634	0.690334	0.00931949	0.017945	747.258	895.628	665.695	1116.91	692.774	1037.96
CAALFM_C112810WA	C1_12810W_A	C1_12810W_A	-0.53665	0.68937	0.0274751	0.0468435	619.677	761.468	404.42	861.804	644.054	797.912
CAALFM_C104970WA	C1_04970W_A	C1_04970W_A	-0.536762	0.689316	0.0116424	0.0219681	2365.45	3746.89	3360.44	4185.49	2988.56	4709.71
CAALFM_CR05910WA	CR_05910W_A	CR_05910W_A	-0.536882	0.689259	0.0292861	0.0496719	1227.64	2591.05	1416.17	2299.61	2034.36	1897.58
CAALFM_C400960WA	C4_00960W_A	PTC8	-0.537268	0.689075	0.023002	0.0401434	2276.92	2672.88	1720.52	2244.05	1399.81	2915.25
CAALFM_C404520WA	C4_04520W_A	C4_04520W_A	-0.537718	0.68886	0.0222303	0.0389061	2196.21	2559.36	1521.79	3275.44	2458.58	3133.33
CAALFM_C604240WA	C6_04240W_A	C6_04240W_A	-0.537868	0.688788	0.0254991	0.0438967	529.85	861.719	528.109	991.915	677.327	666.054
CAALFM_C402970CA	C4_02970C_A	UBR1	-0.538271	0.688596	0.0176179	0.0317378	3718.06	5748.97	4618.18	4517.35	3506.65	6931.86
CAALFM_C111420WA	C1_11420W_A	KRR1	-0.539189	0.688158	0.00940397	0.0180908	4091.69	5695.9	3570.3	6698.54	5097.77	6149.16
CAALFM_C104980CA	C1_04980C_A	C1_04980C_A	-0.539375	0.688069	0.00419055	0.00871826	1260.18	2060.31	1450.91	2077.39	1500.81	1983.79
CAALFM_C205780CA	C2_05780C_A	MKK2	-0.540221	0.687666	0.00630682	0.0126177	1572.63	2198.9	1349.46	1878.57	1264.34	2009.99
CAALFM_C402870CA	C4_02870C_A	ZUO1	-0.540527	0.68752	0.00785422	0.0154251	5238.61	8833.18	6126.07	8857.07	7477.92	9717.79
CAALFM_C502750CA	C5_02750C_A	C5_02750C_A	-0.54053	0.687518	0.0107988	0.0205259	1189.88	1951.22	1311.93	1579.61	1002.92	1565.4
CAALFM_C203080WA	C2_03080W_A	IDH2	-0.540612	0.687479	0.0199621	0.0353654	6474.06	8143.21	4437.51	7708.73	6980.03	10175.1
CAALFM_C702970WA	C7_02970W_A	ECM39	-0.54062	0.687476	0.0076722	0.0151347	1288.82	1800.1	1197.97	1999.91	1164.53	1510.45
CAALFM_CR10750CA	CR_10750C_A	CR_10750C_A	-0.540716	0.687429	0.0111905	0.0212249	813.652	1215.55	705.999	1043.81	919.738	1290.69
CAALFM_C206080CA	C2_06080C_A	C2_06080C_A	-0.540787	0.687396	0.004021	0.00839365	1223.73	1917.31	1245.23	1936.32	1378.42	1743.74
CAALFM_C103630WA	C1_03630W_A	C1_03630W_A	-0.541449	0.68708	0.0163269	0.0296012	831.877	1480.92	1221.6	1506.51	885.278	1288.15
CAALFM_C700160CA	C7_00160C_A	C7_00160C_A	-0.541496	0.687058	0.00397275	0.00829852	3114.01	4603.45	3021.34	3852.9	2993.31	4830.58
CAALFM_C107460CA	C1_07460C_A	GPI8	-0.54265	0.686509	0.0119012	0.0223951	518.133	929.536	557.294	768.241	582.263	716.768
CAALFM_C204380CA	C2_04380C_A	C2_04380C_A	-0.542776	0.686449	0.00806008	0.0157596	1193.79	1794.2	1207.7	1838.37	1067.09	1419.17
CAALFM_C403410WA	C4_03410W_A	C4_03410W_A	-0.54315	0.686271	0.0268686	0.045961	1489.31	2332.32	2276.43	3367.54	2305.29	3146.85
CAALFM_CR04050CA	CR_04050C_A	MEX67	-0.543774	0.685974	0.0185417	0.0331326	1888.97	2637.49	2137.45	2747.69	2409.86	3998.86
CAALFM_C300170CA	C3_00170C_A	C3_00170C_A	-0.545051	0.685367	0.00486163	0.00997673	1960.57	3045.87	1901.19	2830.28	1803.83	2389.51
CAALFM_C404390WA	C4_04390W_A	C4_04390W_A	-0.546544	0.684658	0.0253895	0.0437564	6618.57	9057.27	7508.88	9468.88	4106.74	8104.22
CAALFM_C702180CA	C7_02180C_A	TRS33	-0.547159	0.684367	0.0122266	0.0229309	1068.81	1517.78	918.632	1412.22	809.227	1155.45
CAALFM_C108760WA	C1_08760W_A	C1_08760W_A	-0.547857	0.684036	0.0100435	0.0192168	605.357	1064.43	635.121	906.393	655.937	801.293
CAALFM_C406740CA	C4_06740C_A	C4_06740C_A	-0.548231	0.683858	0.00668355	0.0133156	1154.73	1825.16	1399.49	1633.7	1206.12	2039.58
CAALFM_C501250WA	C5_01250W_A	GPR1	-0.549208	0.683395	0.0284776	0.0484065	5036.83	5467.38	4960.06	5591.13	3715.79	9006.94
CAALFM_C306830CA	C3_06830C_A	C3_06830C_A	-0.550129	0.682959	0.00498945	0.0102193	2072.53	2604.32	1755.27	2878.53	2098.52	3195.87
CAALFM_C301190CA	C3_01190C_A	C3_01190C_A	-0.550215	0.682918	0.0098615	0.018889	1154.73	1676.26	913.073	1732.38	1226.32	1415.79
CAALFM_C505120WA	C5_05120W_A	CCT3	-0.551268	0.68242	0.00817095	0.0159512	4461.41	6488.33	4773.83	6943.41	5796.49	8596.99
CAALFM_C601630WA	C6_01630W_A	TIF3	-0.551531	0.682295	0.00237572	0.00523941	8085.74	11043.9	6965.48	10259.1	7597.94	11893.5
CAALFM_C105540CA	C1_05540C_A	C1_05540C_A	-0.551742	0.682196	0.00775426	0.0152674	5035.53	7902.16	4782.17	5640.1	4130.5	6903.12
CAALFM_C208730WA	C2_08730W_A	MFG1	-0.55229	0.681937	0.014378	0.0264464	1756.19	2425.94	1574.6	2318.61	2130.61	3266.03
CAALFM_C203450WA	C2_03450W_A	C2_03450W_A	-0.552965	0.681618	0.0105296	0.0200757	656.129	1115.3	751.861	1233.86	888.843	1021.06
CAALFM_C101250WA	C1_01250W_A	C1_01250W_A	-0.554779	0.680761	0.00753281	0.0148976	1077.93	1802.31	1512.06	1909.27	1257.21	1938.99
CAALFM_CR08150WA	CR_08150W_A	RPS20	-0.555925	0.680221	0.0187756	0.0334759	28863.2	36565.9	20392	36164.3	18378.1	26697.1
CAALFM_C703370CA	C7_03370C_A	C7_03370C_A	-0.556291	0.680048	0.00603407	0.0121228	1586.95	2703.84	1564.87	2390.98	1655.29	1973.65
CAALFM_CR05640CA	CR_05640C_A	CR_05640C_A	-0.556622	0.679892	0.00622484	0.0124698	705.599	1111.61	696.27	1021.88	658.314	895.961
CAALFM_C103140WA	C1_03140W_A	C1_03140W_A	-0.557774	0.67935	0.0235085	0.0408895	387.949	566.125	276.562	473.663	336.287	433.611
CAALFM_C407210WA	C4_07210W_A	C4_07210W_A	-0.558462	0.679025	0.0150987	0.0276818	1080.53	1450.7	801.892	1113.26	756.942	1322.81
CAALFM_C101320WA	C1_01320W_A	MRS7	-0.558478	0.679018	0.00393207	0.0082163	4538.22	6937.98	3942.75	5727.82	4814.96	6916.65
CAALFM_CR00560WA	CR_00560W_A	NTH1	-0.558855	0.678841	0.0204712	0.0361538	2411.01	2969.21	1688.56	2248.44	1544.78	3096.98
CAALFM_C207920WA	C2_07920W_A	C2_07920W_A	-0.559261	0.67865	0.0101536	0.0194132	691.278	1243.56	756.03	1181.23	983.906	1158.83
CAALFM_C400230WA	C4_00230W_A	C4_00230W_A	-0.559353	0.678607	0.00914677	0.0176288	594.942	869.828	505.873	894.697	584.64	719.304
CAALFM_C703540CA	C7_03540C_A	ENP2	-0.559468	0.678552	0.00381223	0.0079874	3712.86	5443.8	4576.48	6133.5	4106.74	6690.97
CAALFM_CR06250WA	CR_06250W_A	CR_06250W_A	-0.561117	0.677777	0.0237272	0.0412006	479.078	688.491	376.625	512.404	332.722	551.945
CAALFM_C503760CA	C5_03760C_A	MTR10	-0.56179	0.677461	0.0252896	0.0435964	2023.06	3685.71	3593.92	4933.99	3253.54	4473.89
CAALFM_CR04300WA	CR_04300W_A	CR_04300W_A	-0.561851	0.677432	0.00519198	0.0105922	6281.39	8851.6	6506.86	7851.26	4886.26	9386.45
CAALFM_C200870WA	C2_00870W_A	C2_00870W_A	-0.562022	0.677352	0.0173381	0.0312973	865.725	1772.83	917.242	1426.11	1220.38	1235.75
CAALFM_C601370WA	C6_01370W_A	C6_01370W_A	-0.562388	0.67718	0.00513154	0.0104861	963.364	1679.21	1174.35	1403.45	1057.58	1635.55
CAALFM_C405390WA	C4_05390W_A	C4_05390W_A	-0.563007	0.67689	0.0135396	0.0251729	1087.04	1935	1040.93	1744.81	1209.68	1250.96
CAALFM_C603220WA	C6_03220W_A	C6_03220W_A	-0.563676	0.676576	0.0268201	0.0459033	472.569	783.582	446.113	892.505	741.494	779.317
CAALFM_C404130WA	C4_04130W_A	C4_04130W_A	-0.563797	0.676519	0.00697709	0.0138515	827.972	1355.6	1095.13	1429.76	1036.19	1589.06
CAALFM_C403130WA	C4_03130W_A	C4_03130W_A	-0.563878	0.676481	0.00339671	0.00722659	1232.84	1685.11	1224.38	1689.25	1190.67	2018.45
CAALFM_C201350CA	C2_01350C_A	SNX4	-0.564203	0.676329	0.010045	0.0192168	1817.37	2753.96	1364.75	2066.43	1503.19	2107.2
CAALFM_C204980CA	C2_04980C_A	CKA2	-0.564314	0.676277	0.0119764	0.022523	1533.57	2468.69	1917.87	3312.72	2192.4	2564.48
CAALFM_C202200WA	C2_02200W_A	C2_02200W_A	-0.564669	0.676111	0.0023111	0.00511144	2098.57	3452.77	2489.06	3169.45	2254.19	3496.78
CAALFM_C604080WA	C6_04080W_A	C6_04080W_A	-0.564932	0.675988	0.0201996	0.0357453	3746.7	5922.2	2490.45	5170.83	4167.34	4299.77
CAALFM_CR01270CA	CR_01270C_A	FTH2	-0.565057	0.675929	0.00770816	0.015196	1497.12	2362.54	1895.63	2371.24	1298.8	2205.25
CAALFM_C201370CA	C2_01370C_A	C2_01370C_A	-0.565252	0.675837	0.00267649	0.00584458	3068.44	4131.68	3061.64	4092.66	2619	4720.7
CAALFM_C601150WA	C6_01150W_A	CDC20	-0.565526	0.675709	0.0274716	0.0468435	934.723	1135.2	772.707	937.824	531.167	1239.13
CAALFM_C603340CA	C6_03340C_A	GLC3	-0.565546	0.6757	0.0206938	0.0365157	2312.07	3982.04	2452.93	2342	1853.74	3470.58
CAALFM_CR02000CA	CR_02000C_A	HEM1	-0.56648	0.675262	0.0125815	0.0235467	6795.62	9447.95	8107.86	8819.06	6668.7	13679.5
CAALFM_CR05700CA	CR_05700C_A	CR_05700C_A	-0.566834	0.675097	0.00217389	0.00482862	1435.93	2103.07	1453.69	1961.9	1308.31	2152.84
CAALFM_C108830CA	C1_08830C_A	C1_08830C_A	-0.567483	0.674793	0.0216001	0.0379316	188.767	330.24	244.598	317.968	210.328	305.134
CAALFM_C112760WA	C1_12760W_A	C1_12760W_A	-0.567975	0.674563	0.0079774	0.0156225	1454.16	2542.4	2009.59	2967.71	1821.65	2324.43
CAALFM_C405350WA	C4_05350W_A	C4_05350W_A	-0.568075	0.674516	0.0152671	0.0279162	827.972	1096.13	646.239	947.327	534.732	933.997
CAALFM_CR02960WA	CR_02960W_A	CR_02960W_A	-0.568118	0.674496	0.0137886	0.0255668	602.753	739.354	491.975	777.744	405.208	705.78
CAALFM_C110830WA	C1_10830W_A	BIG1	-0.568658	0.674244	0.0034156	0.00725932	805.841	1132.99	789.384	1241.9	743.871	1093.75
CAALFM_C401280CA	C4_01280C_A	C4_01280C_A	-0.569741	0.673738	0.00148839	0.00342998	2090.76	2975.11	2193.04	3153.37	1972.57	3156.99
CAALFM_CR03900WA	CR_03900W_A	HST7	-0.569905	0.673661	0.0111771	0.0212125	1413.8	1770.62	1243.84	1798.17	1478.24	2572.08
CAALFM_C109100WA	C1_09100W_A	ZCF28	-0.569954	0.673638	0.0144654	0.0265873	559.792	880.148	491.975	635.937	439.668	697.328
CAALFM_C501910WA	C5_01910W_A	GIS2	-0.570107	0.673567	0.00363551	0.00765072	9641.45	15253.7	8445.58	11730.5	9941.25	14628.7
CAALFM_C210440CA	C2_10440C_A	RAD1	-0.571079	0.673113	0.00355964	0.00751398	1456.76	2099.38	1330	1768.2	1256.03	2138.47
CAALFM_C210230WA	C2_10230W_A	C2_10230W_A	-0.571233	0.673042	0.00207329	0.00463002	1512.74	2401.61	1798.35	2488.93	1623.21	2440.22
CAALFM_C204860WA	C2_04860W_A	PZF1	-0.571342	0.672991	0.0172573	0.0311878	1012.83	1923.2	1352.24	2308.38	1580.43	1631.32
CAALFM_C304220CA	C3_04220C_A	URK1	-0.571757	0.672797	0.00126722	0.00296546	2099.87	3005.33	2137.45	3254.24	2165.07	3256.73
CAALFM_C301670WA	C3_01670W_A	C3_01670W_A	-0.572453	0.672472	0.00505533	0.0103406	1243.26	1779.46	982.561	1607.39	1277.41	1824.04
CAALFM_C307180CA	C3_07180C_A	BMT1	-0.572569	0.672418	0.0180444	0.0324213	557.189	731.982	708.778	1141.03	674.95	1013.45
CAALFM_C405550CA	C4_05550C_A	GVP36	-0.572774	0.672323	0.00582233	0.0117431	1980.1	2814.41	1663.54	3263.75	2096.15	2459.67
CAALFM_C210710WA	C2_10710W_A	TIF11	-0.573912	0.671793	0.00329108	0.0070187	6612.06	10885.4	5932.89	10118.7	7410.19	8700.96
CAALFM_C100480CA	C1_00480C_A	GCN20	-0.573946	0.671777	0.0011655	0.00275023	2831.51	4245.2	2887.92	3958.16	2739.01	4387.67
CAALFM_C109010WA	C1_09010W_A	NAR1	-0.574851	0.671356	0.0035505	0.0075049	1639.02	2610.96	1437.01	2325.92	1863.24	2421.63
CAALFM_C102760WA	C1_02760W_A	C1_02760W_A	-0.576204	0.670726	0.0167446	0.0303142	2564.63	4874.72	2497.4	4703.01	4113.87	4104.51
CAALFM_C702120CA	C7_02120C_A	C7_02120C_A	-0.577115	0.670303	0.0291456	0.0494606	790.218	1316.54	1257.73	2059.85	1326.13	1657.53
CAALFM_CR08130WA	CR_08130W_A	CR_08130W_A	-0.578228	0.669786	0.00292944	0.00633896	689.977	1085.81	669.865	1043.81	734.365	997.39
CAALFM_C501640WA	C5_01640W_A	MAS2	-0.578374	0.669718	0.0156083	0.0284804	1353.92	2214.38	1567.65	2572.99	2212.6	2880.6
CAALFM_CR01700CA	CR_01700C_A	CR_01700C_A	-0.579557	0.669169	0.00449328	0.00928272	1223.73	1836.22	1484.26	1967.02	1406.94	2346.4
CAALFM_C204150CA	C2_04150C_A	VMA7	-0.58009	0.668922	0.00576742	0.0116588	745.956	1216.28	761.589	1299.65	834.181	984.711
CAALFM_C100210CA	C1_00210C_A	C1_00210C_A	-0.58111	0.668449	0.00296327	0.00640545	4659.29	6834.05	3648.12	5868.16	4035.44	5762.89
CAALFM_C502480WA	C5_02480W_A	C5_02480W_A	-0.581321	0.668351	0.00758462	0.014981	2287.34	3142.44	1603.78	2662.89	2199.53	3309.14
CAALFM_C704030CA	C7_04030C_A	KAP120	-0.582407	0.667848	0.00954986	0.0183374	3659.48	5112.82	3908.01	4332.41	2670.09	5882.91
CAALFM_C300520WA	C3_00520W_A	C3_00520W_A	-0.58259	0.667764	0.00355562	0.00751076	848.801	1191.96	754.64	1154.92	693.963	1092.9
CAALFM_CR08940WA	CR_08940W_A	CR_08940W_A	-0.583021	0.667564	0.0018946	0.00425703	1767.9	2397.19	1493.99	2303.99	1523.39	2467.27
CAALFM_CR08020CA	CR_08020C_A	NOP10	-0.583186	0.667488	0.0116746	0.0220221	2105.08	3837.56	2020.71	3374.85	3197.69	3761.34
CAALFM_C206110WA	C2_06110W_A	C2_06110W_A	-0.583255	0.667456	0.0238257	0.0413253	778.502	1040.84	674.034	1073.05	470.564	765.793
CAALFM_C205030CA	C2_05030C_A	RHO3	-0.583441	0.66737	0.0132335	0.024648	1778.32	2187.1	1204.92	2548.13	1359.41	1771.64
CAALFM_C503560WA	C5_03560W_A	C5_03560W_A	-0.585003	0.666648	0.00695389	0.0138099	1036.27	1442.59	825.518	1331.08	767.637	1169.82
CAALFM_C405140CA	C4_05140C_A	GDB1	-0.585136	0.666587	0.0140074	0.0258951	3624.33	6461.79	3364.61	3631.42	3353.36	5422.25
CAALFM_C112630CA	C1_12630C_A	C1_12630C_A	-0.585168	0.666572	0.0107685	0.020481	1008.93	1608.44	826.908	1670.25	1162.15	1219.69
CAALFM_C105780WA	C1_05780W_A	C1_05780W_A	-0.586328	0.666036	0.000987905	0.00235715	2524.27	3820.61	2543.26	3514.47	2369.45	3830.65
CAALFM_C111020WA	C1_11020W_A	C1_11020W_A	-0.58637	0.666017	0.00796965	0.0156123	721.221	1037.9	811.62	1097.17	558.497	1003.31
CAALFM_C404900WA	C4_04900W_A	RPL30	-0.586465	0.665973	0.00190811	0.00428426	12616.2	20971	12035.3	19981.6	13645.2	16552.4
CAALFM_CR03460WA	CR_03460W_A	CR_03460W_A	-0.587283	0.665595	0.00356393	0.0075205	1478.89	2479.75	1712.19	2621.96	1545.97	2014.22
CAALFM_C110650WA	C1_10650W_A	APN2	-0.587797	0.665358	0.0182121	0.0326755	614.47	770.314	532.278	1162.23	623.853	728.602
CAALFM_CR05510WA	CR_05510W_A	STE13	-0.588302	0.665126	0.00440915	0.00912714	523.341	793.902	561.463	847.185	491.953	728.602
CAALFM_CR00600CA	CR_00600C_A	CR_00600C_A	-0.588312	0.665121	0.0115837	0.0218705	1066.21	1566.43	1398.1	1583.26	874.583	1868.84
CAALFM_C206910WA	C2_06910W_A	YPT72	-0.588344	0.665106	0.0101957	0.019475	1217.22	2132.55	1348.07	1888.81	1049.26	1411.56
CAALFM_C108270CA	C1_08270C_A	MED15	-0.588452	0.665056	0.0169347	0.0306316	2957.79	3592.09	2405.68	3260.82	2917.26	5599.75
CAALFM_C108820CA	C1_08820C_A	C1_08820C_A	-0.588748	0.664919	0.0101539	0.0194132	387.949	570.548	357.169	684.18	446.798	538.422
CAALFM_C114260CA	C1_14260C_A	TIF35	-0.588945	0.664829	0.00670031	0.0133447	4436.68	6609.22	3780.15	6306.74	5598.05	7865.86
CAALFM_C113970CA	C1_13970C_A	HPC2	-0.589704	0.664479	0.0180195	0.0323861	740.748	1255.35	719.896	1154.92	1144.33	1512.14
CAALFM_C306600CA	C3_06600C_A	C3_06600C_A	-0.589897	0.66439	0.0101945	0.019475	498.606	959.759	669.865	904.2	552.556	725.221
CAALFM_C304230WA	C3_04230W_A	C3_04230W_A	-0.590626	0.664055	0.00297469	0.00642343	857.914	1204.49	895.006	1206.09	774.767	1395.5
CAALFM_C302430WA	C3_02430W_A	APL2	-0.590798	0.663976	0.00475758	0.00977344	773.294	1143.31	811.62	1289.42	693.963	998.235
CAALFM_C404700WA	C4_04700W_A	SSZ1	-0.590999	0.663883	0.00336434	0.00716018	7962.07	11923.3	7406.04	10413.3	8901.5	14222.1
CAALFM_C406350CA	C4_06350C_A	NUP60	-0.591266	0.66376	0.00493696	0.0101185	1865.54	2625.7	1755.27	2937.01	2318.36	3386.9
CAALFM_CR01580CA	CR_01580C_A	DOT6	-0.591555	0.663627	0.00685082	0.013627	2136.32	2976.58	2012.37	2942.12	2509.67	4116.35
CAALFM_C501690CA	C5_01690C_A	CCT7	-0.59198	0.663432	0.00324261	0.00693201	3121.82	5474.02	4212.37	5895.94	4186.35	5995.33
CAALFM_C209070CA	C2_09070C_A	C2_09070C_A	-0.593045	0.662942	0.00920259	0.0177309	3132.23	5895.66	4208.2	4185.49	2961.22	5456.91
CAALFM_C102780WA	C1_02780W_A	C1_02780W_A	-0.594115	0.662451	0.0269972	0.0461682	1379.95	2078.74	963.104	2477.96	1665.99	1496.09
[truncated: 1,527 more rows]
