# Supplementary material for: Selection of Ethanol Tolerant Strains of Candida albicans by Repeated Ethanol Exposure Results in Strains with Reduced Susceptibility to Fluconazole
Source: bioRxiv. 2023 Nov 10:2023.09.13.557677. Originally published 2023 Sep 14. Preprint. [Version 2] doi: 10.1101/2023.09.13.557677 (PMC10515905; doi:10.1101/2023.09.13.557677)
Supplement: Supplement 11 — Supplemental Table S2 Transcripts showing significant changes in abundance between Esc7 with ethanol vs water medium by RNASeq [file media-11.xlsx]

## Sheet: Sheet1
Supplemental Table S2 Transcripts showing significant changes in abundance between Esc7 with ethanol vs water medium by RNASeq
ID	Gene Name	log2FoldChange (ethanol/water)	pvalue	padj	Esc7-3-Ethanol	Esc7-3-water	Esc7-2-Ethanol	Esc7-2-water	Esc7-1-Ethanol	Esc7-1-water
CAALFM_C201450CA	C2_01450C_A	5.29489	6.60195e-94	4.526e-91	1456.76	48.1616	1493.62	45.8649	2002.36	30.168
CAALFM_C403340CA	C4_03340C_A	5.06355	3.27199e-72	1.06254e-69	1652.16	32.3996	896.175	45.8649	1267.11	35.8245
CAALFM_C305050WA	TRY4	4.96287	1.31893e-103	1.62755e-100	8334.41	375.661	8058.96	207.741	10510.1	279.054
CAALFM_CR05090CA	HGT9	4.80424	9.04629e-103	7.97366e-100	1506.13	49.913	1727.31	59.3545	1734.9	68.8207
CAALFM_CR08740WA	CR_08740W_A	4.80246	1.73533e-12	1.41253e-11	65.1691	0.875666	99.2075	5.39587	63.0503	1.8855
CAALFM_C106860WA	C1_06860W_A	4.76291	5.16268e-106	1.06179e-102	8201.66	239.932	7118.69	259.002	4933.18	247
CAALFM_C504200WA	MRV3	4.51796	2.58606e-44	2.34646e-42	343.948	17.5133	349.431	12.5904	405.759	17.9122
CAALFM_C304000CA	CTN3	4.48301	2.92233e-79	1.06063e-76	22710.2	1146.25	15878.7	605.236	20041.9	870.157
CAALFM_C305580CA	GAP2	4.46889	1.67757e-153	1.03506e-149	22724.7	1031.53	22754.9	911.002	21105.6	1064.36
CAALFM_C205180WA	WH11	4.43442	3.48687e-18	5.47429e-17	79619.8	4489.54	67570.3	6386.91	180462	4277.25
CAALFM_C102520WA	SCW4	4.35451	2.15287e-39	1.54456e-37	2369.02	37.6536	2011.71	147.487	2177.27	135.756
CAALFM_C111390WA	C1_11390W_A	4.32451	9.31915e-19	1.57532e-17	127.925	4.37833	105.821	8.0938	129.151	5.65649
CAALFM_C113630WA	CYB2	4.25207	2.55918e-104	3.94754e-101	11539.8	700.533	10318.7	619.625	12591.8	487.401
CAALFM_C501670WA	DAL52	4.12577	7.07352e-16	8.7113e-15	200.335	2.627	117.947	8.0938	96.6094	13.1985
CAALFM_C404030WA	JEN2	4.08165	1.01888e-68	2.99357e-66	26663.8	2005.27	49824.2	1991.07	34557.7	2562.39
CAALFM_C110060CA	C1_10060C_A	4.03249	2.72506e-57	4.94518e-55	32103	2128.74	53554.4	3636.81	42063.7	2039.17
CAALFM_CR09940WA	CR_09940W_A	4.00922	4.19576e-51	5.3933e-49	815.821	42.9076	621.701	56.6566	1013.89	52.7939
CAALFM_C208400CA	C2_08400C_A	3.96862	1.17902e-05	3.64824e-05	27.7572	1.75133	19.8415	0.899311	37.6268	2.82825
CAALFM_C300920WA	ATO1	3.95421	4.53563e-66	1.16604e-63	11479.4	638.36	9340.94	498.218	11212.8	930.493
CAALFM_C301300CA	NCE103	3.91657	1.86739e-60	3.71672e-58	7490.83	484.243	8578.15	787.796	9321.28	409.153
CAALFM_C404040WA	C4_04040W_A	3.90786	8.29096e-14	7.9681e-13	80.858	2.627	216.052	17.9862	264.405	16.9695
CAALFM_C603240WA	C6_03240W_A	3.90742	8.96653e-87	4.61029e-84	1803.01	122.593	1712.98	107.018	1698.29	117.844
CAALFM_C404020CA	C4_04020C_A	3.90113	2.05912e-41	1.67168e-39	716.861	55.167	1061.52	71.0456	1468.46	91.4467
CAALFM_C205360CA	BIO32	3.88126	1.89554e-67	5.31613e-65	20311.1	1140.99	22986.4	1829.2	17212.7	1136.01
CAALFM_C404400CA	C4_04400C_A	3.85653	2.43879e-31	1.07481e-29	328.259	14.8863	307.543	20.6842	246.1	25.4542
CAALFM_C210000CA	C2_10000C_A	3.84766	6.34001e-34	3.31507e-32	323.432	25.3943	601.859	34.1738	405.759	32.9962
CAALFM_C304040WA	C3_04040W_A	3.82426	2.19847e-12	1.76393e-11	130.338	8.75666	63.9338	8.0938	86.44	2.82825
CAALFM_C602890CA	HPD1	3.78557	5.92057e-65	1.405e-62	3155.88	237.305	3984.84	193.352	2682.69	281.882
CAALFM_C401340WA	C4_01340W_A	3.77838	1.24158e-10	7.78513e-10	92863.6	5216.34	158458	15937.6	122913	6119.38
CAALFM_C401070WA	HGT17	3.75509	3.20536e-51	4.20789e-49	4753.73	275.835	3219.84	193.352	3055.91	347.874
CAALFM_C703550CA	C7_03550C_A	3.73617	2.26137e-33	1.13436e-31	471.873	25.3943	596.348	62.9518	722.028	46.1947
CAALFM_C302800WA	ADH4	3.70264	1.86349e-15	2.1653e-14	214.817	2.627	229.28	17.0869	213.558	31.1107
CAALFM_C300990CA	C3_00990C_A	3.68693	1.56292e-38	1.08351e-36	393.429	24.5186	399.035	34.1738	446.437	37.71
CAALFM_C206350CA	C2_06350C_A	3.6838	6.95174e-26	2.14461e-24	356.017	18.389	196.21	26.08	369.149	27.3397
CAALFM_C101740WA	CTN1	3.66876	6.73755e-45	6.39549e-43	17840.7	1530.66	35009.2	2495.59	30661.8	2540.71
CAALFM_C110050WA	C1_10050W_A	3.65024	5.35439e-30	2.14523e-28	435.668	27.1456	502.652	35.9724	677.282	65.9924
CAALFM_C601520WA	C6_01520W_A	3.6462	2.25503e-45	2.2085e-43	2016.62	121.718	2969.61	238.317	2267.78	219.661
CAALFM_C700110WA	SOD3	3.5868	3.48589e-10	2.07405e-09	9747.62	1248.7	23666.5	1934.42	37011.6	2678.35
CAALFM_C202980CA	DLD1	3.57944	1.19691e-81	4.61559e-79	19090.9	1318.75	13911.1	1360.66	14593.1	1301.94
CAALFM_CR08990CA	CR_08990C_A	3.57704	2.68549e-90	1.65695e-87	70126.8	5656.8	67516.2	6275.39	62211.3	4813.68
CAALFM_C109590CA	LIP10	3.57676	3.80878e-05	0.000108848	48.2734	2.627	20.9438	2.69793	17.288	1.8855
CAALFM_C402230CA	C4_02230C_A	3.57569	1.98121e-34	1.07228e-32	546.697	30.6483	363.761	35.9724	399.658	43.3665
CAALFM_C504190WA	MRV2	3.55204	3.09006e-29	1.16967e-27	3183.63	561.302	7782.28	636.712	11210.8	692.921
CAALFM_C702010CA	C7_02010C_A	3.5418	1.99482e-64	4.39573e-62	2107.14	141.858	1922.42	165.473	1590.5	175.351
CAALFM_C702250WA	C7_02250W_A	3.49403	3.46938e-17	4.87611e-16	136.372	9.63232	160.937	9.89242	133.219	18.855
CAALFM_C106160WA	C1_06160W_A	3.47609	6.51255e-24	1.70989e-22	529.801	18.389	528.005	71.0456	574.571	57.5077
CAALFM_C106620CA	C1_06620C_A	3.46194	7.34814e-37	4.5796e-35	1350.45	76.1829	1689.84	177.164	1286.43	139.527
CAALFM_C302750WA	C3_02750W_A	3.45663	1.85605e-31	8.35899e-30	35016.3	2814.39	59575.2	7088.37	51956.5	3445.75
CAALFM_CR09680CA	RTA4	3.43861	5.45429e-47	5.60883e-45	3367.07	506.135	5396.89	465.843	6649.78	449.691
CAALFM_C200050CA	C2_00050C_A	3.43009	7.86844e-09	3.92786e-08	96.5469	6.12966	48.5015	8.0938	49.8301	3.771
CAALFM_C303990CA	AAP1	3.40839	2.67148e-61	5.49434e-59	4653.56	436.957	5119.11	348.933	3795.22	492.115
CAALFM_CR07130CA	ALK8	3.40835	1.33429e-55	2.28683e-53	2238.68	257.446	2583.81	259.901	3551.16	271.512
CAALFM_CR07820WA	CR_07820W_A	3.38536	2.34814e-38	1.60978e-36	1689.57	89.3179	1238.99	147.487	1502.02	187.607
CAALFM_CR06580WA	CR_06580W_A	3.32841	1.72083e-20	3.29737e-19	187.06	16.6377	332.896	35.0731	263.388	26.397
CAALFM_C209850CA	C2_09850C_A	3.31634	2.83816e-15	3.2309e-14	475.493	15.762	266.758	27.8786	458.64	77.3054
CAALFM_C306580WA	JEN1	3.30102	8.74749e-24	2.26773e-22	464.632	43.7833	345.022	48.5628	308.133	20.7405
CAALFM_CR06770CA	CR_06770C_A	3.29683	5.02078e-53	7.74455e-51	7282.05	832.758	9487.55	1103.45	8977.55	683.493
CAALFM_C200750WA	C2_00750W_A	3.27562	6.76512e-52	9.87855e-50	11934.4	1236.44	10290	1486.56	12593.8	872.043
CAALFM_C113670WA	OSM2	3.24826	8.50498e-56	1.49931e-53	5942.46	753.073	5409.02	516.204	7159.26	678.779
CAALFM_C108330CA	ADH2	3.23579	5.06062e-50	6.00462e-48	44644.5	4107.75	32712	3997.44	51525.3	5576.36
CAALFM_C104460CA	C1_04460C_A	3.21877	2.09062e-51	2.80416e-49	2702.11	247.813	2438.3	234.72	1783.71	261.141
CAALFM_C113080WA	OP4	3.21199	5.13923e-11	3.39861e-10	97.7537	7.88099	89.2868	9.89242	65.0842	9.42749
CAALFM_CR02340WA	CR_02340W_A	3.18348	7.22187e-17	9.83641e-16	533.422	18.389	521.391	68.3476	620.334	98.0459
CAALFM_C704080CA	C7_04080C_A	3.18292	1.04165e-05	3.25417e-05	59.135	0.875666	29.7623	6.29518	35.5929	6.59924
CAALFM_C103580WA	C1_03580W_A	3.18004	2.08781e-11	1.45886e-10	104.995	6.12966	144.402	21.5835	95.5924	10.3702
CAALFM_C301930WA	PXP2	3.16326	2.37639e-52	3.57617e-50	2616.42	230.3	1964.31	256.304	1874.22	233.802
CAALFM_C208350CA	C2_08350C_A	3.16318	2.5359e-11	1.74431e-10	152.061	7.88099	101.412	8.99311	90.5077	21.6832
CAALFM_C201540WA	C2_01540W_A	3.15485	0.00143705	0.00309617	10538.1	363.401	12408.7	445.159	11273.8	3033.77
CAALFM_C101970WA	C1_01970W_A	3.14762	4.5343e-08	2.01561e-07	60.3418	2.627	57.3199	12.5904	83.3891	7.54199
CAALFM_C109080CA	PGA6	3.13972	1.13499e-06	4.13884e-06	12939.7	1029.78	4231.75	596.243	3317.26	698.577
CAALFM_C301060WA	C3_01060W_A	3.13633	7.12628e-34	3.69489e-32	1233.39	217.165	1265.45	116.91	1453.21	115.015
CAALFM_C104270CA	C1_04270C_A	3.12736	6.95772e-13	5.92944e-12	183.439	8.75666	139.993	22.4828	97.6263	16.9695
CAALFM_C104690CA	C1_04690C_A	3.09608	4.21474e-15	4.69404e-14	179.819	13.135	119.049	16.1876	144.406	22.626
CAALFM_C303440CA	C3_03440C_A	3.09483	2.18867e-27	7.2995e-26	13061.6	1642.75	23426.2	2452.42	10284.3	1379.24
CAALFM_CR06510WA	CR_06510W_A	3.08994	2.81241e-34	1.48313e-32	43971.1	5294.28	66831.7	9464.35	57365.6	4991.86
CAALFM_C208150WA	C2_08150W_A	3.08887	4.50325e-10	2.64368e-09	60.3418	7.88099	137.788	9.89242	111.863	18.855
CAALFM_C202910WA	C2_02910W_A	3.06414	7.89785e-31	3.36067e-29	8750.77	926.455	6374.64	940.679	4776.57	511.913
CAALFM_C102700CA	C1_02700C_A	3.0619	3.83568e-39	2.72025e-37	50329.9	7193.6	53145.5	8770.98	69402.1	4737.31
CAALFM_C305630WA	GTT1	3.04773	3.22923e-14	3.27703e-13	144.82	14.0107	109.128	14.389	121.016	16.9695
CAALFM_C603790CA	HGT10	3.04431	1.40143e-39	1.01728e-37	2166.27	329.25	3884.53	398.395	3045.74	375.214
CAALFM_CR03300CA	CR_03300C_A	3.03771	4.90339e-21	9.8547e-20	282.4	25.3943	208.336	38.6704	328.472	35.8245
CAALFM_C402240CA	C4_02240C_A	3.02413	1.59951e-12	1.30867e-11	143.613	10.508	124.561	26.9793	129.151	11.313
CAALFM_C407000WA	C4_07000W_A	3.00144	7.69946e-10	4.39867e-09	69.9965	6.12966	119.049	11.691	95.5924	17.9122
CAALFM_C101620CA	C1_01620C_A	2.99222	2.37932e-32	1.14691e-30	1886.28	263.575	2497.83	396.596	3574.55	340.332
CAALFM_C202140CA	C2_02140C_A	2.98689	7.09429e-05	0.000193509	20.5162	3.50266	36.3761	2.69793	36.6099	5.65649
CAALFM_C107160CA	C1_07160C_A	2.97831	9.36443e-40	6.96127e-38	117358	9658.59	104852	18457.5	109451	13969.7
CAALFM_C702360WA	C7_02360W_A	2.97695	1.3287e-15	1.56751e-14	183.439	21.016	175.267	19.7848	118.982	19.7977
CAALFM_CR00970WA	ATO9	2.97686	3.59232e-26	1.12511e-24	394.635	41.1563	536.823	73.7435	468.81	63.1642
CAALFM_C207620WA	C2_07620W_A	2.97388	2.95172e-19	5.17389e-18	407.911	33.2753	263.451	70.1463	466.776	41.481
CAALFM_C105690CA	C1_05690C_A	2.9705	1.26659e-34	6.91578e-33	1323.9	193.522	1456.15	197.848	1177.62	113.13
CAALFM_CR03670WA	CR_03670W_A	2.96728	2.18844e-22	4.94602e-21	218.437	32.3996	277.781	36.8717	303.048	32.9962
CAALFM_CR10210WA	PGA12	2.96515	1.69987e-06	6.0276e-06	108.615	2.627	37.4784	15.2883	59.9995	8.48474
CAALFM_C504460CA	C5_04460C_A	2.95181	2.5314e-07	1.0262e-06	72.4102	2.627	63.9338	8.0938	62.0334	15.084
CAALFM_C504220WA	MRV5	2.94527	7.14661e-13	6.08201e-12	106.202	13.135	135.584	17.9862	192.202	25.4542
CAALFM_C501570CA	SPO1	2.943	9.34315e-38	6.13268e-36	740.997	81.4369	724.215	92.629	755.587	115.015
CAALFM_C403540CA	ECM38	2.94293	6.13849e-45	5.91789e-43	1874.22	223.295	1457.25	198.748	1884.39	256.428
CAALFM_C503730WA	C5_03730W_A	2.92806	9.14785e-16	1.0981e-14	138.786	26.27	168.653	24.2814	249.15	22.626
CAALFM_C300230CA	C3_00230C_A	2.91583	1.13655e-09	6.40413e-09	113.443	15.762	60.6268	8.99311	98.6432	11.313
CAALFM_C500430WA	MET14	2.91147	2.72221e-40	2.0995e-38	1742.67	220.668	2076.74	221.23	1335.24	243.229
CAALFM_C200960CA	MXR1	2.90772	1.54694e-41	1.28981e-39	17767	2726.82	25398.2	3597.24	21676.1	2316.33
CAALFM_C700770WA	C7_00770W_A	2.89405	2.57438e-23	6.48323e-22	4365.13	683.019	8992.61	1406.52	8775.18	888.07
CAALFM_C300220WA	HGT19	2.88866	1.79797e-25	5.3852e-24	18866.5	2607.73	11749.5	1143.02	11580.9	1946.78
CAALFM_C400650WA	HIS5	2.88833	7.55219e-40	5.68256e-38	17931.2	2542.93	24678.4	3477.64	18295.8	2205.09
CAALFM_C600320CA	DNA2	2.88322	1.13321e-36	6.9227e-35	4681.32	656.749	3705.95	502.715	5861.65	772.112
CAALFM_C106810WA	CAT1	2.8816	5.806e-23	1.40482e-21	25426.8	3505.29	13178.1	1455.09	16455.1	2510.54
CAALFM_C202070WA	SPR3	2.87567	1.26881e-06	4.58184e-06	34.9982	5.254	65.0361	8.0938	52.8809	7.54199
CAALFM_C406640CA	C4_06640C_A	2.87548	5.49232e-05	0.000152923	39.8256	4.37833	37.4784	5.39587	22.3727	3.771
CAALFM_CR05580CA	CR_05580C_A	2.86505	4.60996e-14	4.58026e-13	150.855	17.5133	145.504	16.1876	181.015	32.0535
CAALFM_C304570CA	DUR35	2.85385	5.01129e-28	1.7568e-26	439.288	49.913	500.447	74.6428	430.166	65.0497
CAALFM_C106660WA	C1_06660W_A	2.85022	8.7658e-31	3.70445e-29	150628	25489.8	259092	38720.7	213660	22236.6
CAALFM_CR08380CA	CR_08380C_A	2.84047	1.37832e-06	4.94718e-06	62.7555	3.50266	77.1614	7.19449	43.7284	15.084
CAALFM_C209800CA	C2_09800C_A	2.83626	2.56981e-07	1.04109e-06	91.7195	8.75666	45.1945	8.99311	50.847	8.48474
CAALFM_C505190WA	PCL5	2.83252	2.86547e-48	3.15713e-46	28359.4	4099.87	37508.2	5166.54	28981.8	4049.11
CAALFM_C300210CA	C3_00210C_A	2.82833	2.37586e-50	2.87433e-48	1823.53	230.3	1835.34	251.807	1712.53	274.34
CAALFM_C204420WA	IFA4	2.8272	6.56078e-32	2.99852e-30	871.336	108.583	885.152	172.668	1068.8	116.901
CAALFM_C402020WA	CAT2	2.79776	7.79262e-31	3.33892e-29	6510.88	1093.71	6892.72	567.465	5620.63	1074.73
CAALFM_C203710WA	C2_03710W_A	2.7933	8.21474e-24	2.13861e-22	1261.14	198.776	1304.03	176.265	769.824	105.588
CAALFM_CR07260CA	CR_07260C_A	2.79224	2.27038e-09	1.2245e-08	98.9606	6.12966	144.402	18.8855	104.745	25.4542
CAALFM_CR03500WA	CIT1	2.792	3.3075e-40	2.51942e-38	66879.2	10936.2	83874.5	8067.72	72463.1	13225.8
CAALFM_C106220CA	C1_06220C_A	2.78623	5.62142e-13	4.89199e-12	152.061	16.6377	134.481	33.2745	174.914	16.9695
CAALFM_C702810WA	PRX1	2.7802	1.54676e-28	5.581e-27	41231.6	5877.47	27355.9	3032.48	29741.4	5403.84
CAALFM_C307240WA	C3_07240W_A	2.7707	1.39623e-22	3.25083e-21	695.138	58.6696	451.945	94.4276	438.301	79.1909
CAALFM_C202130CA	C2_02130C_A	2.76591	2.51455e-11	1.73156e-10	111.029	10.508	155.425	20.6842	130.168	27.3397
CAALFM_C201140CA	C2_01140C_A	2.75829	0.000109034	0.000288234	65.1691	0	47.3992	7.19449	49.8301	16.9695
CAALFM_C200900WA	C2_00900W_A	2.75599	0.000417285	0.000993307	36.2051	0	46.2969	5.39587	29.4913	11.313
CAALFM_C701010WA	C7_01010W_A	2.75286	2.53146e-15	2.88708e-14	179.819	26.27	322.976	48.5628	229.829	33.939
CAALFM_C208360CA	OPT5	2.75205	3.75694e-13	3.33051e-12	351.189	18.389	353.84	53.0593	231.862	67.8779
CAALFM_C504440CA	SFC1	2.74638	1.8404e-46	1.86152e-44	7869.78	1201.41	9105.05	1263.53	10120.6	1573.45
CAALFM_C604310WA	PEX11	2.73488	4.38573e-30	1.76863e-28	7919.26	1396.69	6191.65	1295.91	12511.4	1306.65
CAALFM_CR03480WA	CR_03480W_A	2.73351	4.68222e-16	5.9443e-15	720.481	84.9396	1101.2	189.755	1594.56	239.458
CAALFM_C401170CA	BMT9	2.73271	4.82311e-36	2.83415e-34	4000.66	415.066	3496.51	699.664	4002.68	615.615
CAALFM_C401160WA	CRD2	2.72957	4.61717e-27	1.5073e-25	2915.72	277.586	2749.15	612.431	3231.84	451.577
CAALFM_C400640WA	C4_00640W_A	2.7022	1.2211e-11	8.81191e-11	125.511	20.1403	186.29	26.9793	105.762	16.9695
CAALFM_C405130CA	ALD6	2.68292	1.20026e-39	8.81621e-38	4400.12	528.027	4553.63	688.872	3436.24	712.718
CAALFM_C402720CA	C4_02720C_A	2.68078	2.93351e-41	2.35062e-39	13720.5	1782.86	11675.6	2464.11	12584.6	1676.21
CAALFM_CR09390CA	CR_09390C_A	2.67583	0.00133579	0.00289593	19.3094	0.875666	20.9438	4.49655	35.5929	6.59924
CAALFM_C504210CA	MRV4	2.67547	2.53424e-14	2.59307e-13	132.752	28.897	184.085	29.6773	219.659	25.4542
CAALFM_C601810WA	C6_01810W_A	2.67483	5.37248e-18	8.14452e-17	226.885	29.7726	294.316	50.3614	266.438	43.3665
CAALFM_C209220WA	DDR48	2.6577	1.89089e-35	1.06062e-33	54568.3	9436.18	43529	9840.26	69166.2	7229.94
CAALFM_C405870CA	C4_05870C_A	2.65279	3.24366e-10	1.93741e-09	97.7537	19.2646	92.5937	14.389	104.745	13.1985
CAALFM_C102690CA	C1_02690C_A	2.637	1.05342e-10	6.66623e-10	299.295	18.389	428.797	74.6428	469.827	99.9314
CAALFM_C601440CA	FRP5	2.63239	3.96835e-18	6.15193e-17	302.916	31.524	271.167	50.3614	306.099	60.3359
CAALFM_C306590WA	LYS9	2.62973	3.47251e-30	1.40956e-28	19496.4	3892.33	23798.8	4814.01	36225.5	4142.44
CAALFM_C702210WA	C7_02210W_A	2.62575	4.73446e-11	3.14441e-10	188.266	21.8916	115.742	44.0662	236.947	21.6832
CAALFM_C303460CA	C3_03460C_A	2.62406	2.6028e-34	1.38442e-32	1945.42	347.639	2681.91	321.054	2288.12	453.462
CAALFM_C503270WA	TEF4	2.61737	6.55237e-13	5.63066e-12	139.993	21.016	159.834	22.4828	123.05	25.4542
CAALFM_C205900WA	C2_05900W_A	2.61349	1.13768e-12	9.49863e-12	139.993	21.016	152.118	24.2814	117.965	21.6832
CAALFM_C404190CA	C4_04190C_A	2.60337	5.5569e-30	2.212e-28	673.415	111.21	741.852	107.917	564.402	106.531
CAALFM_C306480CA	ECM15	2.60073	8.5913e-18	1.28661e-16	20772.1	2360.8	29919.9	6540.69	21266.3	2961.17
CAALFM_C702370WA	C7_02370W_A	2.5853	1.78156e-44	1.64063e-42	19778.8	3059.58	17621.5	3750.13	20023.6	2758.48
CAALFM_C114320CA	C1_14320C_A	2.58512	2.64241e-42	2.29629e-40	3574.65	481.616	2831.82	512.607	2868.79	551.508
CAALFM_C101240WA	IFD3	2.57393	1.57347e-27	5.3637e-26	1012.54	141.858	932.551	142.091	1078.97	224.374
CAALFM_C501990WA	C5_01990W_A	2.57116	7.88551e-15	8.61125e-14	812.201	76.1829	1302.93	247.311	915.247	186.664
CAALFM_CR08720WA	CR_08720W_A	2.56763	1.25456e-29	4.8683e-28	929.264	160.247	769.41	116.91	750.502	135.756
CAALFM_C207840WA	C2_07840W_A	2.56697	2.1353e-13	1.97819e-12	174.991	21.8916	243.61	46.7642	194.236	34.8817
CAALFM_CR00930WA	ATO10	2.56357	9.42405e-27	3.01277e-25	1233.39	158.496	857.594	142.091	883.721	202.691
CAALFM_C500540CA	AGA1	2.5622	0.00190225	0.00400304	68.7897	8.75666	19.8415	0	24.4066	10.3702
CAALFM_CR00650WA	CR_00650W_A	2.5599	3.68422e-05	0.000105385	48.2734	7.00533	63.9338	10.7917	26.4405	5.65649
CAALFM_CR04620CA	CR_04620C_A	2.55871	7.08858e-08	3.07787e-07	100.167	8.75666	89.2868	14.389	63.0503	19.7977
CAALFM_C109300CA	C1_09300C_A	2.55843	2.15877e-28	7.69919e-27	786.857	155.869	1105.61	147.487	755.587	146.126
CAALFM_C201910WA	C2_01910W_A	2.55749	2.0877e-30	8.58742e-29	4471.33	848.52	7056.96	1212.27	5825.04	887.127
CAALFM_CR07540CA	CR_07540C_A	2.54909	1.96344e-16	2.55579e-15	547.904	57.7939	791.456	122.306	479.996	131.042
CAALFM_C113850CA	DAL7	2.5328	2.23938e-15	2.57299e-14	329.466	29.7726	307.543	60.2538	296.947	71.6489
CAALFM_C209990CA	YOR1	2.53189	1.9256e-51	2.64022e-49	13115.9	2443.11	14612.2	2197.92	13418.5	2473.77
CAALFM_C304100WA	C3_04100W_A	2.52838	6.38964e-36	3.71925e-34	1491.65	252.192	1436.3	303.068	1819.31	267.741
CAALFM_C305660CA	C3_05660C_A	2.52618	1.34216e-07	5.63341e-07	104.995	6.12966	104.719	22.4828	79.3214	21.6832
CAALFM_C306510CA	HST6	2.52451	4.28e-24	1.14319e-22	451.357	77.9343	539.028	108.817	587.792	87.6757
CAALFM_CR06460WA	GST3	2.52053	5.46752e-24	1.44784e-22	574.454	72.6803	513.675	90.8304	487.115	111.244
CAALFM_C109980CA	C1_09980C_A	2.5202	7.89719e-37	4.87257e-35	3911.36	733.808	3414.94	732.938	5008.43	683.493
CAALFM_C205950CA	TES15	2.51421	8.46982e-33	4.11486e-31	1844.05	372.158	2590.42	336.342	1810.15	384.642
CAALFM_CR04970CA	CR_04970C_A	2.51289	6.06484e-10	3.51033e-09	120.684	20.1403	232.587	40.469	127.118	23.5687
CAALFM_C106570WA	ANT1	2.51158	1.90278e-31	8.50738e-30	1823.53	398.428	2418.46	337.242	1691.17	304.508
CAALFM_C110850WA	C1_10850W_A	2.50847	5.47828e-05	0.0001526	55.5145	3.50266	55.1153	10.7917	29.4913	10.3702
CAALFM_C302810CA	FAA21	2.48259	5.95256e-28	2.05181e-26	4128.59	703.16	2721.59	512.607	2818.96	513.798
CAALFM_CR00210WA	ALK2	2.48123	1.02916e-37	6.68409e-36	6606.22	1242.57	5178.63	935.283	6298.93	1060.59
CAALFM_C402620CA	C4_02620C_A	2.47889	3.19008e-29	1.20017e-27	17582.4	3242.59	11233.6	2287.85	14745.6	2283.34
CAALFM_C302790WA	C3_02790W_A	2.47728	1.98836e-25	5.89817e-24	2597.11	532.405	3506.44	779.703	3691.49	446.863
CAALFM_C110570CA	C1_10570C_A	2.47018	1.08345e-18	1.82149e-17	290.847	49.0373	333.999	73.7435	352.878	53.7367
CAALFM_C702140WA	C7_02140W_A	2.46732	9.40447e-09	4.6162e-08	148.441	14.8863	305.339	40.469	168.812	57.5077
CAALFM_C502930CA	GRE3	2.46285	3.09988e-37	1.97178e-35	9237.12	1943.1	9534.95	2009.06	12984.3	1808.19
CAALFM_C102270CA	C1_02270C_A	2.45588	7.8205e-30	3.05396e-28	1801.81	303.856	1502.44	250.908	1215.24	268.683
CAALFM_C208970CA	DFG10	2.43693	4.00762e-31	1.74134e-29	1694.4	323.121	1673.3	395.697	2264.73	321.477
CAALFM_C206460WA	RTA3	2.43352	7.79793e-38	5.2297e-36	9400.05	1923.84	10539.1	2191.62	10707.4	1557.42
CAALFM_C207710WA	C2_07710W_A	2.42702	3.28179e-05	9.51089e-05	41.0324	6.12966	77.1614	8.99311	38.6437	14.1412
CAALFM_C204450WA	C2_04450W_A	2.42659	6.87504e-23	1.65054e-21	785.65	161.123	1263.24	223.029	918.297	167.809
CAALFM_C103880CA	C1_03880C_A	2.42527	0.00159533	0.00340712	13.2752	2.627	45.1945	6.29518	29.4913	7.54199
CAALFM_CR00380WA	CR_00380W_A	2.41447	2.26879e-09	1.2245e-08	512.905	29.7726	232.587	54.858	267.455	105.588
CAALFM_C102110CA	HGT2	2.41187	7.25588e-36	4.184e-34	22945.6	3853.81	20407	3223.13	17200.5	4301.76
CAALFM_C303600CA	GTT12	2.40482	2.31934e-11	1.60971e-10	139.993	21.016	136.686	33.2745	145.423	25.4542
CAALFM_CR04980CA	CR_04980C_A	2.40481	0.00257441	0.00527887	20.5162	2.627	26.4553	5.39587	20.3388	4.71375
CAALFM_C208100WA	C2_08100W_A	2.40479	1.12077e-33	5.76262e-32	9824.85	1499.14	8931.99	2198.82	11093.8	1939.23
CAALFM_C406380WA	SOU2	2.40345	4.92817e-14	4.88071e-13	164.13	37.6536	250.223	45.8649	251.184	42.4237
CAALFM_C204460WA	LYS22	2.39702	3.22928e-29	1.20755e-27	16114.9	3431.73	24653.1	4599.08	19159.2	3346.76
CAALFM_C202970CA	ALD5	2.3958	2.70347e-25	7.91785e-24	230107	46454.1	143324	28754.6	203011	34324.6
CAALFM_C301480CA	RKI1	2.38676	1.14882e-33	5.85806e-32	6099.35	1552.56	8346.66	1343.57	6869.43	1179.38
CAALFM_C304870WA	C3_04870W_A	2.38135	1.20952e-08	5.82117e-08	171.371	14.8863	148.811	29.6773	88.4738	33.939
CAALFM_C700240WA	C7_00240W_A	2.3795	1.99808e-23	5.09428e-22	9658.31	1615.6	12317.2	2835.53	9575.51	1612.1
CAALFM_C401220CA	C4_01220C_A	2.37366	2.23815e-24	6.05675e-23	704.792	166.377	1032.86	174.466	771.858	143.298
CAALFM_C109550WA	C1_09550W_A	2.3654	1.69089e-15	1.97966e-14	336.707	41.1563	245.814	61.1531	288.811	66.9352
CAALFM_C304200WA	AFP99	2.35573	1.97472e-20	3.7605e-19	817.028	96.3232	627.212	154.681	674.232	163.096
CAALFM_C112330WA	C1_12330W_A	2.35135	5.15184e-06	1.6953e-05	48.2734	8.75666	70.5476	13.4897	56.9487	12.2557
CAALFM_C112040WA	C1_12040W_A	2.34201	0.0134809	0.023563	9.65469	0	33.0692	5.39587	22.3727	7.54199
CAALFM_CR07700WA	CR_07700W_A	2.33732	3.31201e-27	1.09279e-25	1928.52	514.892	2441.61	337.242	1981	404.439
CAALFM_C104870WA	SAP7	2.33378	3.38256e-09	1.7762e-08	135.166	14.8863	132.277	39.5697	144.406	27.3397
CAALFM_C603170CA	MDR1	2.33361	7.43906e-15	8.13812e-14	636.003	94.5719	919.323	184.359	477.962	124.443
CAALFM_C200890WA	C2_00890W_A	2.33266	6.63406e-09	3.3414e-08	111.029	14.8863	153.221	26.08	126.101	36.7672
CAALFM_C603880WA	C6_03880W_A	2.33135	3.85549e-25	1.12209e-23	885.818	136.604	726.42	188.855	785.078	150.84
CAALFM_C500600CA	C5_00600C_A	2.33112	2.69216e-12	2.12684e-11	252.229	34.151	213.847	66.549	216.608	34.8817
CAALFM_C107990CA	C1_07990C_A	2.32777	1.50314e-30	6.22442e-29	7181.88	1206.67	8496.58	1823.8	6970.11	1481.06
CAALFM_C603400CA	QCR7	2.32378	1.1584e-35	6.6179e-34	46165.1	8701.49	42836.7	11084	53970.1	8772.28
CAALFM_C204430WA	C2_04430W_A	2.31827	2.60361e-11	1.78492e-10	158.096	25.3943	130.072	34.1738	154.575	29.2252
CAALFM_C505430WA	PEX4	2.31812	6.51311e-21	1.28801e-19	4366.33	576.188	3370.85	885.821	2479.3	586.39
CAALFM_C301640CA	C3_01640C_A	2.31467	1.00955e-09	5.71462e-09	170.164	18.389	235.893	46.7642	184.066	53.7367
CAALFM_C305230WA	SAP3	2.31288	3.16276e-20	5.93137e-19	568.42	94.5719	561.074	125.004	426.098	93.3322
CAALFM_C104010CA	C1_04010C_A	2.30941	1.81797e-27	6.12944e-26	1162.18	214.538	1024.04	265.297	1127.79	188.55
CAALFM_CR01400WA	LYS12	2.30929	1.24212e-28	4.53484e-27	11878.9	1755.71	10427.8	2856.21	10925	2092.9
CAALFM_C100170WA	LEU4	2.30301	6.9775e-25	1.98393e-23	2782.96	439.584	2077.85	420.878	1629.14	454.405
CAALFM_C105990CA	C1_05990C_A	2.30043	6.80826e-30	2.69275e-28	2854.17	713.668	4084.04	776.105	4174.54	766.455
CAALFM_C400850CA	C4_00850C_A	2.29471	4.60283e-12	3.52789e-11	730.136	86.6909	1140.89	169.07	713.892	271.512
CAALFM_C403510CA	HWP2	2.29239	2.65221e-05	7.79245e-05	42.2393	9.63232	57.3199	9.89242	46.7793	10.3702
CAALFM_C205920CA	COX8	2.28576	4.15774e-33	2.05226e-31	42046.2	7671.71	39379.9	10558.8	48979.9	8513.02
CAALFM_C102570CA	PUT4	2.28296	1.78852e-27	6.06328e-26	1004.09	171.631	1013.02	211.338	860.332	208.348
CAALFM_CR00300WA	CDA2	2.27969	4.1895e-16	5.35181e-15	908.748	98.9502	539.028	161.876	560.334	152.725
CAALFM_C402610CA	SUL2	2.27312	1.4091e-14	1.47358e-13	594.97	103.329	605.166	72.8442	425.081	160.267
CAALFM_C200560WA	C2_00560W_A	2.2714	0.00328251	0.00656054	38.6188	7.00533	18.7392	10.7917	33.559	0.942749
CAALFM_C106150WA	C1_06150W_A	2.2689	2.49109e-06	8.57223e-06	65.1691	11.3837	66.1384	18.8855	69.152	11.313
CAALFM_C207860WA	C2_07860W_A	2.2656	1.46018e-22	3.38696e-21	6493.99	1385.3	9245.04	2275.26	8830.1	1449.01
CAALFM_C201590WA	COX13	2.26461	6.40665e-31	2.76427e-29	49784.4	9658.59	44968.6	12770.2	60689	9919.61
CAALFM_C502080CA	HSP12	2.26335	4.13293e-14	4.13293e-13	786.857	112.961	578.711	241.915	1061.69	150.84
CAALFM_C604230WA	C6_04230W_A	2.26049	1.14144e-14	1.21846e-13	292.054	60.4209	462.969	89.0318	304.065	71.6489
CAALFM_C504940WA	C5_04940W_A	2.26046	1.95006e-27	6.53905e-26	961.848	219.792	1000.89	219.432	1251.85	231.916
CAALFM_C100390WA	ENA2	2.25973	9.80846e-22	2.05844e-20	47075.1	7788.17	27187.3	5673.75	31360.4	8593.16
CAALFM_C704320WA	C7_04320W_A	2.25841	1.5462e-18	2.55082e-17	833.924	150.615	768.307	228.425	771.858	116.901
CAALFM_C406630CA	C4_06630C_A	2.25514	0.000455334	0.00107517	42.2393	7.88099	59.5245	9.89242	19.3219	7.54199
CAALFM_C500710WA	IFF8	2.25262	6.44726e-26	1.99897e-24	673.415	137.48	629.417	140.293	645.757	131.042
CAALFM_C104360CA	C1_04360C_A	2.25187	1.24389e-24	3.42625e-23	40059.7	6556.99	30361.9	10227.9	42299.6	6881.13
CAALFM_C207260CA	DQD1	2.24833	3.43801e-26	1.08227e-24	18579.2	3385.32	23241	5244.78	17361.2	3825.68
CAALFM_C501260WA	C5_01260W_A	2.24631	2.34569e-18	3.7592e-17	1181.49	190.019	660.281	159.178	759.655	198.92
CAALFM_C500470CA	KRE62	2.24468	2.91306e-08	1.33831e-07	136.372	19.2646	80.4683	26.08	109.83	23.5687
CAALFM_C400080CA	C4_00080C_A	2.24237	4.58766e-32	2.12826e-30	1761.98	334.504	1549.84	321.953	1578.29	377.1
CAALFM_CR07740WA	CR_07740W_A	2.24165	0.000202749	0.000514586	29729.2	4513.18	48960	13912.3	32774	5142.7
CAALFM_C301740CA	C3_01740C_A	2.23856	0.0022164	0.00460445	38.6188	1.75133	35.2738	7.19449	21.3558	11.313
CAALFM_C503860WA	HAM1	2.23715	1.99039e-22	4.54841e-21	16339.4	3141.01	19647.5	5316.73	18147.3	3024.34
CAALFM_C111320CA	C1_11320C_A	2.22825	1.65391e-18	2.714e-17	50661.8	9243.53	49393.2	16229.9	84622.7	13940.4
CAALFM_C208660CA	C2_08660C_A	2.21725	2.18059e-22	4.94602e-21	831.51	131.35	760.591	184.359	795.248	197.977
CAALFM_CR07280WA	FRE30	2.21208	0.0044557	0.0087054	1973.18	1152.38	7432.85	1047.7	12157.5	2453.98
CAALFM_C112090CA	C1_12090C_A	2.21168	8.57331e-08	3.66833e-07	113.443	19.2646	81.5706	30.5766	118.982	17.9122
CAALFM_C406960WA	C4_06960W_A	2.2082	7.30124e-25	2.06645e-23	2785.38	539.41	3556.04	762.616	2489.47	609.016
CAALFM_C305640WA	C3_05640W_A	2.206	5.18356e-06	1.70392e-05	74.8238	7.00533	97.0029	26.08	101.694	26.397
CAALFM_C503710CA	C5_03710C_A	2.20523	2.79788e-23	7.00671e-22	1174.25	337.131	1708.57	261.699	1512.19	354.474
CAALFM_C701430CA	C7_01430C_A	2.20483	5.7826e-19	9.93835e-18	5326.97	810.867	6106.78	1455.98	6780.96	1684.69
CAALFM_C406220CA	C4_06220C_A	2.20189	0.000338921	0.000822312	38.6188	4.37833	62.8314	13.4897	32.5421	11.313
CAALFM_C306680CA	C3_06680C_A	2.19449	1.33147e-22	3.11181e-21	3939.11	1146.25	4718.97	1216.77	5671.48	767.398
CAALFM_C302400CA	COX7	2.1943	9.71154e-27	3.08867e-25	46700.9	9220.76	38571.9	12274.7	57424.6	9683.92
CAALFM_C202220CA	C2_02220C_A	2.19362	2.25546e-10	1.37512e-09	212.403	26.27	175.267	43.1669	149.49	48.0802
CAALFM_C406950WA	C4_06950W_A	2.18609	1.06134e-24	2.93653e-23	6801.73	1297.74	8679.56	1941.61	6179.95	1520.65
CAALFM_C604250WA	C6_04250W_A	2.18557	9.35127e-35	5.15155e-33	45699.3	8120.05	35397.3	9086.64	38095.6	8994.77
CAALFM_CR04900CA	PGA39	2.17913	1.44561e-09	8.02106e-09	184.646	21.8916	214.95	55.7573	190.168	52.7939
CAALFM_C603230WA	ARG3	2.17747	2.21976e-13	2.05336e-12	7326.7	1882.68	18965.2	3210.54	11940.9	3359.02
CAALFM_C303580CA	GTT13	2.17622	2.41331e-22	5.41459e-21	2169.89	432.579	3079.84	635.813	2177.27	575.077
CAALFM_C406300CA	PGA42	2.17475	4.25598e-13	3.74599e-12	275.159	42.032	268.963	78.2401	258.303	57.5077
CAALFM_CR07290WA	FRE7	2.17029	0.00340172	0.00677707	4143.07	2577.08	15343	2305.83	26849.3	5411.38
CAALFM_CR03510WA	CR_03510W_A	2.16928	2.91674e-13	2.64263e-12	254.642	55.167	336.203	93.5283	344.743	59.3932
CAALFM_C500870CA	GIT4	2.16645	1.65163e-09	9.09061e-09	293.261	29.7726	351.636	75.5421	228.812	89.5612
CAALFM_CR08310CA	CR_08310C_A	2.1653	4.74703e-12	3.62042e-11	178.612	41.1563	195.108	35.9724	170.846	44.3092
CAALFM_C205930WA	COX9	2.1562	3.80627e-27	1.24919e-25	41324.5	7938.79	33712.9	10807	47347.7	8711
CAALFM_C702070WA	GRX1	2.15404	6.0419e-09	3.07325e-08	162.923	21.016	128.97	46.7642	172.88	36.7672
CAALFM_C305060WA	C3_05060W_A	2.1527	2.68336e-30	1.09645e-28	3690.5	775.84	3234.17	919.995	3756.58	706.119
CAALFM_C402890CA	QCR9	2.14321	1.03088e-25	3.13326e-24	25053.9	5140.16	21991	7062.29	27698.4	4717.52
CAALFM_C305590CA	BAT22	2.14229	3.9896e-26	1.24322e-24	17659.6	5330.18	27684.4	5498.39	22973.7	4646.81
CAALFM_C604070CA	C6_04070C_A	2.1373	1.40432e-07	5.88232e-07	80.858	21.016	158.732	26.9793	115.931	32.9962
CAALFM_C102820WA	LYS2	2.13545	5.01638e-32	2.30978e-30	7870.98	2081.46	9989.1	1835.49	8011.46	1971.29
CAALFM_C406940CA	C4_06940C_A	2.12726	2.36085e-19	4.18576e-18	18147.2	3666.41	23485.7	6186.36	17068.3	3583.39
CAALFM_C702290WA	C7_02290W_A	2.12676	1.05597e-24	2.93483e-23	1860.94	483.368	2274.06	563.868	2119.3	384.642
CAALFM_C700870WA	C7_00870W_A	2.12293	2.45364e-20	4.65814e-19	1042.71	235.554	1164.04	187.057	861.349	281.882
CAALFM_C301040CA	PRM9	2.12267	1.84321e-17	2.66337e-16	429.634	120.842	494.935	127.702	662.028	115.958
CAALFM_C601730WA	FGR37	2.12051	0.00812576	0.014957	16.8957	6.12966	28.66	3.59724	17.288	4.71375
CAALFM_C407260WA	C4_07260W_A	2.11948	0.00470731	0.00915352	32.5846	3.50266	26.4553	6.29518	16.2711	7.54199
CAALFM_CR03290CA	IME2	2.11872	1.16441e-15	1.37897e-14	356.017	70.9289	328.487	66.549	317.285	93.3322
CAALFM_C200510WA	C2_00510W_A	2.11206	5.1817e-17	7.1684e-16	2483.67	441.336	1485.91	450.555	1355.58	339.39
CAALFM_C102670CA	C1_02670C_A	2.11112	5.49328e-15	6.05242e-14	292.054	58.6696	314.157	85.4345	321.353	70.7062
CAALFM_C503880CA	C5_03880C_A	2.11111	2.92375e-12	2.29219e-11	248.608	42.9076	225.973	54.858	184.066	54.6794
CAALFM_C204950CA	CYT1	2.10115	1.49386e-29	5.76068e-28	36610.6	9359.12	33489.2	9495.82	45231.5	8025.62
CAALFM_C205990CA	C2_05990C_A	2.09731	4.77809e-29	1.76532e-27	1462.69	345.012	1419.77	307.564	1418.63	352.588
CAALFM_C107150WA	C1_07150W_A	2.09596	1.49174e-14	1.55737e-13	1041.5	183.89	1378.98	399.294	1084.06	236.63
CAALFM_C604620CA	NAG4	2.09294	0.00833655	0.0153085	24.1367	4.37833	15.4323	4.49655	22.3727	5.65649
CAALFM_C704070CA	C7_04070C_A	2.09205	0.00329768	0.00658043	36.2051	7.88099	51.8084	9.89242	12.2033	5.65649
CAALFM_C406560WA	PGA15	2.09041	4.14457e-17	5.77246e-16	675.828	109.458	625.008	192.453	694.57	166.867
CAALFM_C207580WA	C2_07580W_A	2.08969	7.60318e-30	2.988e-28	2218.16	529.778	2619.08	620.525	2470.15	566.592
CAALFM_C205760CA	C2_05760C_A	2.08864	1.55153e-20	3.00093e-19	17430.3	3688.3	17786.8	5966.93	20451.7	3432.55
CAALFM_C111050WA	C1_11050W_A	2.08801	7.95353e-16	9.62222e-15	652.898	103.329	518.084	170.869	500.335	118.786
CAALFM_C201150WA	PEX12	2.07816	4.21304e-32	1.98431e-30	5632.3	1491.26	6156.38	1477.57	7096.21	1503.68
CAALFM_C209080CA	FGR18	2.0765	0.000805354	0.00182149	27.7572	6.12966	54.013	13.4897	36.6099	8.48474
CAALFM_C401320CA	OPT6	2.07514	4.99655e-28	1.7568e-26	2159.03	600.707	2501.13	492.822	2129.47	517.569
CAALFM_CR08690CA	ECI1	2.07216	3.88038e-29	1.44228e-27	2035.93	441.336	2201.31	518.902	2027.78	529.825
CAALFM_CR08670CA	CR_08670C_A	2.06771	2.97913e-23	7.4118e-22	1465.1	365.153	1367.96	400.193	1947.44	375.214
CAALFM_C111710CA	C1_11710C_A	2.06475	8.20461e-06	2.6027e-05	67.5828	11.3837	93.696	18.8855	71.1858	25.4542
CAALFM_CR05860WA	CR_05860W_A	2.06399	2.66738e-29	1.01591e-27	2951.92	638.36	2933.24	795.89	3268.45	755.142
CAALFM_C107920WA	C1_07920W_A	2.05501	5.49467e-27	1.78432e-25	7549.97	2044.68	7860.54	2195.22	10496.9	1994.86
CAALFM_C400140CA	HIS4	2.05352	2.47427e-27	8.20764e-26	30767.1	7547.36	29770	6216.94	22858.8	6324.9
CAALFM_CR02620CA	CR_02620C_A	2.05318	6.06919e-28	2.08038e-26	25196.3	6409.87	24407.3	7336.58	31794.7	5866.73
CAALFM_C302660WA	C3_02660W_A	2.04476	4.70387e-11	3.13084e-10	429.634	94.5719	866.413	161.876	550.165	191.378
CAALFM_C103890WA	C1_03890W_A	2.04303	0.0008443	0.00189983	25.3436	7.00533	49.6038	8.0938	48.8132	15.084
CAALFM_C304350CA	C3_04350C_A	2.03774	2.45897e-16	3.18068e-15	1132.01	275.835	1870.61	401.093	1158.3	336.561
CAALFM_C107860WA	C1_07860W_A	2.0341	3.77096e-18	5.87546e-17	540.663	130.474	539.028	110.615	559.317	159.325
CAALFM_C602660CA	C6_02660C_A	2.03375	8.2668e-18	1.24103e-16	848.406	194.398	655.872	169.07	591.859	148.012
CAALFM_C208340CA	C2_08340C_A	2.03319	6.04642e-10	3.50295e-09	411.531	56.9183	542.335	167.272	545.08	142.355
CAALFM_C105150CA	C1_05150C_A	2.02868	2.0108e-09	1.0931e-08	236.54	33.2753	177.471	55.7573	248.134	73.5344
CAALFM_C301460CA	FOX3	2.02736	6.24291e-25	1.79157e-23	4741.66	1481.63	4896.44	1051.29	4962.67	1048.34
CAALFM_C502920WA	C5_02920W_A	2.02504	2.16176e-19	3.84382e-18	2167.48	495.627	1776.92	633.115	2943.03	563.764
CAALFM_C107580CA	PRY1	2.02178	0.0032616	0.00652532	39.8256	2.627	62.8314	20.6842	26.4405	8.48474
CAALFM_CR09850CA	FGR46	2.01542	8.02077e-09	4.00066e-08	311.364	63.0479	688.941	165.473	463.725	133.87
CAALFM_C307830WA	FBP1	2.0136	4.08619e-33	2.03321e-31	29390.1	7113.91	26179.8	7396.83	31592.3	7075.33
CAALFM_C505240CA	C5_05240C_A	2.01338	9.08123e-09	4.47176e-08	178.612	26.27	212.745	60.2538	177.965	54.6794
CAALFM_C205450CA	MDJ2	2.00839	7.66989e-16	9.2973e-15	719.274	206.657	824.525	268.894	995.585	155.554
CAALFM_C108080CA	C1_08080C_A	2.0076	2.80496e-23	7.00671e-22	16240.4	3953.63	14051.1	4823	17856.5	3196.86
CAALFM_C105180CA	C1_05180C_A	2.00542	7.38789e-24	1.9315e-22	5650.41	1339.77	5036.44	1705.09	6349.78	1198.23
CAALFM_C102580WA	HNM4	2.00489	5.6447e-14	5.57521e-13	895.472	183.014	1284.19	331.846	802.366	228.145
CAALFM_C600200CA	C6_00200C_A	2.00478	1.13858e-19	2.04217e-18	9389.18	1972	9058.75	3077.44	8889.08	1762
CAALFM_C204090WA	C2_04090W_A	2.00278	8.19537e-08	3.51393e-07	194.301	29.7726	329.59	76.4414	188.134	71.6489
CAALFM_C201040WA	C2_01040W_A	1.99891	4.65005e-12	3.55965e-11	556.351	113.837	443.127	196.949	627.452	96.1604
CAALFM_C701700WA	C7_01700W_A	1.99564	6.36357e-25	1.81774e-23	17007.9	4035.94	13177	4379.64	16257.8	3229.86
CAALFM_C203350WA	PGA17	1.98803	3.7851e-05	0.000108221	53.1008	11.3837	73.8545	21.5835	67.1181	16.0267
CAALFM_C502110WA	C5_02110W_A	1.98633	2.9765e-08	1.36441e-07	952.194	112.085	612.882	395.697	1223.38	196.092
CAALFM_C404410CA	LYS4	1.98465	4.09794e-32	1.94495e-30	4094.79	1018.4	4064.2	1017.12	4202	1087.93
CAALFM_C202550CA	C2_02550C_A	1.98271	1.205e-12	1.002e-11	730.136	133.977	893.97	193.352	885.755	308.279
CAALFM_C300010CA	C3_00010C_A	1.98186	6.50598e-12	4.85591e-11	4175.65	652.371	5873.09	1512.64	3090.48	1161.47
CAALFM_C110180CA	ECM21	1.97773	1.34653e-24	3.69249e-23	14240.7	3114.74	11555.5	2679.05	11661.3	3716.32
CAALFM_C704060WA	C7_04060W_A	1.97534	1.33164e-12	1.10582e-11	371.706	109.458	628.314	104.32	388.471	139.527
CAALFM_C305210CA	DYN1	1.97235	2.14856e-22	4.89174e-21	6314.17	1545.55	7926.68	1536.92	6077.24	2095.73
CAALFM_C604150WA	C6_04150W_A	1.9682	7.01726e-05	0.000191577	61.5486	13.135	57.3199	15.2883	47.7962	14.1412
CAALFM_C306730WA	C3_06730W_A	1.96119	4.91912e-18	7.53126e-17	1774.05	554.297	2469.17	730.24	2791.5	522.283
CAALFM_C600790CA	CTR1	1.96092	0.00689606	0.0128701	10437.9	7535.1	52330.9	10678.4	80418.7	18566.5
CAALFM_C402210WA	C4_02210W_A	1.96048	5.08392e-11	3.36564e-10	223.265	57.7939	299.827	93.5283	311.184	63.1642
CAALFM_C106000WA	C1_06000W_A	1.95968	1.44305e-16	1.89842e-15	1060.81	343.261	1111.12	223.029	879.654	217.775
CAALFM_C405700WA	ZCF5	1.95942	3.65884e-15	4.11203e-14	804.96	205.781	617.291	129.501	713.892	214.004
CAALFM_C206680WA	FRP3	1.95677	1.11924e-17	1.66402e-16	33247.1	8465.94	22206	5492.09	32436.3	8682.72
CAALFM_C210130WA	C2_10130W_A	1.94586	2.07124e-17	2.97891e-16	818.235	225.046	681.225	158.279	837.959	223.432
CAALFM_C500450CA	IFG3	1.94491	3.93352e-20	7.31018e-19	21422.5	4893.22	27491.5	7619.86	21012	5648.95
CAALFM_CR01250CA	CR_01250C_A	1.94304	1.85509e-08	8.6843e-08	214.817	35.9023	188.494	59.3545	130.168	43.3665
CAALFM_C106470WA	C1_06470W_A	1.94271	2.22797e-17	3.18946e-16	59262.9	13619.2	67785.2	22055.6	56717.8	12127.5
CAALFM_C102620CA	HOM6	1.94161	1.0122e-25	3.09172e-24	7146.88	1773.22	7475.84	2270.76	8783.32	2049.54
CAALFM_C601500CA	TRY5	1.94066	0.000846966	0.00190444	2458.33	761.829	1175.06	208.64	1724.73	425.18
CAALFM_C302570WA	C3_02570W_A	1.93788	3.50352e-18	5.48648e-17	3928.25	1160.26	2824.11	855.245	3796.24	737.23
CAALFM_C111340WA	PRM1	1.93627	4.46786e-09	2.30491e-08	216.024	33.2753	214.95	73.7435	226.778	65.0497
CAALFM_C106880CA	SPO22	1.93618	2.94576e-10	1.76631e-09	246.195	44.659	243.61	87.2332	249.15	61.2787
CAALFM_C307330WA	C3_07330W_A	1.93144	6.61316e-21	1.30362e-19	2025.07	448.341	1444.02	508.111	1762.36	414.81
CAALFM_C305220WA	CDR1	1.92901	7.21726e-18	1.08611e-16	77372.7	15614	87110.8	17878.3	64492.3	26639.3
CAALFM_C601490CA	C6_01490C_A	1.92837	1.19138e-08	5.74285e-08	576.868	157.62	288.804	63.8511	394.573	109.359
CAALFM_CR08830WA	CR_08830W_A	1.92697	2.54146e-11	1.74619e-10	45593.1	9441.43	70380	23048.4	49840.3	11116
CAALFM_C402150CA	C4_02150C_A	1.92613	5.02067e-21	1.00251e-19	779.616	213.662	785.944	192.453	727.113	197.035
CAALFM_C106980CA	C1_06980C_A	1.91986	5.08181e-18	7.74192e-17	2550.04	460.6	1963.21	599.84	1604.73	556.222
CAALFM_C504490CA	CAR1	1.91896	5.96345e-18	9.01825e-17	3698.95	1143.62	3022.52	1083.67	5037.92	882.413
CAALFM_CR05750WA	CR_05750W_A	1.91701	2.91183e-19	5.11852e-18	14319.1	4268	10401.4	3007.3	13568	2863.13
CAALFM_C305080WA	C3_05080W_A	1.91055	1.07219e-11	7.78285e-11	395.842	79.6856	541.232	137.595	452.539	152.725
CAALFM_C111950WA	C1_11950W_A	1.91046	1.71535e-14	1.78177e-13	626.348	222.419	679.021	126.803	744.401	196.092
CAALFM_C600850WA	C6_00850W_A	1.90996	4.63631e-15	5.15424e-14	3644.64	769.71	3914.29	1492.86	5045.04	1091.7
CAALFM_C103470CA	C1_03470C_A	1.90842	4.44946e-06	1.47439e-05	146.027	16.6377	114.64	44.0662	94.5755	33.939
CAALFM_C113290WA	C1_13290W_A	1.90432	0.000165857	0.000427282	53.1008	13.135	47.3992	11.691	66.1011	19.7977
CAALFM_C602680WA	C6_02680W_A	1.90171	6.22723e-21	1.23543e-19	3083.47	820.499	3235.27	1013.52	4294.54	1006.86
CAALFM_C105190CA	C1_05190C_A	1.90029	1.89195e-21	3.87818e-20	7961.5	2136.62	7626.86	2721.31	9594.84	1888.33
CAALFM_CR08920WA	CR_08920W_A	1.89756	1.6667e-24	4.53019e-23	3136.57	914.195	2877.02	887.62	3527.77	758.913
CAALFM_C302850CA	C3_02850C_A	1.89711	1.16911e-14	1.24369e-13	4509.95	1268.84	7507.81	2007.26	4995.21	1291.57
CAALFM_C304310CA	C3_04310C_A	1.89584	1.21208e-14	1.28719e-13	993.226	299.478	1230.17	418.18	1296.6	228.145
CAALFM_C701750WA	C7_01750W_A	1.89489	3.75622e-22	8.18936e-21	1495.27	452.719	1388.91	379.509	1509.14	348.817
CAALFM_C403250CA	RHD2	1.89389	2.17213e-12	1.74506e-11	979.951	266.202	1780.22	489.225	1363.72	354.474
CAALFM_C500790CA	C5_00790C_A	1.89339	8.8595e-25	2.47344e-23	8263.21	1974.63	7558.51	1813.91	6406.73	2194.72
CAALFM_CR00920WA	CCE1	1.89304	5.81217e-16	7.27405e-15	1828.36	411.563	2213.43	461.347	1863.04	717.432
CAALFM_C203690CA	C2_03690C_A	1.88394	2.31095e-13	2.13133e-12	6207.96	1514.03	6651.31	1881.36	3654.88	1078.5
CAALFM_C108930CA	C1_08930C_A	1.88373	2.77918e-18	4.3968e-17	6799.31	1547.3	5750.73	2240.18	6385.37	1343.42
CAALFM_C702000CA	C7_02000C_A	1.88342	3.47455e-05	0.000100271	91.7195	12.2593	112.435	25.1807	79.3214	39.5955
CAALFM_C112910WA	C1_12910W_A	1.87552	1.5044e-10	9.38537e-10	38266.4	5537.71	29581.5	15745.1	43122.4	8959.89
CAALFM_C302930WA	C3_02930W_A	1.87073	2.69498e-13	2.45613e-12	492.389	123.469	384.705	157.379	550.165	109.359
CAALFM_C103670CA	DAO1	1.86709	1.07454e-25	3.24997e-24	4974.58	1389.68	4285.77	1230.26	4518.27	1156.75
CAALFM_C405890WA	C4_05890W_A	1.86608	3.88036e-13	3.43006e-12	766.341	314.364	925.937	302.168	1448.12	245.115
CAALFM_C300030CA	C3_00030C_A	1.8658	7.09569e-09	3.55938e-08	7021.37	1112.97	11369.2	3056.76	4963.69	2238.09
CAALFM_C402190CA	C4_02190C_A	1.86347	1.9814e-10	1.21766e-09	289.641	57.7939	208.336	74.6428	217.625	64.1069
CAALFM_C210730WA	C2_10730W_A	1.8619	6.22133e-13	5.36861e-12	638.416	186.517	784.842	289.578	910.162	165.924
CAALFM_C200910WA	PGA19	1.86035	4.18886e-07	1.63578e-06	104.995	28.0213	133.379	29.6773	131.185	44.3092
CAALFM_C206470WA	RTA2	1.85722	1.84401e-19	3.28831e-18	25201.2	7277.66	23407.5	8313.23	26389.6	5108.76
CAALFM_C208880WA	BUD20	1.85496	0.0148	0.0256217	13.2752	7.00533	46.2969	4.49655	19.3219	10.3702
CAALFM_C604210CA	ATM1	1.85345	3.52675e-22	7.71632e-21	5024.06	1869.55	6810.05	1557.61	6253.17	1578.16
CAALFM_C208620WA	C2_08620W_A	1.85166	5.65411e-25	1.63783e-23	7726.16	2414.21	7084.52	1947.91	7915.87	1934.52
CAALFM_C304890WA	CDR2	1.84918	1.06838e-16	1.43302e-15	1923.7	488.622	1692.04	372.315	1774.56	635.413
CAALFM_C300600WA	IFF11	1.84741	2.45442e-10	1.4876e-09	252.229	51.6643	250.223	71.9449	203.388	72.5917
CAALFM_C111240CA	CHO1	1.8463	4.02723e-22	8.7493e-21	5328.18	1644.5	4646.22	1513.54	6432.15	1404.7
CAALFM_C702880CA	LIP9	1.84603	2.49722e-05	7.35811e-05	106.202	16.6377	69.4453	21.5835	83.3891	33.939
CAALFM_C202750CA	C2_02750C_A	1.84051	8.27088e-07	3.08346e-06	166.543	43.7833	367.068	85.4345	171.863	67.8779
CAALFM_CR07110CA	CR_07110C_A	1.84044	1.765e-14	1.83026e-13	847.199	294.224	1112.23	195.15	967.111	328.077
CAALFM_C209180WA	C2_09180W_A	1.84033	6.81525e-18	1.02812e-16	1241.83	281.089	890.663	303.967	1157.28	333.733
CAALFM_C603060WA	PGA60	1.83442	5.24715e-06	1.72299e-05	103.788	21.8916	82.673	24.2814	82.3722	29.2252
CAALFM_C103410WA	C1_03410W_A	1.83235	3.53893e-17	4.96254e-16	1193.56	372.158	1478.19	467.642	1423.72	310.164
CAALFM_C601680CA	C6_01680C_A	1.83221	1.7904e-10	1.11023e-09	232.919	63.0479	210.54	63.8511	200.337	53.7367
CAALFM_CR01830CA	PTR2	1.83169	5.29099e-05	0.000147784	71.2033	17.5133	111.333	39.5697	84.4061	17.9122
CAALFM_C109700WA	C1_09700W_A	1.82786	0.00425567	0.00833835	34.9982	12.2593	29.7623	16.1876	49.8301	3.771
CAALFM_C202060CA	FMO1	1.82754	8.40993e-13	7.11787e-12	546.697	200.527	496.038	115.112	586.775	143.298
CAALFM_CR03780CA	CR_03780C_A	1.82647	1.82908e-15	2.12933e-14	1275.63	400.179	1612.67	562.069	1941.34	399.726
CAALFM_C209810CA	C2_09810C_A	1.82028	9.30858e-20	1.68923e-18	973.917	252.192	846.571	258.102	851.179	246.058
CAALFM_C206290CA	ATP14	1.81904	1.05466e-19	1.89716e-18	17496.7	4082.35	16111.3	6193.55	19395.1	4745.8
CAALFM_C303630WA	ECM18	1.81325	0.0246705	0.0405479	18.1025	5.254	18.7392	4.49655	17.288	5.65649
CAALFM_C402500CA	ADR1	1.80939	3.78478e-15	4.23813e-14	6299.68	2510.53	8298.16	1402.93	7085.03	2272.97
CAALFM_CR02740WA	INN1	1.80899	1.75671e-23	4.49747e-22	8140.11	2593.72	7911.25	2318.42	7920.95	1928.86
CAALFM_C304070CA	CDR11	1.80801	4.69556e-17	6.51047e-16	64988.1	14147.3	45981.6	12407.8	48268.1	18921
CAALFM_C202600CA	FGR22	1.8022	4.51514e-14	4.4933e-13	479.114	141.858	421.081	152.883	538.979	117.844
CAALFM_CR00150CA	POT1	1.79925	2.92941e-12	2.29371e-11	6276.75	2036.8	4792.83	985.645	4136.91	1346.25
CAALFM_C504020CA	FGR42	1.79805	2.42654e-06	8.38284e-06	133.959	33.2753	141.095	51.2607	104.745	24.5115
CAALFM_C209750WA	LEU42	1.79699	2.32002e-23	5.8666e-22	31706	8521.1	35989.2	8840.23	27893.7	10146.8
CAALFM_CR07170WA	CR_07170W_A	1.79687	1.51417e-18	2.51817e-17	24952.5	5278.51	16261.2	6189.06	17544.3	5442.49
CAALFM_C204170CA	C2_04170C_A	1.79537	4.89172e-19	8.47807e-18	25975.9	6552.61	24560.5	9684.68	30653.6	7153.58
CAALFM_C114010WA	CSK1	1.79409	8.38905e-05	0.000225929	88.099	22.7673	61.7291	29.6773	78.3044	13.1985
CAALFM_C105170CA	CUE5	1.79345	1.12916e-23	2.91503e-22	9438.67	3013.17	8484.45	2515.37	9451.45	2368.19
CAALFM_CR02880WA	CR_02880W_A	1.79325	7.82131e-12	5.77243e-11	6407.09	1033.29	3528.48	1365.15	3034.55	1343.42
CAALFM_C305360CA	C3_05360C_A	1.79024	9.76137e-18	1.45477e-16	11591.7	4185.68	11250.1	2483.9	11818.9	3351.47
CAALFM_CR06870CA	CR_06870C_A	1.78691	4.41008e-07	1.71565e-06	288.434	60.4209	476.196	114.212	189.151	101.817
CAALFM_C102730WA	C1_02730W_A	1.78346	7.33062e-16	8.9585e-15	1173.04	336.256	1552.05	361.523	994.568	382.756
CAALFM_C504230WA	MRV6	1.78157	7.5448e-05	0.000204622	76.0307	14.0107	101.412	31.4759	130.168	44.3092
CAALFM_C200800CA	PGA27	1.78138	1.11093e-16	1.48687e-15	650.485	205.781	842.162	209.539	705.757	224.374
CAALFM_C111850WA	C1_11850W_A	1.77896	1.25451e-20	2.44947e-19	14914.1	3792.51	17817.7	4840.99	14928.7	5254.88
CAALFM_C112320CA	ATP19	1.77788	8.29616e-19	1.41051e-17	7414.8	1837.15	6709.74	2619.69	7224.35	1768.6
CAALFM_C305150WA	C3_05150W_A	1.77776	5.34547e-22	1.14918e-20	4091.17	1018.4	3613.36	1034.21	3123.02	1104.9
CAALFM_C202230CA	C2_02230C_A	1.77441	5.50372e-08	2.42557e-07	171.371	44.659	148.811	42.2676	129.151	44.3092
CAALFM_C104020CA	CSH1	1.76651	8.1403e-15	8.85814e-14	6835.52	1388.81	5175.33	2130.47	7582.31	2239.97
CAALFM_C502220CA	C5_02220C_A	1.76568	4.79968e-16	6.08091e-15	1626.82	691.776	1902.58	540.486	2327.78	490.23
CAALFM_CR02430CA	CR_02430C_A	1.76404	2.8368e-17	4.02369e-16	48414.6	15536.1	68566.7	20724.6	54698.2	14285.5
CAALFM_CR07500WA	CR_07500W_A	1.76343	6.79589e-05	0.000185863	176.198	18.389	297.623	80.938	169.829	90.5039
CAALFM_C300200CA	ETR1	1.76154	3.19225e-22	7.00932e-21	11872.9	3568.34	9760.92	3284.28	11143.6	2814.11
CAALFM_C500640CA	SAM51	1.76134	1.86696e-17	2.69138e-16	3825.67	1442.22	3539.5	1092.66	4942.33	1095.47
CAALFM_C303710WA	CCC1	1.7609	2.52992e-20	4.78822e-19	6479.5	1705.8	7582.76	2384.97	7098.25	2153.24
CAALFM_C400290CA	C4_00290C_A	1.75954	1.64784e-09	9.07784e-09	316.191	77.0586	365.966	145.688	352.878	82.9619
CAALFM_C501200WA	C5_01200W_A	1.75863	1.92442e-15	2.23189e-14	2256.78	628.728	2102.1	849.849	2313.54	493.058
CAALFM_C210350CA	ACS1	1.75847	6.04952e-12	4.56302e-11	16905.4	4751.36	12160.6	3316.66	20388.6	6549.28
CAALFM_C406150CA	C4_06150C_A	1.7571	0.000208493	0.00052769	108.615	13.135	228.177	63.8511	139.321	64.1069
CAALFM_C204390WA	C2_04390W_A	1.75556	1.70554e-11	1.20817e-10	292.054	80.5613	284.395	98.0249	287.794	77.3054
CAALFM_C108060WA	OFR1	1.75433	4.18796e-16	5.35181e-15	6034.18	1769.72	6228.03	2550.45	8434.51	1814.79
CAALFM_C704310CA	C7_04310C_A	1.75419	4.8807e-16	6.15826e-15	3781.02	1346.77	3335.58	801.286	3438.28	980.459
CAALFM_C303860WA	C3_03860W_A	1.75205	1.01608e-12	8.51796e-12	2109.55	366.904	1295.21	558.472	1354.56	487.401
CAALFM_C304080WA	C3_04080W_A	1.75154	3.04112e-22	6.70132e-21	24485.5	7461.55	20484.2	7306	27534.7	6765.17
CAALFM_C306940WA	C3_06940W_A	1.74064	3.56336e-17	4.98547e-16	19199.6	6526.34	15573.4	4104.46	17694.8	5069.16
CAALFM_C109690WA	MLS1	1.74005	1.957e-12	1.57839e-11	50500.1	17161.3	36487.4	8402.26	47126	14584.3
CAALFM_C208900WA	C2_08900W_A	1.73951	8.30718e-15	9.00796e-14	7714.1	2179.53	8338.95	3431.77	9345.68	1994.86
CAALFM_C203370WA	THI20	1.73561	1.37392e-16	1.81135e-15	1017.36	239.932	835.548	277.887	810.502	281.882
CAALFM_C111100WA	C1_11100W_A	1.73526	7.9521e-22	1.68606e-20	3298.28	974.616	3303.61	1142.12	3878.61	1031.37
CAALFM_C501040WA	C5_01040W_A	1.73437	7.90023e-10	4.50503e-09	457.391	138.355	507.061	212.237	528.809	98.0459
CAALFM_CR01310WA	ATP3	1.73187	1.40398e-17	2.07238e-16	42128.2	13506.3	41839.1	16016.7	61967.3	14412.7
CAALFM_C100700WA	C1_00700W_A	1.7314	1.08827e-18	1.82463e-17	8992.14	2823.15	8405.08	3302.27	11716.2	2642.53
CAALFM_C403400WA	C4_03400W_A	1.73115	4.21873e-19	7.35298e-18	7730.99	2549.06	7721.65	2894.88	10204	2284.28
CAALFM_CR01300WA	CR_01300W_A	1.7305	1.47412e-17	2.17072e-16	17421.9	5868.71	18341.3	7068.58	24740.1	5295.42
CAALFM_CR05480WA	CR_05480W_A	1.72853	1.19083e-21	2.46557e-20	12676.6	4221.59	12460.5	4123.34	16324.9	4166.95
CAALFM_C300810CA	FOX2	1.72789	6.10784e-10	3.5319e-09	9339.7	3605.12	8002.74	1342.67	7179.6	2454.92
CAALFM_C503810CA	C5_03810C_A	1.72543	2.03325e-10	1.24704e-09	295.675	99.8259	326.283	93.5283	255.252	71.6489
CAALFM_C200610CA	ATP18	1.72444	1.45266e-16	1.907e-15	9494.18	2509.66	9014.66	3822.07	11059.2	2616.13
CAALFM_C504470CA	C5_04470C_A	1.72044	2.1781e-14	2.23981e-13	21123.3	7590.27	15093.9	4838.29	21020.2	4940.01
CAALFM_C400980CA	MRV1	1.71835	2.60829e-06	8.94561e-06	161.716	54.2913	242.507	93.5283	197.286	34.8817
CAALFM_C107330WA	RME1	1.71738	3.1474e-10	1.88173e-09	2903.65	462.352	2114.22	675.383	1420.67	820.192
CAALFM_C202010CA	CHT4	1.71618	2.1551e-15	2.48078e-14	1247.87	403.682	1014.12	392.1	1316.94	293.195
CAALFM_C114390WA	RPC10	1.71465	1.39345e-08	6.64418e-08	8563.71	1946.61	8477.84	3848.15	6249.1	1300.99
CAALFM_CR01730WA	IFU5	1.71275	3.15864e-13	2.84508e-12	20069.7	7205.85	22897.1	5783.47	13922.9	4365.87
CAALFM_C206070WA	FAA2-1	1.71069	9.23941e-13	7.78787e-12	2045.59	797.732	2034.86	407.388	1815.24	595.817
CAALFM_C205480CA	C2_05480C_A	1.71047	5.45009e-12	4.13108e-11	790.478	184.766	728.624	323.752	805.417	201.748
CAALFM_C402820WA	C4_02820W_A	1.7097	0.000234177	0.000586394	112.236	11.3837	104.719	44.0662	78.3044	34.8817
CAALFM_C106430CA	C1_06430C_A	1.7073	7.29308e-08	3.15777e-07	206.369	46.4103	207.234	87.2332	204.405	55.6222
CAALFM_CR02290WA	PGA22	1.70582	2.22283e-06	7.72668e-06	193.094	30.6483	137.788	54.858	184.066	72.5917
CAALFM_C501960CA	C5_01960C_A	1.70335	4.92906e-21	9.87412e-20	19491.6	6659.44	21245.8	6203.45	17897.1	5141.75
CAALFM_CR05790CA	ACO2	1.70158	5.19906e-20	9.60424e-19	5590.06	1970.25	7724.96	2108.88	6651.81	2059.91
CAALFM_C701730CA	STE18	1.70075	1.30973e-08	6.2741e-08	187.06	62.1723	174.164	61.1531	199.32	49.023
CAALFM_C208170WA	C2_08170W_A	1.69568	6.62208e-09	3.33809e-08	885.818	346.764	593.041	153.782	775.926	195.149
CAALFM_C401050CA	RPL40B	1.6947	3.80374e-13	3.36716e-12	48189	13424	61928.7	22824.5	49458.9	13047.6
CAALFM_C207630CA	C2_07630C_A	1.69417	7.05063e-14	6.83999e-13	29631.4	7713.74	19670.7	10358.3	32902.1	7331.76
CAALFM_C704250WA	TPO2	1.69124	6.33181e-13	5.45632e-12	532.215	136.604	433.206	157.379	423.047	135.756
CAALFM_C201440CA	C2_01440C_A	1.6866	5.80664e-15	6.38627e-14	1755.95	488.622	1675.51	699.664	1823.37	444.035
CAALFM_C402560CA	UME7	1.68504	3.41162e-12	2.6511e-11	749.445	242.559	985.462	374.113	1068.8	255.485
CAALFM_C209830CA	C2_09830C_A	1.68495	4.44081e-17	6.17112e-16	8239.07	2562.2	8503.19	3356.23	9295.85	2179.64
CAALFM_C203290WA	C2_03290W_A	1.68088	4.56741e-16	5.8105e-15	1217.7	362.526	1211.43	465.843	1540.67	410.096
CAALFM_C502200WA	C5_02200W_A	1.68021	3.28621e-14	3.32938e-13	725.308	238.181	845.469	293.175	782.027	202.691
CAALFM_C502790CA	GAP1	1.67717	5.2911e-21	1.0531e-19	15597.1	4303.9	16868.6	5676.45	15833.8	5122.9
CAALFM_C203630WA	C2_03630W_A	1.67675	0.00102334	0.00226958	53.1008	9.63232	85.9799	27.8786	52.8809	22.626
CAALFM_C107600WA	ATP7	1.67462	3.33788e-17	4.70199e-16	16461.2	5415.99	13922.1	5664.76	21500.2	5171.92
CAALFM_C100500CA	GLO1	1.67453	2.14032e-11	1.49386e-10	3492.58	1110.34	3408.33	1695.2	5929.78	1214.26
CAALFM_C401850CA	PDC12	1.67449	7.49616e-12	5.54572e-11	412.738	133.977	412.262	106.119	437.284	155.554
CAALFM_C200600CA	C2_00600C_A	1.67155	1.69035e-11	1.19879e-10	9602.79	2462.37	13687.3	5046.93	11838.2	3518.34
CAALFM_C107870CA	SMI1	1.67128	3.63976e-20	6.78468e-19	35517.2	9932.68	39379.9	11304.3	29794.3	11633.5
CAALFM_C107480CA	C1_07480C_A	1.67062	1.68637e-08	7.92454e-08	224.472	52.54	184.085	69.2469	192.202	66.9352
CAALFM_C113870WA	MET3	1.66451	5.61106e-13	4.89179e-12	3177.6	814.369	2641.13	641.209	2232.18	1084.16
CAALFM_CR05310WA	CR_05310W_A	1.66302	1.59137e-18	2.61834e-17	5248.53	1525.41	4149.08	1719.48	5213.85	1368.87
CAALFM_C702570CA	RBP1	1.66237	5.77177e-17	7.93136e-16	10997.9	3487.78	9482.04	4059.49	13991.1	3342.99
CAALFM_C301960CA	POX1-3	1.66217	1.11764e-12	9.34399e-12	15204.9	5542.97	11887.3	2920.06	12174.8	3943.52
CAALFM_C203470CA	COX6	1.66196	1.03815e-22	2.47312e-21	20531.9	6222.48	17740.5	5762.78	20361.2	6543.62
CAALFM_C601310WA	FIG1	1.66098	1.133e-05	3.5164e-05	114.649	36.778	112.435	47.6635	114.914	23.5687
CAALFM_CR07080WA	CR_07080W_A	1.6608	2.87588e-11	1.95205e-10	56850.4	17144.7	83402.7	30275.3	61370.3	16346.3
CAALFM_CR00330CA	PXA1	1.65625	2.34268e-17	3.33049e-16	9908.12	3039.44	7478.04	2268.96	8130.44	2786.77
CAALFM_C304630WA	C3_04630W_A	1.65143	1.37427e-18	2.2979e-17	2459.53	943.968	2685.22	715.852	2681.67	831.505
CAALFM_C102100WA	C1_02100W_A	1.64999	6.23918e-12	4.68318e-11	359.637	130.474	405.649	132.199	396.607	107.473
CAALFM_C103150CA	C1_03150C_A	1.64694	1.88708e-13	1.75615e-12	2187.99	813.494	1628.11	622.323	2473.2	572.249
CAALFM_C202030WA	ARO3	1.646	2.44e-13	2.2443e-12	16399.7	5865.21	26097.1	8406.76	20111	5732.86
CAALFM_CR08210CA	ACO1	1.64485	2.29606e-15	2.63321e-14	37212.8	12600	29524.2	8234.99	36297.7	12113.4
CAALFM_C505320CA	HIS1	1.64366	6.97052e-16	8.62693e-15	11981.5	3373.06	12244.4	4601.77	10169.4	3032.82
CAALFM_C400700CA	C4_00700C_A	1.64225	1.49207e-17	2.19193e-16	3612.06	1221.55	4601.03	1558.51	4413.52	1265.17
CAALFM_C105970WA	C1_05970W_A	1.64133	0.00033433	0.000812451	170.164	18.389	101.412	31.4759	109.83	72.5917
CAALFM_C405200CA	C4_05200C_A	1.63904	0.000368163	0.000885256	89.3059	13.135	70.5476	25.1807	79.3214	38.6527
CAALFM_C303450CA	BMT7	1.63817	1.19786e-10	7.53394e-10	1069.26	418.568	1908.09	515.305	1106.43	378.042
CAALFM_C307340WA	GCY1	1.63812	3.26106e-13	2.92453e-12	5040.95	1149.75	3351.01	1366.95	2964.38	1131.3
CAALFM_C300650WA	NGT1	1.6378	2.34975e-10	1.42978e-09	739.791	197.9	849.878	256.304	472.877	208.348
CAALFM_C602530CA	C6_02530C_A	1.63663	2.74857e-14	2.79846e-13	2102.31	787.224	2010.61	827.366	2672.52	567.535
CAALFM_C406900WA	GST1	1.63197	0.0107994	0.0193137	53.1008	12.2593	27.5577	11.691	20.3388	8.48474
CAALFM_C505410CA	ILV3	1.63125	4.0249e-18	6.22397e-17	17335	5073.61	14738.9	4749.26	12247	4483.71
CAALFM_C301370CA	PGA44	1.63016	1.41341e-08	6.73322e-08	271.538	88.4423	339.51	80.0387	205.422	95.2177
CAALFM_C602760WA	C6_02760W_A	1.62973	0.000105472	0.000279176	91.7195	22.7673	72.7522	29.6773	68.135	22.626
CAALFM_C209650WA	C2_09650W_A	1.62907	1.3624e-13	1.28532e-12	13293.3	4190.94	13457	5687.24	20616.4	5435.89
CAALFM_CR02440WA	CR_02440W_A	1.62828	4.04439e-08	1.81882e-07	2577.8	894.055	5190.76	1915.53	3924.37	972.917
CAALFM_C201650WA	C2_01650W_A	1.62662	4.86238e-07	1.87505e-06	296.882	59.5453	232.587	133.997	301.014	75.4199
CAALFM_C703280CA	C7_03280C_A	1.62254	2.84166e-16	3.668e-15	17517.2	6810.93	15770.7	4890.45	21248	6010.03
CAALFM_C111890WA	C1_11890W_A	1.62002	1.14055e-15	1.35532e-14	2776.93	1218.05	3269.44	1083.67	3978.27	959.719
CAALFM_C406310CA	PGA41	1.61966	1.89483e-11	1.33156e-10	493.596	130.474	514.777	203.244	555.25	175.351
CAALFM_CR00610WA	IFF4	1.61931	1.99454e-14	2.06136e-13	2208.51	638.36	1910.3	533.291	1474.56	648.611
CAALFM_C108050WA	C1_08050W_A	1.61735	5.44287e-16	6.83961e-15	14358.9	5382.72	16708.8	6479.54	20951	5092.73
CAALFM_C109500WA	C1_09500W_A	1.61726	0.000898572	0.00200949	55.5145	16.6377	80.4683	35.0731	66.1011	14.1412
CAALFM_C209600CA	C2_09600C_A	1.61601	4.32894e-14	4.32194e-13	7872.19	2565.7	9798.4	3848.15	9549.07	2466.23
CAALFM_C403230CA	C4_03230C_A	1.61422	1.81491e-12	1.47342e-11	2601.94	1042.92	4704.64	1159.21	3206.41	1232.17
CAALFM_C106050CA	C1_06050C_A	1.61399	8.24941e-14	7.94054e-13	11752.2	3028.05	10237.1	4843.69	11355.2	3021.51
CAALFM_C201620WA	COX4	1.61036	2.78602e-20	5.25681e-19	29804	8461.56	23851.7	9533.6	27198.1	8485.68
CAALFM_C503350WA	QCR2	1.60771	8.79775e-18	1.31434e-16	19988.8	7411.64	18196.9	6736.74	25436.7	6727.46
CAALFM_C113770CA	C1_13770C_A	1.60534	7.33233e-16	8.9585e-15	836.337	304.732	874.129	271.592	841.01	262.084
CAALFM_CR03000CA	CR_03000C_A	1.60069	2.44072e-13	2.2443e-12	2249.54	795.105	2136.27	974.853	2937.94	644.84
CAALFM_C405830WA	C4_05830W_A	1.5998	1.01617e-05	3.18262e-05	118.27	38.5293	103.617	29.6773	130.168	48.0802
CAALFM_C303340CA	C3_03340C_A	1.59854	3.86579e-18	6.00804e-17	12746.6	4072.72	11046.2	4685.41	13833.4	3666.35
CAALFM_C207530CA	C2_07530C_A	1.59805	0.0148109	0.0256334	32.5846	4.37833	47.3992	23.3821	32.5421	9.42749
CAALFM_CR04500CA	CR_04500C_A	1.59545	2.06425e-16	2.68135e-15	3412.93	1176.89	3833.82	1276.12	3055.91	955.948
CAALFM_C202320CA	CPR3	1.59484	1.05391e-11	7.65914e-11	5873.67	2110.35	7085.62	3215.04	9393.48	2074.99
CAALFM_C106630WA	C1_06630W_A	1.59444	2.23403e-11	1.55225e-10	1497.68	521.021	2258.63	489.225	1536.6	742.886
CAALFM_CR01220WA	CR_01220W_A	1.59082	0.00658175	0.0123621	62.7555	10.508	49.6038	9.89242	28.4743	26.397
CAALFM_C300460WA	ATP5	1.59006	4.12269e-18	6.35925e-17	36769.9	11286.5	30916.4	13409.6	40541.4	11252.7
CAALFM_CR04610CA	CR_04610C_A	1.58842	6.59356e-09	3.32823e-08	422.393	100.702	529.107	187.956	462.708	181.951
CAALFM_C113190WA	C1_13190W_A	1.58737	5.29223e-11	3.48857e-10	23153.2	8402.01	24187.9	11103.8	42729.8	10468.3
CAALFM_C110190WA	C1_10190W_A	1.58679	1.14224e-15	1.35532e-14	5078.37	1972.88	6606.12	2388.57	7070.79	1882.67
CAALFM_C112140WA	C1_12140W_A	1.58447	7.38977e-16	8.99307e-15	1369.76	543.789	1575.2	447.857	1344.4	438.378
CAALFM_C203220CA	STP4	1.58157	2.63117e-12	2.0821e-11	25085.3	5025.45	20282.4	7470.58	17229	8418.75
CAALFM_C107140CA	RIA1	1.57516	1.94521e-20	3.71577e-19	8713.36	3013.17	9121.58	2677.25	7921.97	2953.63
CAALFM_C207280WA	C2_07280W_A	1.57324	0.000253068	0.000629863	106.202	25.3943	191.801	59.3545	80.3383	42.4237
CAALFM_CR00530WA	CR_00530W_A	1.56978	1.8843e-05	5.67128e-05	102.581	29.7726	117.947	37.7711	94.5755	38.6527
CAALFM_C101440CA	POX18	1.56953	0.000768421	0.00174564	68.7897	15.762	126.765	41.3683	66.1011	31.1107
CAALFM_C504380CA	C5_04380C_A	1.56833	9.00902e-06	2.83516e-05	225.678	113.837	719.806	154.681	389.488	181.951
CAALFM_C703580CA	C7_03580C_A	1.56686	5.50272e-17	7.57852e-16	2177.13	876.542	2442.71	808.481	2840.32	833.39
CAALFM_C110700CA	NIT3	1.56666	2.44926e-15	2.79851e-14	3599.99	1128.73	3513.05	1380.44	3130.14	948.406
CAALFM_C114220CA	FTR2	1.56588	2.50618e-11	1.72772e-10	2358.16	840.639	2884.73	971.256	3900.98	1277.43
CAALFM_CR04960CA	CRG1	1.56529	7.20632e-14	6.98006e-13	4862.34	1391.43	6091.34	2050.43	4457.25	1765.77
CAALFM_C200950CA	RFC5	1.56476	5.20953e-13	4.55281e-12	2614.01	845.893	3820.59	1207.77	3067.09	1158.64
CAALFM_C102970WA	C1_02970W_A	1.56187	8.72295e-19	1.47859e-17	7263.95	2415.96	7754.72	2953.34	7905.7	2395.53
CAALFM_C304340WA	ATF1	1.5609	5.09374e-15	5.62225e-14	17158.8	5704.96	17692	7071.28	16137.8	4505.4
CAALFM_C602740WA	C6_02740W_A	1.55886	9.94906e-15	1.0713e-13	7370.15	2204.93	7257.58	3190.76	7524.34	2123.07
CAALFM_CR00250WA	ATP17	1.55852	2.83227e-11	1.9267e-10	26891.9	7062.25	24761.1	12006.7	23384.6	6405.98
CAALFM_C700750WA	ACB1	1.55448	9.42817e-15	1.01699e-13	11388.9	4052.58	9496.37	4386.84	14105	3473.09
CAALFM_C108170CA	BUL1	1.55381	4.8097e-18	7.38206e-17	4602.87	1569.19	5515.94	1816.61	4590.47	1624.36
CAALFM_C202310WA	C2_02310W_A	1.55372	3.12028e-13	2.81876e-12	6710.01	2831.03	7588.27	3099.92	11047	2702.86
CAALFM_C404050CA	RHD3	1.55162	8.18525e-08	3.51203e-07	6240.55	2605.98	13427.2	4410.22	14461.9	4627.01
CAALFM_C305270CA	HGT5	1.54805	5.66747e-11	3.7082e-10	6242.96	3238.21	7318.21	2023.45	6736.22	1679.04
CAALFM_C700480WA	FGR2	1.54706	0.0110496	0.0197212	47.0666	5.254	109.128	34.1738	38.6437	27.3397
CAALFM_C303140CA	DAL4	1.5452	7.02993e-07	2.64641e-06	337.914	97.1989	277.781	72.8442	361.014	164.981
CAALFM_CR04820WA	CR_04820W_A	1.54456	1.26116e-07	5.31875e-07	64692.4	15260.2	75878.3	41952.9	83970.8	19760
CAALFM_C202330WA	C2_02330W_A	1.54349	1.68481e-09	9.25668e-09	888.231	298.602	1118.84	514.406	1197.96	286.596
CAALFM_C108370WA	SDS24	1.54331	1.34609e-16	1.77845e-15	30878.1	8942.3	23944.3	8101.89	24372	10127
CAALFM_C107670WA	ZCF4	1.54307	4.26165e-05	0.000121061	188.266	73.5559	557.767	125.004	260.337	147.069
CAALFM_C107980CA	C1_07980C_A	1.54122	2.22859e-13	2.05844e-12	6160.9	2098.97	8934.19	2967.73	7850.78	2817.88
CAALFM_CR09700WA	CR_09700W_A	1.54073	4.02895e-15	4.50337e-14	1124.77	357.272	1018.53	349.832	1133.89	419.523
CAALFM_C114180WA	C1_14180W_A	1.53913	7.18679e-13	6.10778e-12	1390.28	408.06	1147.5	547.68	1336.26	377.1
CAALFM_C206370CA	SCP1	1.53891	1.14924e-11	8.31276e-11	2086.62	702.284	2232.17	1001.83	2260.66	559.993
CAALFM_C702130WA	C7_02130W_A	1.53798	2.91102e-06	9.89587e-06	173.784	61.2966	167.551	45.8649	121.016	51.8512
CAALFM_C404360WA	C4_04360W_A	1.53758	1.33831e-08	6.3961e-08	354.81	97.1989	333.999	113.313	234.913	107.473
CAALFM_C107170CA	ZCF23	1.5371	2.57857e-12	2.05023e-11	2901.23	1422.96	3880.12	995.537	2963.37	938.978
CAALFM_C700060CA	C7_00060C_A	1.53543	1.84257e-18	2.99964e-17	2889.17	929.081	2689.63	893.016	2629.81	1009.68
CAALFM_C200660CA	SOD4	1.53192	7.41279e-07	2.78374e-06	287.227	152.366	558.869	125.904	594.91	220.603
CAALFM_C200250WA	STF2	1.53116	1.82635e-12	1.48076e-11	71594.3	19423.1	70663.3	34025.4	82303	24249.4
CAALFM_C208510WA	C2_08510W_A	1.53101	2.96274e-12	2.31687e-11	970.296	369.531	1279.78	471.239	1127.79	328.077
CAALFM_C405840WA	FRE3	1.52909	9.67158e-10	5.48975e-09	584.109	155.869	630.519	193.352	591.859	277.168
CAALFM_CR01340WA	CR_01340W_A	1.52755	7.46136e-07	2.80028e-06	271.538	63.0479	289.906	83.6359	203.388	118.786
CAALFM_C505130CA	C5_05130C_A	1.52689	1.08648e-14	1.16382e-13	2417.29	867.785	2690.73	1113.35	2993.87	830.562
CAALFM_C502540CA	SPR28	1.52488	4.98468e-12	3.79697e-11	488.769	153.242	486.117	175.366	491.182	181.008
CAALFM_C208260WA	C2_08260W_A	1.52391	2.38704e-09	1.27958e-08	1368.55	298.602	983.257	478.433	1467.45	551.508
CAALFM_C204590CA	QCR8	1.52312	1.18663e-16	1.57792e-15	10072.3	3072.71	8240.84	3746.53	10144	3081.85
CAALFM_C103940WA	C1_03940W_A	1.52304	6.87787e-15	7.55097e-14	18016.9	5783.77	14375.2	6977.75	20686.6	5707.4
CAALFM_CR10850CA	ATP16	1.52123	1.87445e-18	3.04351e-17	25934.9	7871.36	21646	8130.67	20565.6	7739.03
CAALFM_C304440CA	C3_04440C_A	1.51927	1.14188e-05	3.54219e-05	183.439	35.0266	185.187	70.1463	156.609	78.2482
CAALFM_C602550WA	C6_02550W_A	1.51856	9.93125e-05	0.000264006	127.925	33.2753	178.574	53.0593	81.3553	49.023
CAALFM_C703670WA	DED81	1.51856	3.17346e-17	4.48061e-16	15232.7	5569.23	17136.5	5483.1	13180.6	4845.73
CAALFM_C402220CA	ZCF25	1.51713	5.33504e-11	3.50183e-10	1287.69	416.817	1862.9	519.802	1379.99	646.726
CAALFM_C400390WA	C4_00390W_A	1.51683	6.00783e-14	5.90259e-13	3301.9	992.129	3123.94	1449.69	3585.73	1056.82
CAALFM_C208090WA	C2_08090W_A	1.51668	3.42348e-10	2.04086e-09	588.936	161.998	480.605	155.581	443.386	211.176
CAALFM_C106230CA	MDM34	1.5163	5.19417e-11	3.43127e-10	21219.8	7577.14	15681.4	4581.09	20800.5	8013.37
CAALFM_C703150WA	C7_03150W_A	1.51628	3.32631e-13	2.97871e-12	1577.33	457.098	1462.76	505.413	1092.19	481.745
CAALFM_C303470WA	C3_03470W_A	1.51608	7.48498e-08	3.2318e-07	1034.26	341.51	742.954	205.043	515.589	254.542
CAALFM_C400860CA	C4_00860C_A	1.5155	3.71835e-11	2.50461e-10	9577.45	4409.85	12771.3	4884.16	12101.6	2755.66
CAALFM_C504140WA	C5_04140W_A	1.51529	0.00491233	0.00949831	53.1008	9.63232	56.2176	14.389	47.7962	31.1107
CAALFM_C703170WA	IFA21	1.51509	4.94495e-18	7.55206e-17	2873.48	1021.03	2673.09	1007.23	3149.47	1014.4
CAALFM_CR06660WA	SEO1	1.51504	3.58187e-11	2.41532e-10	788.064	338.007	1280.88	369.617	928.467	341.275
CAALFM_C104500WA	ICL1	1.51468	7.11604e-17	9.71371e-16	51260.4	13855.7	42705.5	16943.9	45255.9	17924.5
CAALFM_CR02400WA	PHO112	1.51311	9.4443e-07	3.49139e-06	252.229	59.5453	259.042	77.3407	204.405	114.073
CAALFM_C208540CA	C2_08540C_A	1.5082	1.41944e-15	1.67136e-14	2425.74	831.007	2601.44	1063.88	2810.82	860.73
CAALFM_C106670WA	C1_06670W_A	1.50596	1.53346e-17	2.24214e-16	4210.65	1721.56	4876.6	1520.73	4306.74	1473.52
CAALFM_CR06990WA	CR_06990W_A	1.5043	0.00172197	0.00365733	62.7555	13.135	82.673	22.4828	62.0334	37.71
CAALFM_CR08000CA	CR_08000C_A	1.50238	3.34347e-16	4.30673e-15	25998.9	8913.4	25155.7	8985.02	20390.7	7354.39
CAALFM_C200940WA	C2_00940W_A	1.50224	5.64927e-14	5.57521e-13	20075.7	8044.74	24445.8	9554.28	23133.4	6283.42
CAALFM_C206710WA	C2_06710W_A	1.49995	1.17029e-16	1.55954e-15	1935.77	779.343	2008.4	657.396	2063.37	687.264
CAALFM_C703470WA	C7_03470W_A	1.49942	2.96177e-07	1.18739e-06	292.054	141.858	480.605	197.848	512.538	115.015
CAALFM_C703720CA	HIS7	1.49896	2.77676e-19	4.89504e-18	9045.24	3565.71	9797.3	3244.71	9253.14	3129.93
CAALFM_C110390CA	RPL42	1.49846	1.82526e-10	1.12958e-09	69954.3	21541.4	79453.1	35687.4	65508.3	18836.1
CAALFM_C403890WA	PTP2	1.49708	3.34303e-15	3.77084e-14	6777.59	1992.14	6424.24	2246.48	6787.06	2843.33
CAALFM_C603130WA	C6_03130W_A	1.49643	2.89597e-13	2.62767e-12	11753.4	3520.18	9773.05	4970.49	11752.8	3304.34
CAALFM_C206590CA	GIT1	1.49366	6.10559e-12	4.59969e-11	825.476	243.435	627.212	243.713	636.605	254.542
CAALFM_C301320CA	SGA1	1.49231	5.93188e-16	7.40884e-15	3766.54	1383.55	3134.96	1145.72	3834.88	1286.85
CAALFM_C112210WA	TRP3	1.49146	3.3717e-14	3.41039e-13	6411.92	2252.21	8688.38	3001	7102.31	2643.47
CAALFM_C106870CA	C1_06870C_A	1.49141	0.0233356	0.0386008	6098.14	2318.76	16462.9	6357.23	9026.37	2558.62
CAALFM_C103080CA	TEM1	1.49051	1.22307e-10	7.68469e-10	1405.96	529.778	2029.35	775.206	1643.38	502.485
CAALFM_C206270WA	C2_06270W_A	1.48974	4.96435e-06	1.63622e-05	150.855	59.5453	149.914	58.4552	142.372	39.5955
CAALFM_C302010CA	C3_02010C_A	1.48903	2.21428e-05	6.57465e-05	121.89	35.9023	105.821	40.469	105.762	42.4237
CAALFM_C200200WA	C2_00200W_A	1.48773	6.2195e-13	5.36861e-12	3988.59	1183.9	3702.65	1567.5	3064.04	1083.22
CAALFM_C406540WA	MNN4	1.48125	2.38385e-10	1.4491e-09	8610.78	2065.7	5859.86	2231.19	7229.43	3475.92
CAALFM_C114330WA	C1_14330W_A	1.47849	9.04747e-12	6.59845e-11	2245.92	646.241	1506.85	567.465	1542.7	686.321
CAALFM_C110310WA	C1_10310W_A	1.47801	4.30699e-11	2.87599e-10	1192.35	399.304	836.65	320.155	869.484	320.535
CAALFM_CR07370WA	CR_07370W_A	1.47798	3.19888e-13	2.87294e-12	6962.24	2276.73	5335.16	2772.58	7487.73	2053.31
CAALFM_C701880CA	C7_01880C_A	1.47515	5.54127e-06	1.81474e-05	141.2	54.2913	244.712	74.6428	178.982	74.4772
CAALFM_C602520WA	ISA1	1.47278	5.32471e-11	3.49906e-10	11956.1	3718.95	14409.3	6555.98	15949.7	4971.12
CAALFM_C404970CA	C4_04970C_A	1.47232	1.09664e-14	1.17266e-13	9339.7	2955.37	8074.39	3881.43	10430.8	3198.75
CAALFM_CR04420CA	RBR2	1.47214	1.34497e-14	1.4137e-13	1054.77	377.412	1136.48	369.617	1029.14	413.867
CAALFM_C503650CA	C5_03650C_A	1.47024	1.54661e-08	7.31791e-08	276.365	104.204	332.896	110.615	255.252	97.1032
CAALFM_C111330CA	SMT3	1.46819	1.56515e-11	1.11256e-10	13604.7	4233.84	11518	6244.82	14198.5	3733.29
CAALFM_C400330CA	C4_00330C_A	1.46675	8.90581e-14	8.5457e-13	12087.7	4284.63	13945.3	6004.7	14202.6	4267.83
CAALFM_C208580WA	C2_08580W_A	1.46565	8.19013e-05	0.000221055	184.646	63.9236	299.827	108.817	136.27	51.8512
CAALFM_C301420CA	C3_01420C_A	1.46563	1.24056e-14	1.31291e-13	1824.74	625.225	1750.46	719.449	2157.95	731.573
CAALFM_C604610CA	NAG3	1.46546	2.63922e-07	1.06501e-06	1146.49	323.121	1598.34	458.649	674.232	456.291
CAALFM_C403310CA	C4_03310C_A	1.46349	6.59711e-09	3.32823e-08	521.353	223.295	534.618	183.459	436.268	133.87
CAALFM_C104470CA	C1_04470C_A	1.4632	1.27516e-11	9.14851e-11	10144.7	2704.93	6920.28	3944.38	9137.21	2853.7
CAALFM_C203700WA	C2_03700W_A	1.45984	1.38436e-09	7.69505e-09	1612.33	566.556	1985.25	670.886	1119.65	477.031
CAALFM_CR10180WA	CR_10180W_A	1.45854	8.65684e-12	6.34355e-11	1327.52	348.515	1199.31	522.5	1206.09	487.401
CAALFM_C703780CA	C7_03780C_A	1.45846	6.85816e-09	3.45145e-08	737.377	331.877	613.984	272.491	1114.57	293.195
CAALFM_C109030CA	COX5	1.45843	2.03685e-18	3.29851e-17	17431.5	6166.44	17159.6	6939.98	19271	6493.66
CAALFM_CR01190CA	SFT1	1.45695	1.3047e-09	7.29166e-09	4514.77	1238.19	4014.6	2315.73	4961.65	1360.39
CAALFM_C700960WA	RPS18	1.45676	6.27248e-12	4.70245e-11	89342.1	29404	98654.2	43526.6	84768.1	26440.3
CAALFM_C205410WA	C2_05410W_A	1.45409	1.53931e-11	1.09672e-10	56488.4	16964.3	62236.2	28699.7	57475.5	18646.6
CAALFM_C403490CA	C4_03490C_A	1.45351	0.000464845	0.00109637	63.9623	27.1456	119.049	47.6635	142.372	44.3092
CAALFM_C207590WA	VMA10	1.45266	3.25064e-15	3.67335e-14	3940.32	1386.18	3269.44	1462.28	3838.95	1187.86
CAALFM_C504390CA	C5_04390C_A	1.4508	2.32342e-05	6.87223e-05	108.615	48.1616	173.062	54.858	126.101	46.1947
CAALFM_C504150CA	C5_04150C_A	1.45048	2.92783e-11	1.98513e-10	1408.38	693.527	1922.42	670.886	1707.44	478.917
CAALFM_C601430CA	FRP6	1.44983	4.98276e-10	2.90583e-09	14927.4	4803.9	12865	7455.29	21513.4	5790.36
CAALFM_C505060CA	C5_05060C_A	1.4492	4.43276e-09	2.29063e-08	359.637	147.988	326.283	136.695	451.522	131.985
CAALFM_C400830WA	SPS20	1.44731	2.33217e-12	1.86876e-11	870.129	320.494	773.819	259.901	825.756	325.248
CAALFM_C304330CA	C3_04330C_A	1.44652	6.21825e-11	4.05996e-10	35761	12898.6	38455	17795.6	35701.7	9634.9
CAALFM_C207180WA	C2_07180W_A	1.44595	0.00041597	0.000991322	106.202	26.27	189.597	56.6566	101.694	63.1642
CAALFM_C100880WA	C1_00880W_A	1.44583	4.16962e-08	1.86831e-07	249.815	106.831	295.418	96.2263	247.117	87.6757
CAALFM_C604420WA	C6_04420W_A	1.44563	1.01117e-06	3.71584e-06	20574.1	6505.32	31715.6	14196.5	20088.6	5870.5
CAALFM_C111530CA	C1_11530C_A	1.44386	6.42e-08	2.80137e-07	340.328	119.091	245.814	98.0249	274.574	98.9887
CAALFM_CR01180WA	CR_01180W_A	1.44322	1.18157e-12	9.83848e-12	4686.14	2050.81	4248.29	1875.96	6255.2	1659.24
CAALFM_C503870CA	C5_03870C_A	1.44113	8.45808e-13	7.14881e-12	7179.47	2895.83	8833.88	3596.34	8076.54	2379.5
CAALFM_C206930CA	C2_06930C_A	1.44085	6.39472e-06	2.0679e-05	410.324	189.144	1009.71	253.606	439.318	242.287
CAALFM_C504400WA	RNY11	1.44057	5.37766e-06	1.76209e-05	172.578	51.6643	243.61	85.4345	193.219	87.6757
CAALFM_C202950WA	C2_02950W_A	1.43887	8.80045e-11	5.6385e-10	1290.11	415.066	939.165	342.637	871.518	385.584
CAALFM_C205440WA	PEX6	1.4384	9.90459e-09	4.83859e-08	1326.31	772.337	2134.06	446.058	1484.73	606.188
CAALFM_C108210CA	MLT1	1.43715	6.21733e-13	5.36861e-12	30627.1	14533.4	41089.6	11750.4	29518.7	11101.8
CAALFM_C700290CA	HGT13	1.43641	5.19659e-10	3.02481e-09	459.805	197.025	601.859	170.869	532.877	221.546
CAALFM_C109210CA	C1_09210C_A	1.43427	2.41174e-09	1.29059e-08	4413.4	1205.79	5912.77	2221.3	4692.16	2130.61
CAALFM_C401800WA	C4_01800W_A	1.42949	3.67391e-06	1.23263e-05	219.644	57.7939	174.164	63.8511	169.829	87.6757
CAALFM_C304650WA	C3_04650W_A	1.42558	5.53317e-11	3.62417e-10	1018.57	482.492	1365.76	539.587	1457.28	408.21
CAALFM_CR09050CA	CR_09050C_A	1.4235	3.9092e-07	1.53727e-06	223.265	72.6803	190.699	74.6428	218.642	88.6184
CAALFM_C200460WA	SAP30	1.42334	1.17511e-06	4.28007e-06	289.641	112.085	212.745	76.4414	216.608	79.1909
CAALFM_C204400WA	C2_04400W_A	1.42311	9.54928e-17	1.29208e-15	14063.3	6106.02	16185.2	5400.36	16667.7	5989.29
CAALFM_C109930WA	C1_09930W_A	1.42198	7.76304e-08	3.34483e-07	288.434	87.5666	282.19	131.299	301.014	106.531
CAALFM_C210340WA	HEM4	1.41807	2.71549e-13	2.47118e-12	3974.11	1479	4315.53	1960.5	4901.65	1497.09
CAALFM_C202640CA	C2_02640C_A	1.41732	0.0156316	0.0269481	30.1709	10.508	28.66	14.389	42.7115	13.1985
CAALFM_C107610CA	C1_07610C_A	1.41722	2.95067e-07	1.18372e-06	203.955	81.4369	221.564	80.0387	259.32	95.2177
CAALFM_C504370CA	PGA37	1.41546	9.05249e-07	3.35257e-06	868.922	406.309	1811.09	723.945	1463.38	423.294
CAALFM_C400530CA	C4_00530C_A	1.41498	0.00109538	0.00241634	88.099	21.016	76.0591	47.6635	84.4061	24.5115
CAALFM_C203540WA	RAD32	1.41419	3.22448e-12	2.512e-11	4062.21	1453.61	2743.64	1266.23	3719.97	1229.34
CAALFM_CR07530CA	ECM22	1.41163	5.26717e-11	3.47577e-10	19432.5	4728.6	13648.8	5841.92	13667.7	7001.8
CAALFM_C200100CA	PGA52	1.41073	2.62626e-10	1.58552e-09	47172.8	16986.2	35354.3	13563.4	29052	11416.7
CAALFM_C113180WA	C1_13180W_A	1.41069	2.48314e-07	1.00862e-06	242.574	98.9502	221.564	104.32	309.15	87.6757
CAALFM_C113490CA	C1_13490C_A	1.41064	7.50786e-13	6.36312e-12	1459.06	619.096	1751.56	689.771	1997.27	650.497
CAALFM_C702040CA	CUP9	1.41015	1.00046e-12	8.42133e-12	36973.8	10170.9	36539.2	14667.8	30955.7	14470.3
CAALFM_C600400CA	C6_00400C_A	1.4088	1.76233e-10	1.09392e-09	664.967	254.819	789.251	339.04	788.129	250.771
CAALFM_C114350WA	C1_14350W_A	1.40633	2.4674e-09	1.31694e-08	5610.58	1358.16	4640.71	2333.71	3748.44	1589.47
CAALFM_C202900WA	C2_02900W_A	1.40627	1.50278e-10	9.38477e-10	1892.32	688.273	2149.5	1036.91	2292.18	664.638
CAALFM_C206610CA	C2_06610C_A	1.40476	7.47623e-12	5.53761e-11	10207.4	3098.98	8712.63	4665.63	11430.4	3698.4
CAALFM_CR07250CA	CR_07250C_A	1.40441	2.85963e-11	1.94317e-10	4869.58	2419.46	5569.95	1476.67	4790.81	1857.22
CAALFM_C402200CA	C4_02200C_A	1.40291	3.31731e-09	1.74491e-08	575.661	211.035	632.724	305.766	691.52	201.748
CAALFM_C303570CA	C3_03570C_A	1.40198	0.000204715	0.000519149	266.711	59.5453	480.605	135.796	363.048	225.317
CAALFM_CR09920WA	CR_09920W_A	1.39903	1.41241e-13	1.32844e-12	29929.5	11926.6	23040.4	9338.44	28524.2	9635.84
CAALFM_C110240CA	C1_10240C_A	1.39869	5.05639e-12	3.84685e-11	982.365	323.121	897.277	407.388	1052.53	381.813
CAALFM_C304500CA	RPL19A	1.39847	2.85719e-12	2.24286e-11	84283	35235.9	119465	42357.5	87269.8	32798.2
CAALFM_C111790WA	C1_11790W_A	1.39668	1.50266e-08	7.13736e-08	661.346	277.586	1094.59	317.457	881.688	407.268
CAALFM_C111260CA	C1_11260C_A	1.39541	8.97963e-11	5.73544e-10	1742.67	589.323	1633.62	736.536	1385.07	483.63
CAALFM_C302250CA	C3_02250C_A	1.39537	0.000399897	0.000956504	106.202	43.7833	115.742	46.7642	81.3553	24.5115
CAALFM_C101330CA	DUT1	1.39477	3.96222e-10	2.33495e-09	2745.55	784.597	1639.13	952.37	2226.08	776.825
CAALFM_C108070WA	CDR4	1.39432	9.86507e-09	4.8231e-08	39276.5	9406.4	36165.6	12886.2	35846.1	20044.7
CAALFM_C700120WA	C7_00120W_A	1.3939	6.20762e-08	2.71831e-07	4573.91	1270.59	2808.68	1568.4	2525.06	930.493
CAALFM_CR03090CA	MLC1	1.39245	1.68117e-12	1.37206e-11	3975.32	1238.19	3840.43	1772.54	3546.07	1317.02
CAALFM_C202360CA	C2_02360C_A	1.39187	3.41093e-09	1.78958e-08	552.731	203.154	518.084	267.095	711.858	209.29
CAALFM_C405730WA	C4_05730W_A	1.38917	6.07942e-06	1.97214e-05	263.09	64.7993	245.814	138.494	302.031	106.531
CAALFM_CR10130WA	CR_10130W_A	1.38586	5.78282e-13	5.02535e-12	3262.08	1228.56	3017.01	1482.96	3836.92	1159.58
CAALFM_C202410WA	C2_02410W_A	1.38504	8.81867e-11	5.63892e-10	4688.56	2190.92	4260.41	2023.45	6814.52	1821.39
CAALFM_C602320CA	IPL1	1.38165	4.39174e-11	2.92624e-10	1304.59	417.693	1059.32	395.697	918.297	445.92
CAALFM_C406970CA	ZRT1	1.38032	0.00034152	0.000827968	84.4785	32.3996	159.834	49.4621	125.084	60.3359
CAALFM_C602510CA	ASG7	1.37744	0.0119176	0.0211115	37.4119	9.63232	55.1153	18.8855	37.6268	21.6832
CAALFM_C501450WA	PRC2	1.37436	1.36172e-10	8.52975e-10	3085.88	1228.56	2185.87	994.638	2673.54	840.932
CAALFM_C701670WA	C7_01670W_A	1.37394	6.81252e-10	3.92834e-09	932.884	362.526	1075.85	372.315	712.875	314.878
CAALFM_C504330WA	C5_04330W_A	1.37293	4.29826e-12	3.30677e-11	4188.93	1579.7	3628.79	1839.09	4311.83	1264.23
CAALFM_C505180WA	C5_05180W_A	1.37177	5.24943e-05	0.000146822	173.784	41.1563	180.778	66.549	150.507	87.6757
CAALFM_C304930CA	HGT4	1.37012	8.01055e-12	5.89799e-11	5911.08	2771.48	5457.52	1804.92	5939.95	2119.3
CAALFM_C306490WA	C3_06490W_A	1.36975	1.47572e-11	1.05263e-10	3735.16	1665.52	3683.91	1429.01	3369.12	1079.45
CAALFM_C102010CA	ZCF24	1.36592	1.37209e-09	7.64059e-09	1220.11	621.723	1466.07	377.711	1226.43	518.512
CAALFM_C304960WA	RPL35	1.36293	2.19761e-11	1.53039e-10	90824.1	31907.5	99283.6	47562.8	93897.2	30948.6
CAALFM_C405800CA	C4_05800C_A	1.36277	1.27085e-11	9.13886e-11	6098.14	2617.37	5465.23	2762.68	7992.14	2223.95
CAALFM_C304940WA	C3_04940W_A	1.36186	1.45917e-13	1.37033e-12	9100.75	3638.39	10953.6	4624.26	11023.6	3829.45
CAALFM_C207080CA	C2_07080C_A	1.36185	3.69343e-13	3.28364e-12	4360.3	1723.31	4951.56	2172.74	4907.76	1636.61
CAALFM_CR01200WA	OYE22	1.36098	6.48395e-09	3.28187e-08	1282.87	718.922	1802.27	760.817	2368.45	643.898
CAALFM_C406360CA	C4_06360C_A	1.35817	2.4635e-05	7.26569e-05	130.338	56.9183	128.97	47.6635	153.558	56.5649
CAALFM_C404340CA	YFH1	1.35813	1.01549e-10	6.45272e-10	3583.1	1469.37	4881.01	2038.74	4187.76	1427.32
CAALFM_CR07730WA	HGT14	1.35797	1.52875e-08	7.24456e-08	7937.36	2940.49	11289.8	4399.43	6747.4	2793.37
CAALFM_C303480CA	ALT1	1.35652	3.27174e-12	2.5456e-11	9566.59	5170.81	12543.1	4210.57	11687.7	3817.19
CAALFM_C105160CA	C1_05160C_A	1.35576	1.6892e-07	6.97615e-07	52083.4	13502.8	62706.9	31603.6	51394.1	19827
CAALFM_C203840CA	INO4	1.35456	1.97933e-13	1.83646e-12	1664.23	727.678	1785.74	657.396	1640.33	605.245
CAALFM_C207270WA	C2_07270W_A	1.35395	4.18069e-11	2.80379e-10	2166.27	922.952	2729.31	790.494	1850.83	925.78
CAALFM_C109470CA	C1_09470C_A	1.35384	2.792e-12	2.19728e-11	5512.83	2302.13	6805.64	2866.1	6165.71	2063.68
CAALFM_C400270WA	ATP2	1.35296	3.82095e-10	2.25718e-09	63631.6	23807.6	41854.6	16024.8	51856.9	21765.2
CAALFM_C104350CA	C1_04350C_A	1.34766	1.83157e-11	1.293e-10	1474.75	501.757	1106.72	515.305	1190.84	464.775
CAALFM_CR09350CA	CR_09350C_A	1.34646	0.000152383	0.000394545	129.131	51.6643	89.2868	51.2607	153.558	43.3665
CAALFM_CR10790WA	MAL2	1.34625	2.49203e-11	1.71989e-10	937.712	356.396	912.709	317.457	778.977	360.13
CAALFM_C703560WA	C7_03560W_A	1.34423	1.97922e-09	1.07878e-08	30972.2	9249.66	33097.8	15802.7	39105.4	15585.5
CAALFM_C303980CA	C3_03980C_A	1.34407	1.16935e-07	4.95189e-07	922.023	276.71	559.971	269.793	533.894	247
CAALFM_CR08980CA	CR_08980C_A	1.34339	1.62435e-10	1.01133e-09	3441.9	1131.36	3019.22	1008.13	2284.05	1306.65
CAALFM_C105680CA	RIM1	1.34305	1.1167e-10	7.05944e-10	3531.2	1215.42	3416.05	1760.85	4545.72	1554.59
CAALFM_C112840WA	C1_12840W_A	1.34253	6.41764e-10	3.7041e-09	2327.99	1005.26	1681.02	726.643	2191.51	712.718
CAALFM_C306570CA	OPI3	1.34112	4.12112e-07	1.61136e-06	2817.96	1560.44	3300.3	1679.01	6345.71	1680.92
CAALFM_C400890WA	ARO1	1.34039	1.86861e-14	1.93445e-13	17914.3	7432.65	18673.1	6101.82	16128.7	7283.68
CAALFM_C108490WA	C1_08490W_A	1.33962	2.61132e-12	2.07093e-11	5151.98	2703.18	6397.78	2421.84	6719.94	2093.85
CAALFM_C101060WA	MBF1	1.33958	5.4784e-12	4.14745e-11	25382.2	10257.6	29546.2	13871	32460.7	10402.3
CAALFM_C200780WA	POT1-2	1.33822	1.8212e-11	1.28715e-10	1373.38	587.572	1870.61	625.021	1518.29	671.237
CAALFM_C201660CA	C2_01660C_A	1.33756	1.48508e-12	1.22663e-11	6352.79	2152.39	6433.06	2929.06	7226.38	2837.67
CAALFM_C102330CA	C1_02330C_A	1.33411	6.43634e-12	4.8136e-11	29954.9	11839.9	35931.9	15854	32036.7	11146.1
CAALFM_C202290CA	C2_02290C_A	1.3338	9.06623e-09	4.46794e-08	610.659	323.121	890.663	342.637	813.553	252.657
CAALFM_C104610WA	ATP1	1.3282	4.88159e-10	2.85492e-09	45000.5	18295.3	31944.8	11726.1	38597	15994.7
CAALFM_C107630WA	C1_07630W_A	1.32724	4.24944e-12	3.27329e-11	4256.51	1594.59	4159	2104.39	4837.59	1582.88
CAALFM_C601140CA	ARC18	1.32708	3.16996e-12	2.47265e-11	3224.67	1282.85	2523.18	1186.19	3441.33	1193.52
CAALFM_C600630WA	C6_00630W_A	1.32452	8.9251e-07	3.30937e-06	423.599	139.231	522.493	250.008	423.047	157.439
CAALFM_CR02020CA	OPT1	1.32432	5.79415e-09	2.95454e-08	2075.76	732.932	1526.69	633.115	1250.84	571.306
CAALFM_C304950WA	ARF2	1.32206	6.68841e-14	6.50907e-13	28659.9	11414.3	26931.5	12583.2	34596.3	12074.7
CAALFM_C701160CA	C7_01160C_A	1.32168	3.55721e-12	2.75728e-11	6798.11	2512.29	6469.43	3315.76	7351.46	2420.98
CAALFM_C402180CA	ZCF26	1.32045	3.08025e-10	1.84337e-09	620.314	293.348	708.783	240.116	667.113	265.855
CAALFM_C406510CA	CSO99	1.31981	1.16809e-10	7.36921e-10	2268.85	698.781	2401.92	1014.42	2130.49	1011.57
CAALFM_C107930CA	ERD1	1.31802	8.35007e-09	4.14814e-08	1398.72	476.362	1495.83	805.783	1763.38	586.39
CAALFM_C108340CA	C1_08340C_A	1.31755	1.50035e-12	1.23759e-11	2407.64	1175.14	2515.46	984.745	2885.06	972.917
CAALFM_C703490WA	GYP7	1.31706	2.02142e-11	1.41568e-10	15446.3	6864.34	12021.8	5419.25	16118.5	5209.63
CAALFM_CR06100CA	CR_06100C_A	1.31377	1.53612e-09	8.47749e-09	562.386	199.652	609.575	242.814	569.487	258.313
CAALFM_CR08160WA	PTC5	1.31259	7.59139e-11	4.92005e-10	6192.28	2678.66	5040.85	1786.03	5631.82	2324.82
CAALFM_CR03260WA	CR_03260W_A	1.31144	4.77762e-10	2.80208e-09	14828.4	3959.76	13275.1	6386.01	12774.8	6125.04
CAALFM_C204810WA	HIS3	1.31044	2.23484e-08	1.03755e-07	1267.18	557.799	1975.33	825.567	1618.97	576.962
CAALFM_C208820CA	SPO11	1.30981	3.02693e-06	1.02616e-05	235.333	76.1829	241.405	104.32	195.253	90.5039
CAALFM_C103320CA	EHD3	1.30655	1.32057e-09	7.37371e-09	1888.7	885.298	1693.14	561.17	2001.34	810.764
CAALFM_C207790CA	C2_07790C_A	1.30568	9.39094e-07	3.47375e-06	225.678	90.1936	218.257	98.9242	237.964	86.7329
CAALFM_C106350WA	C1_06350W_A	1.30145	8.69231e-11	5.5808e-10	3327.25	1295.99	3048.98	1033.31	3230.82	1568.73
CAALFM_C304920CA	C3_04920C_A	1.30096	1.87617e-13	1.74863e-12	11884.9	4778.51	11702.1	5441.73	11804.6	4143.38
CAALFM_C600930CA	C6_00930C_A	1.30066	1.06567e-09	6.02124e-09	2735.9	932.584	2298.31	1366.95	2980.65	954.062
CAALFM_C105410CA	TRP99	1.29906	2.44846e-10	1.48545e-09	2321.95	941.341	2412.95	1264.43	2963.37	922.951
CAALFM_C102650WA	C1_02650W_A	1.29866	3.38657e-11	2.29113e-10	10640.7	4489.54	10679.1	5575.73	14057.2	4315.91
CAALFM_C101010WA	C1_01010W_A	1.29733	9.35229e-14	8.96019e-13	6775.18	2711.94	6995.23	3109.82	6659.94	2490.74
CAALFM_C107420CA	PEX3	1.29705	1.02845e-10	6.52836e-10	1950.25	1011.39	2867.1	973.954	2303.37	912.581
CAALFM_C201570WA	C2_01570W_A	1.29621	3.75789e-07	1.4806e-06	362.051	138.355	343.919	181.661	365.082	115.958
CAALFM_C111760CA	C1_11760C_A	1.29353	4.74075e-12	3.6201e-11	4045.31	1637.5	3854.76	1953.3	4876.23	1621.53
CAALFM_C600680CA	C6_00680C_A	1.29141	3.91835e-08	1.76727e-07	1472.34	473.735	1173.96	754.522	1507.11	468.546
CAALFM_C208920WA	C2_08920W_A	1.29129	3.59723e-12	2.78481e-11	16438.3	5136.66	13321.4	6624.32	13374.8	5862.96
CAALFM_C108350CA	C1_08350C_A	1.29113	9.07758e-11	5.78602e-10	101877	30777.9	97625.7	48510.6	99893.1	43054.4
CAALFM_C301610WA	C3_01610W_A	1.29097	6.45922e-13	5.55835e-12	29315.3	11724.3	23243.2	11587.6	29573.7	10253.3
CAALFM_C109020WA	C1_09020W_A	1.28918	7.29757e-14	7.05737e-13	6556.74	2763.6	6742.81	2483	6949.77	3039.42
CAALFM_C203210WA	C2_03210W_A	1.28795	2.19695e-09	1.18697e-08	1408.38	614.717	1768.1	844.453	2017.61	668.409
CAALFM_C206280CA	C2_06280C_A	1.28468	4.51687e-07	1.75223e-06	295.675	117.339	296.52	104.32	251.184	124.443
CAALFM_CR07220CA	CR_07220C_A	1.28149	6.86558e-10	3.95524e-09	950.987	335.38	877.436	420.878	1067.79	435.55
CAALFM_C301110CA	C3_01110C_A	1.28029	2.2919e-09	1.23502e-08	1148.91	410.687	1173.96	558.472	1437.95	579.791
CAALFM_C107620CA	PIR32	1.28002	0.00352225	0.00700138	60.3418	26.27	52.9107	26.9793	73.2197	23.5687
CAALFM_C112000CA	C1_12000C_A	1.27953	0.000360899	0.000869483	92.9264	35.9023	123.458	54.858	117.965	47.1375
CAALFM_CR06930WA	CR_06930W_A	1.27928	2.62136e-10	1.58411e-09	3328.45	1487.76	4946.05	1796.82	3998.61	1772.37
CAALFM_C401770WA	POL30	1.2786	1.16481e-08	5.62352e-08	3429.83	1310	2341.3	1327.38	4198.95	1472.57
CAALFM_C109880CA	BUD31	1.27825	1.87228e-09	1.0232e-08	2774.52	1048.17	3261.72	1589.98	2925.74	1056.82
CAALFM_C208890WA	C2_08890W_A	1.27782	0.00859949	0.0157165	60.3418	17.5133	57.3199	17.9862	43.7284	31.1107
CAALFM_C406620CA	C4_06620C_A	1.27731	8.72358e-11	5.59506e-10	1679.92	776.716	1872.82	762.616	2295.24	873.928
CAALFM_CR05160CA	CR_05160C_A	1.2766	1.787e-09	9.78333e-09	894.266	398.428	935.858	472.138	1132.87	352.588
CAALFM_C204440WA	C2_04440W_A	1.27302	5.34974e-07	2.0451e-06	261.883	104.204	266.758	103.421	253.218	115.958
CAALFM_C401510WA	C4_01510W_A	1.27148	1.52092e-09	8.40112e-09	2937.44	1455.36	3255.11	1598.08	4641.32	1434.86
CAALFM_C112690CA	C1_12690C_A	1.2714	1.11374e-06	4.07097e-06	465.839	208.408	337.306	197.848	532.877	147.069
CAALFM_C102530CA	DIP5	1.27096	1.60137e-12	1.30867e-11	53745.2	21929.3	59104.5	27563.9	66653.3	24890.5
CAALFM_C502580WA	C5_02580W_A	1.27086	3.0744e-09	1.62129e-08	6481.92	2287.24	5605.23	3388.6	8209.76	2735.86
CAALFM_C704180WA	FAA2-3	1.26863	3.11133e-08	1.42305e-07	1177.87	595.453	1082.46	342.637	1145.08	475.146
CAALFM_C401310WA	C4_01310W_A	1.26805	2.74356e-08	1.26327e-07	713.24	285.467	731.931	375.013	1004.74	357.302
CAALFM_CR06670WA	CFL11	1.26734	0.000269482	0.000665348	109.822	46.4103	171.96	57.5559	162.711	81.0764
CAALFM_C202530WA	C2_02530W_A	1.26733	0.02026	0.0340425	55.5145	10.508	59.5245	16.1876	50.847	42.4237
CAALFM_C603360CA	C6_03360C_A	1.26295	1.84845e-05	5.57154e-05	228.092	95.4476	164.244	73.7435	195.253	75.4199
CAALFM_C402660WA	C4_02660W_A	1.26264	7.18435e-07	2.6996e-06	263.09	108.583	255.735	124.105	294.913	106.531
CAALFM_C100490CA	TTR1	1.26263	1.77779e-09	9.74152e-09	13522.6	5122.65	11182.9	6959.77	15652.8	4738.26
CAALFM_CR10310WA	CR_10310W_A	1.26247	0.000158651	0.000409573	104.995	53.4156	136.686	46.7642	125.084	52.7939
CAALFM_C602800WA	C6_02800W_A	1.26208	2.97618e-08	1.36441e-07	1858.53	738.186	2349.01	1181.69	2731.5	973.86
CAALFM_C304430WA	RIP1	1.26176	2.62039e-13	2.39168e-12	28266.5	11165.6	23236.6	9918.5	23991.7	10399.5
CAALFM_C600270WA	C6_00270W_A	1.26142	1.93859e-11	1.36076e-10	2074.55	809.115	1620.39	793.192	1972.86	761.741
CAALFM_C303720WA	GTT11	1.26123	1.4355e-11	1.02512e-10	3679.64	1653.26	3431.48	1616.06	4636.23	1631.9
CAALFM_C302880WA	C3_02880W_A	1.26049	0.0011177	0.00246117	91.7195	42.032	157.63	49.4621	78.3044	45.252
CAALFM_C200080CA	FAV3	1.25878	6.13675e-13	5.31795e-12	2630.9	1058.68	2568.37	1076.48	2315.57	1004.97
CAALFM_C208750WA	C2_08750W_A	1.25691	1.93881e-05	5.82397e-05	249.815	79.6856	185.187	99.8235	281.693	120.672
CAALFM_C302510CA	SAP8	1.25347	8.10698e-11	5.23222e-10	1098.22	427.325	1212.54	508.111	1067.79	481.745
CAALFM_C406440CA	C4_06440C_A	1.25293	2.22506e-10	1.35927e-09	1600.26	851.147	1936.75	822.87	2085.75	685.379
CAALFM_C112590WA	ATP20	1.24905	8.43824e-12	6.19072e-11	10838.6	4379.21	11187.3	5575.73	11490.4	4146.21
CAALFM_C400320CA	C4_00320C_A	1.24753	5.2003e-12	3.95146e-11	1690.78	766.208	1678.81	750.025	1824.39	671.237
CAALFM_C200420WA	C2_00420W_A	1.24639	7.02027e-12	5.20614e-11	2851.75	1237.32	2763.48	1360.66	3366.07	1187.86
CAALFM_C102040CA	C1_02040C_A	1.24585	1.84861e-10	1.14059e-09	6169.35	3576.22	7691.89	2676.35	8224	3060.16
CAALFM_C700730WA	MET28	1.24441	1.8859e-12	1.52303e-11	37917.6	17905.6	47503.9	20078.9	45253.9	17171.2
CAALFM_C505300WA	RIB5	1.24299	5.44755e-12	4.13108e-11	5203.88	2134.87	4178.84	2081.01	4990.13	1856.27
CAALFM_C101750WA	C1_01750W_A	1.24298	1.84936e-09	1.01157e-08	2005.76	1208.42	2745.84	883.123	2563.71	999.314
CAALFM_C603500CA	SAP4	1.24294	0.000112823	0.000297869	137.579	80.5613	273.372	80.0387	185.083	91.4467
CAALFM_C210600WA	C2_10600W_A	1.24026	1.104e-07	4.69123e-07	5206.29	1889.69	6354.79	2987.51	4295.56	1834.59
CAALFM_C502830WA	C5_02830W_A	1.24011	3.92369e-11	2.64004e-10	6144	2835.41	6756.03	3336.44	7915.87	2640.64
CAALFM_CR07160CA	CR_07160C_A	1.23826	1.458e-08	6.93588e-08	7138.44	2350.29	4808.26	2709.62	4662.67	1979.77
CAALFM_C503440WA	C5_03440W_A	1.23671	1.95586e-05	5.87233e-05	4853.89	1183.02	4556.93	3216.84	4566.06	1531.02
CAALFM_C108030WA	PFY1	1.23671	2.45061e-08	1.13431e-07	4956.48	1852.91	4621.97	2914.67	6121.98	1894.93
CAALFM_C105830WA	C1_05830W_A	1.23602	0.028384	0.046014	67.5828	28.897	38.5807	7.19449	47.7962	29.2252
CAALFM_C600210WA	C6_00210W_A	1.2346	3.72409e-10	2.20939e-09	1900.77	780.218	2202.41	944.276	1714.56	747.6
CAALFM_CR09040WA	CR_09040W_A	1.23287	3.47927e-12	2.70027e-11	1994.9	925.579	2319.25	896.613	2086.76	901.268
CAALFM_CR08460WA	TPM2	1.22902	1.3985e-10	8.74239e-10	12867.3	4357.31	9917.45	5687.24	12744.3	5112.53
CAALFM_C103000WA	HOL1	1.22882	1.00504e-09	5.69431e-09	1234.59	596.328	1321.66	516.204	1108.47	450.634
CAALFM_C407040WA	C4_07040W_A	1.22722	4.31947e-09	2.24147e-08	680.656	290.721	610.678	274.29	606.097	245.115
CAALFM_C104800CA	C1_04800C_A	1.22403	0.00241074	0.00497301	77.2375	24.5186	89.2868	43.1669	77.2875	36.7672
CAALFM_CR09010CA	CR_09010C_A	1.22171	4.73738e-12	3.6201e-11	5837.47	2283.74	4664.96	2360.69	5340.97	2148.53
CAALFM_C303020WA	C3_03020W_A	1.2217	0.00283572	0.00576298	77.2375	30.6483	102.514	40.469	61.0164	32.0535
CAALFM_C306900WA	ISA2	1.22056	1.02869e-09	5.81759e-09	8744.73	3674.29	10098.2	5256.47	10905.7	3835.1
CAALFM_CR06030CA	CR_06030C_A	1.22047	6.59273e-07	2.49247e-06	1304.59	606.836	946.881	336.342	1056.6	476.088
CAALFM_C304450CA	C3_04450C_A	1.21921	4.78891e-05	0.000135044	235.333	72.6803	153.221	92.629	213.558	93.3322
CAALFM_C403320WA	C4_03320W_A	1.21919	2.65883e-10	1.60205e-09	3911.36	1794.24	3867.99	2029.74	5213.85	1757.28
CAALFM_C203040WA	PLC2	1.21836	4.52885e-08	2.01464e-07	3291.04	1702.29	2757.97	1504.55	3874.54	1057.76
CAALFM_C600100CA	HET1	1.21651	3.97985e-12	3.0733e-11	5919.53	2394.95	4947.15	2402.96	5221.99	2124.96
CAALFM_CR09550CA	NUO1	1.21631	8.83184e-12	6.45645e-11	8531.12	3588.48	6891.62	3294.18	8766.03	3527.77
CAALFM_C209880CA	C2_09880C_A	1.21347	2.42924e-08	1.12526e-07	24312.9	7965.93	25374	11754	28564.8	14025.3
CAALFM_C207650CA	C2_07650C_A	1.2131	9.33287e-10	5.31216e-09	1768.01	717.17	1308.44	695.167	1660.66	630.699
CAALFM_C303690WA	C3_03690W_A	1.21183	1.84675e-05	5.56914e-05	439.288	204.03	821.218	331.846	517.623	231.916
CAALFM_C207550WA	C2_07550W_A	1.20936	6.80389e-12	5.05175e-11	8566.12	3567.46	6923.58	3411.09	7822.31	3102.59
CAALFM_CR08890CA	ASR2	1.20733	1.38817e-07	5.81862e-07	8616.81	4335.42	7599.3	4683.61	13819.2	3988.77
CAALFM_C112480WA	C1_12480W_A	1.20728	1.07525e-09	6.06978e-09	1103.05	432.579	992.075	529.694	1121.69	430.836
CAALFM_C204480WA	C2_04480W_A	1.20634	3.81624e-09	1.99207e-08	820.649	359.023	791.456	302.168	824.739	395.012
CAALFM_C401970WA	C4_01970W_A	1.20619	1.35013e-09	7.53192e-09	4129.79	1735.57	3643.12	2010.86	5355.21	1943.95
CAALFM_CR10770WA	CR_10770W_A	1.20613	3.70402e-08	1.67919e-07	1484.41	696.154	1397.72	460.447	1135.92	584.504
CAALFM_C302090CA	C3_02090C_A	1.206	9.9563e-09	4.86e-08	5731.26	2158.52	4181.05	2230.29	4013.86	1646.98
CAALFM_C208080CA	IFM3	1.20558	8.66382e-09	4.29019e-08	946.159	313.488	809.093	385.804	805.417	411.039
CAALFM_C202370CA	HOM2	1.20507	4.38072e-12	3.36601e-11	8813.52	3982.53	10676.9	4464.18	9205.35	4000.08
CAALFM_C307120WA	C3_07120W_A	1.20497	9.24605e-08	3.94838e-07	964.262	604.209	1096.79	449.655	1432.87	461.947
CAALFM_CR08700CA	ARF1	1.20484	5.70616e-09	2.9169e-08	13924.5	5029.82	15214	8227.8	15472.8	6095.82
CAALFM_C302720WA	C3_02720W_A	1.20453	2.07838e-11	1.45392e-10	2391.95	1102.46	2765.69	1036.91	2592.18	1223.69
CAALFM_CR09500CA	CR_09500C_A	1.20443	3.5589e-10	2.11545e-09	1424.07	682.144	1279.78	585.451	1525.41	567.535
CAALFM_C502690WA	C5_02690W_A	1.20337	3.5837e-10	2.12815e-09	1430.1	586.696	1153.01	535.989	1244.74	539.252
CAALFM_C703240WA	C7_03240W_A	1.20194	3.4586e-10	2.0598e-09	7572.9	3176.92	5599.71	2582.82	7113.5	3058.28
CAALFM_C504480CA	C5_04480C_A	1.1981	5.94137e-06	1.93243e-05	360.844	148.863	498.242	249.109	451.522	173.466
CAALFM_C505230CA	C5_05230C_A	1.19672	7.19173e-08	3.11608e-07	19741.4	8805.7	13109.7	5538.86	15718.9	6844.36
CAALFM_C105710CA	UGA4	1.19532	2.17045e-06	7.57018e-06	496.01	169.879	361.556	199.647	343.726	154.611
CAALFM_CR07300WA	CR_07300W_A	1.19349	0.00172336	0.00365903	76.0307	35.0266	133.379	54.858	107.796	49.023
CAALFM_C302140CA	C3_02140C_A	1.1929	3.86935e-06	1.29258e-05	5981.08	3562.21	4312.22	1938.02	6658.93	1914.72
CAALFM_CR05840WA	CR_05840W_A	1.19255	1.67264e-08	7.86599e-08	1539.92	682.144	2062.41	949.672	1762.36	715.547
CAALFM_C503080CA	C5_03080C_A	1.19061	1.37766e-09	7.66472e-09	4636.66	1953.61	6083.63	2518.07	4577.25	2230.54
CAALFM_C301730CA	UTR2	1.18771	5.81058e-06	1.89489e-05	116963	34107.2	53948	32493.9	56183.9	33092.4
CAALFM_CR03710CA	CR_03710C_A	1.18603	3.88138e-07	1.5273e-06	6883.79	2154.14	6072.6	3142.19	4093.19	2196.61
CAALFM_C200520WA	DFG5	1.18594	1.98201e-06	6.96015e-06	14664.3	4125.26	8050.14	4707.89	7147.06	4291.39
CAALFM_C204470WA	ADH3	1.18593	1.32707e-06	4.77157e-06	357.223	197.025	537.925	174.466	412.878	203.634
CAALFM_CR00160CA	CR_00160C_A	1.18511	4.90976e-08	2.17624e-07	6993.62	2882.69	9080.8	4423.71	7173.5	2917.81
CAALFM_C112880CA	C1_12880C_A	1.18481	2.71208e-08	1.25064e-07	1560.44	767.083	1251.12	560.271	1753.21	680.665
CAALFM_C102500WA	C1_02500W_A	1.18424	8.81507e-12	6.45183e-11	2230.23	1058.68	2287.29	1020.72	2433.54	979.516
CAALFM_C207540WA	C2_07540W_A	1.18384	7.25694e-11	4.70823e-10	5476.62	2391.44	5210.6	2705.13	5496.56	2026.91
CAALFM_C701440WA	C7_01440W_A	1.18282	1.12515e-07	4.77453e-07	1786.12	571.81	1633.62	974.853	1666.77	693.863
CAALFM_C303920WA	C3_03920W_A	1.18244	1.90472e-08	8.90314e-08	3556.55	1375.67	3462.34	1983.88	3415.9	1237.83
CAALFM_C210630WA	C2_10630W_A	1.18132	7.78904e-09	3.89137e-08	1984.04	838.012	1655.66	730.24	1425.75	664.638
CAALFM_C103820WA	PDR16	1.18011	5.36707e-07	2.05006e-06	1265.97	587.572	1570.79	433.468	1083.04	708.947
CAALFM_C307130WA	C3_07130W_A	1.17913	2.47205e-11	1.70801e-10	11356.3	5190.07	12748.2	6213.34	13526.3	5215.29
CAALFM_C401000CA	PGA57	1.17736	9.18022e-05	0.000245522	314.984	150.615	490.526	276.088	478.979	141.412
CAALFM_C205620WA	KTI11	1.17694	7.67736e-05	0.000207942	1825.94	818.748	3233.06	1619.66	2059.3	709.89
CAALFM_C106080CA	ARC35	1.1769	1.19101e-09	6.69266e-09	8107.52	3908.1	6740.6	3598.14	9851.1	3418.41
CAALFM_C206990WA	C2_06990W_A	1.1756	9.06719e-05	0.000242727	203.955	91.0693	338.408	109.716	227.795	140.47
CAALFM_CR07620WA	AAT21	1.17533	5.79386e-09	2.95454e-08	22529.2	9080.66	14453.4	8038.04	18975.1	7657.95
CAALFM_C700130WA	C7_00130W_A	1.17528	3.29164e-10	1.96416e-09	1555.61	658.501	1684.32	817.474	1674.9	700.463
CAALFM_C307140CA	C3_07140C_A	1.17424	1.31678e-08	6.30298e-08	936.505	404.558	1181.67	511.708	962.026	448.749
CAALFM_C110100CA	NTF2	1.17346	6.94782e-09	3.49088e-08	9862.26	3948.38	9401.57	5694.44	12121.9	4272.54
CAALFM_C103270WA	C1_03270W_A	1.1726	9.17318e-09	4.51344e-08	5943.67	2227.69	4526.07	2833.73	6782.99	2592.56
CAALFM_CR00470WA	CR_00470W_A	1.17255	1.07461e-11	7.7912e-11	15544	7182.21	13353.3	6271.79	15391.4	6193.86
CAALFM_C603840CA	SNQ2	1.16957	2.7453e-10	1.65092e-09	4211.86	1906.32	4145.77	1606.17	4454.2	2183.41
CAALFM_CR01740WA	MCI4	1.16936	1.04085e-10	6.60025e-10	9075.41	3996.54	9151.35	4899.45	10578.2	3911.47
CAALFM_C701540WA	ALK6	1.16897	0.00647458	0.0121979	102.581	34.151	71.6499	25.1807	56.9487	43.3665
CAALFM_C403960WA	C4_03960W_A	1.16804	4.87079e-08	2.16207e-07	19457.8	7717.24	23239.9	11918.6	18686.3	7681.52
CAALFM_C503770CA	C5_03770C_A	1.16756	3.34234e-05	9.67272e-05	427.22	126.972	505.958	232.022	328.472	202.691
CAALFM_CR10170CA	CR_10170C_A	1.1653	7.21741e-09	3.6175e-08	4147.9	1473.75	3411.64	2041.44	3593.87	1457.49
CAALFM_C700630CA	C7_00630C_A	1.16485	0.00243807	0.00502603	120.684	28.897	100.31	53.0593	89.4908	56.5649
CAALFM_CR00110WA	CR_00110W_A	1.16468	2.28182e-10	1.38982e-09	6297.27	2641.88	5754.04	2569.33	4791.82	2301.25
CAALFM_C503320CA	ZCF14	1.16265	6.96725e-09	3.4978e-08	841.165	430.828	978.848	449.655	976.263	368.615
CAALFM_C104450CA	FMA1	1.16147	5.92119e-06	1.9279e-05	1147.7	429.076	1649.05	850.748	1555.92	666.524
CAALFM_C703140WA	C7_03140W_A	1.16133	5.92778e-05	0.000163571	397.049	106.831	415.569	193.352	395.59	240.401
CAALFM_C105120WA	C1_05120W_A	1.16045	2.3505e-11	1.6295e-10	3992.21	1732.07	4206.4	1811.21	3523.7	1700.72
CAALFM_C306450WA	GLG2	1.15625	2.66165e-08	1.2283e-07	1596.64	732.057	1662.28	691.57	2041	955.005
CAALFM_CR09590WA	CR_09590W_A	1.15577	4.12227e-09	2.14636e-08	5500.76	2545.56	5271.23	2816.64	7550.78	2862.19
CAALFM_C203050WA	SHE9	1.15518	4.33827e-09	2.24934e-08	1654.57	902.812	1602.75	724.845	1902.7	689.15
CAALFM_CR01470WA	CSP37	1.15337	4.46914e-07	1.73695e-06	38021.4	20828.6	30141.5	17383.7	56398.5	17787.8
CAALFM_CR09830WA	CR_09830W_A	1.15305	1.72151e-10	1.06966e-09	1945.42	858.153	1843.06	908.304	1836.59	762.684
CAALFM_C302710WA	C3_02710W_A	1.15018	4.37529e-09	2.26663e-08	32180.3	14867.1	35230.8	18701.2	34154	12193.5
CAALFM_C703460WA	C7_03460W_A	1.14973	1.13258e-06	4.13247e-06	534.628	336.256	772.717	348.933	806.434	267.741
CAALFM_CR03240CA	CR_03240C_A	1.14731	2.48154e-10	1.50256e-09	2161.44	1020.15	1984.15	938.881	2421.34	1005.91
CAALFM_C206300WA	C2_06300W_A	1.14696	1.2034e-08	5.79625e-08	3739.99	1655.88	3867.99	2215.9	4243.69	1480.12
CAALFM_C209390WA	ABG1	1.14463	5.77619e-11	3.77532e-10	5950.91	2811.76	5353.9	2710.52	6658.93	2602.93
CAALFM_CR05180CA	SDH2	1.14418	2.49062e-12	1.98541e-11	28629.8	12884.5	31043.1	12920.4	28595.4	14131.8
CAALFM_C104150CA	C1_04150C_A	1.14241	2.42355e-08	1.12346e-07	862.888	439.584	1171.75	469.44	949.823	443.092
CAALFM_C210320CA	C2_10320C_A	1.14192	0.00482172	0.0093436	155.682	70.9289	82.673	30.5766	104.745	53.7367
CAALFM_C100450CA	C1_00450C_A	1.1389	1.96286e-08	9.14718e-08	3939.11	1750.46	4538.19	2502.78	5131.48	1926.98
CAALFM_C503150WA	C5_03150W_A	1.13443	5.31659e-11	3.49906e-10	7932.53	3793.38	8520.83	3268.1	7354.52	3783.25
CAALFM_C305620WA	ATO5	1.13398	3.14214e-07	1.2532e-06	491.182	284.591	682.327	277.887	635.588	262.084
CAALFM_C108190CA	CAT8	1.13232	2.70803e-07	1.09206e-06	1270.8	806.488	1776.92	611.531	1332.19	579.791
CAALFM_C406260WA	PGA43	1.13039	1.24421e-06	4.50781e-06	650.485	354.645	1003.1	440.662	805.417	328.077
CAALFM_C600120WA	C6_00120W_A	1.129	7.12755e-05	0.00019433	544.283	193.522	451.945	284.182	363.048	143.298
CAALFM_C205550WA	C2_05550W_A	1.12747	1.96686e-10	1.20992e-09	2960.37	1296.86	3089.76	1556.71	3312.18	1432.04
CAALFM_C702270WA	LDG3	1.12677	0.00376407	0.00745804	84.4785	35.0266	145.504	54.858	85.423	54.6794
CAALFM_C302480CA	CCP1	1.12671	7.99817e-07	2.99083e-06	32408.4	14015.9	26012.2	18465.6	47173.8	15876.8
CAALFM_C307760CA	C3_07760C_A	1.12628	2.7686e-08	1.27384e-07	2449.88	1398.44	2429.48	1146.62	2691.84	922.951
CAALFM_C100270WA	C1_00270W_A	1.1215	0.000602231	0.00139219	766.341	298.602	961.211	259.901	1096.26	740.058
CAALFM_C502890WA	YNK1	1.11699	1.98308e-09	1.07993e-08	11305.6	4458.01	11407.8	6215.14	12503.3	5564.11
CAALFM_C702080WA	C7_02080W_A	1.11613	1.20763e-07	5.10699e-07	1139.25	417.693	1041.68	612.431	1073.89	471.375
CAALFM_C307640CA	FUM12	1.11557	6.23285e-09	3.15736e-08	16363.5	9648.09	19885.6	8440.03	23819.8	9634.9
CAALFM_C101760WA	FGR38	1.11515	7.09567e-08	3.07878e-07	979.951	486.87	852.083	358.825	929.484	428.951
CAALFM_C405860WA	C4_05860W_A	1.11366	4.50277e-08	2.00593e-07	2926.58	1324.01	3120.63	1807.61	3342.68	1207.66
CAALFM_C209960WA	C2_09960W_A	1.1115	1.63927e-06	5.82286e-06	1157.36	562.177	780.433	394.798	1033.21	417.638
CAALFM_C209860CA	C2_09860C_A	1.10834	3.38415e-07	1.34364e-06	701.172	280.213	536.823	308.464	709.825	314.878
CAALFM_C302330CA	C3_02330C_A	1.10707	4.94306e-06	1.63007e-05	392.222	168.128	468.48	250.008	482.03	205.519
CAALFM_C703230CA	C7_03230C_A	1.10415	4.10701e-07	1.60789e-06	1565.27	666.382	1175.06	496.42	1338.29	734.402
CAALFM_C600180CA	C6_00180C_A	1.10413	0.000211662	0.000535008	170.164	70.9289	214.95	111.515	193.219	86.7329
CAALFM_C205250CA	AAT1	1.10349	5.53465e-09	2.83628e-08	16667.6	8254.03	13927.6	7955.3	20038.8	7355.33
CAALFM_C502680WA	C5_02680W_A	1.10336	5.68277e-08	2.49734e-07	2354.54	873.039	1880.53	1146.62	1932.19	850.36
CAALFM_C210700CA	C2_10700C_A	1.10298	9.46687e-09	4.64313e-08	3422.59	1827.51	3853.66	1920.93	3752.51	1385.84
CAALFM_C500810CA	C5_00810C_A	1.09814	0.0159377	0.0274144	89.3059	25.3943	65.0361	39.5697	43.7284	27.3397
CAALFM_CR06540WA	KIP1	1.09805	3.00493e-07	1.20236e-06	1309.42	683.019	1530	523.399	1489.82	816.421
CAALFM_C100190CA	C1_00190C_A	1.09485	5.02206e-07	1.9318e-06	4855.1	1944.85	4167.82	2408.35	6342.66	2841.45
CAALFM_CR06310WA	CR_06310W_A	1.09359	5.08757e-05	0.000142489	287.227	151.49	480.605	168.171	366.099	212.119
CAALFM_CR06170WA	CR_06170W_A	1.09355	3.12347e-07	1.24656e-06	2645.38	1415.95	2001.79	1016.22	2732.52	1025.71
CAALFM_CR10350CA	TRX1	1.09331	1.06848e-08	5.19691e-08	17399	8083.27	14621	8496.69	21604.9	8553.56
CAALFM_C208650WA	C2_08650W_A	1.09315	1.99186e-09	1.08375e-08	7140.85	3243.47	7928.89	4172.8	8580.95	3670.12
CAALFM_C102060WA	C1_02060W_A	1.09272	1.27291e-08	6.11195e-08	2920.54	1309.12	2414.05	1291.41	3329.46	1462.2
CAALFM_CR06620WA	CR_06620W_A	1.09255	4.82116e-10	2.82494e-09	9635.38	5109.51	9339.84	4718.68	11074.5	4263.11
CAALFM_C110730WA	C1_10730W_A	1.09187	3.11098e-07	1.24238e-06	2067.31	1060.43	1581.81	790.494	1836.59	722.146
CAALFM_C401840CA	C4_01840C_A	1.08894	4.397e-09	2.27406e-08	2379.88	997.383	2113.12	1006.33	2379.64	1227.46
CAALFM_C101140CA	C1_01140C_A	1.08882	5.03079e-07	1.93395e-06	8681.98	3755.73	6631.47	2594.51	7211.13	4239.54
CAALFM_C106650WA	C1_06650W_A	1.08777	1.30758e-07	5.49577e-07	5767.47	2567.45	7190.34	3784.3	6183	2653.84
CAALFM_CR08860WA	PDK2	1.08606	1.50158e-07	6.26418e-07	9659.52	5390.6	9154.65	3438.07	8129.42	3862.44
CAALFM_C403710CA	C4_03710C_A	1.08568	0.000786926	0.00178439	214.817	76.1829	146.607	65.6497	130.168	89.5612
CAALFM_C203610WA	FMO2	1.0844	3.19798e-07	1.27357e-06	740.997	422.947	1016.33	406.489	791.18	372.386
CAALFM_C503610WA	HEX1	1.08432	2.7118e-06	9.25944e-06	2257.99	1063.06	1533.31	773.407	1597.61	704.234
CAALFM_C601450CA	C6_01450C_A	1.08369	1.2199e-05	3.76715e-05	5142.33	1318.75	3252.91	2222.2	4174.54	2389.87
CAALFM_C109900WA	LIP3	1.08205	0.00965751	0.0175047	79.6512	35.0266	82.673	39.5697	53.8979	27.3397
CAALFM_C101950CA	C1_01950C_A	1.08183	5.67983e-08	2.49734e-07	2237.47	1218.05	3284.87	1392.13	2745.74	1296.28
CAALFM_CR07790CA	YHB1	1.0816	7.29951e-06	2.33721e-05	175638	80930.8	229214	123464	306726	131829
CAALFM_C400070CA	C4_00070C_A	1.08068	5.5303e-07	2.1102e-06	23830.2	11409.1	17972	7726.88	16327	8347.1
CAALFM_C703650WA	C7_03650W_A	1.08006	3.60189e-07	1.42459e-06	1276.83	643.614	1199.31	745.529	1594.56	536.424
CAALFM_C402340WA	C4_02340W_A	1.07876	1.58893e-08	7.50664e-08	7569.28	3093.73	5836.71	3761.82	7345.36	2968.72
CAALFM_C105110CA	ARO4	1.07815	2.63779e-07	1.06501e-06	23404.2	12195.4	32489.4	15438.5	24509.3	10447.5
CAALFM_C101840CA	C1_01840C_A	1.07751	1.29078e-09	7.22042e-09	2588.66	1277.6	2508.85	1190.69	2374.56	1071.91
CAALFM_CR09560CA	CR_09560C_A	1.07743	2.72573e-08	1.25599e-07	1057.19	509.638	920.426	437.065	991.517	460.062
CAALFM_CR03250CA	CR_03250C_A	1.07714	1.96131e-08	9.14684e-08	12081.6	4278.5	11279.9	5657.57	10582.3	6152.38
CAALFM_C113600WA	C1_13600W_A	1.07708	0.00660826	0.0124043	78.4443	44.659	85.9799	30.5766	68.135	34.8817
CAALFM_C403940CA	PYC2	1.07705	2.57546e-07	1.04201e-06	10389.7	6850.33	13423.9	4624.26	10594.5	4834.42
CAALFM_CR00910WA	CR_00910W_A	1.07668	1.80087e-07	7.41746e-07	89249.1	43272.8	111388	52906.5	78809.9	36311.9
CAALFM_CR07570WA	CR_07570W_A	1.07555	1.13657e-08	5.49147e-08	3571.03	1939.6	3769.89	2041.44	4704.37	1734.66
CAALFM_CR01980CA	CRC1	1.07525	1.90322e-07	7.82337e-07	3206.56	1793.36	3612.26	1200.58	2839.3	1589.47
CAALFM_C209710CA	C2_09710C_A	1.0747	9.67056e-10	5.48975e-09	2887.96	1253.95	2440.51	1288.71	2595.23	1218.97
CAALFM_C302190CA	C3_02190C_A	1.0745	1.54642e-08	7.31791e-08	11197	5240.86	11680	6872.53	13932.1	5365.19
CAALFM_C200880WA	C2_00880W_A	1.07233	1.76527e-07	7.28055e-07	1736.64	1119.1	2087.77	973.054	2238.29	790.966
CAALFM_C703360WA	CPY1	1.07229	2.74667e-06	9.36813e-06	14774.1	7391.5	9206.46	5233.09	12687.4	4812.73
CAALFM_C603260WA	C6_03260W_A	1.06942	9.52921e-09	4.66629e-08	14138.1	6569.25	11060.5	6544.29	15689.4	6370.16
CAALFM_C601940WA	C6_01940W_A	1.06912	1.49742e-06	5.35597e-06	895.472	416.817	1036.17	598.941	1248.8	500.6
CAALFM_CR09910WA	GNP3	1.06887	1.23164e-08	5.92301e-08	2069.72	1020.15	2199.1	1096.26	1955.58	850.36
CAALFM_C111960CA	C1_11960C_A	1.0665	1.26748e-07	5.33935e-07	1530.27	781.97	1969.82	1004.53	2013.54	846.589
CAALFM_C105000WA	RHD1	1.06639	1.37303e-06	4.93109e-06	2315.92	1493.01	3813.98	1744.66	3666.07	1440.52
CAALFM_CR02060WA	CR_02060W_A	1.06568	1.61049e-07	6.68691e-07	8714.56	3636.64	9303.46	5311.33	8137.56	3547.56
CAALFM_C205370CA	RXT3	1.06552	1.51727e-07	6.32113e-07	1436.13	641.863	1250.02	516.204	1141.01	670.295
CAALFM_C112860CA	C1_12860C_A	1.06524	1.22675e-07	5.18428e-07	1205.63	647.117	1082.46	476.635	1229.48	557.165
CAALFM_C402580WA	C4_02580W_A	1.06516	0.00203293	0.0042606	336.707	93.6962	307.543	276.988	393.556	125.386
CAALFM_C302940CA	NUO2	1.063	1.6652e-08	7.83698e-08	15411.3	7465.05	14847	9001.2	19441.9	7322.33
CAALFM_C109970CA	PDC2	1.06206	6.05761e-09	3.0787e-08	2657.45	1471.12	3112.91	1260.83	2599.3	1276.48
CAALFM_C406430CA	C4_06430C_A	1.06178	8.72751e-09	4.31826e-08	1579.75	746.067	1707.47	894.814	1759.31	776.825
CAALFM_C701990CA	C7_01990C_A	1.06154	1.06886e-08	5.19691e-08	2014.21	952.724	1997.38	946.075	1686.09	830.562
CAALFM_C104940CA	C1_04940C_A	1.06065	0.000355299	0.000858674	196.714	135.728	275.577	80.0387	217.625	115.015
CAALFM_C703730CA	C7_03730C_A	1.06014	5.42104e-08	2.39233e-07	4278.23	2493.02	5583.18	1936.22	4461.32	2439.83
CAALFM_C700710WA	RPS28B	1.05962	7.14202e-07	2.68533e-06	33610.4	14300.5	39625.7	21883.8	31435.7	14032.8
CAALFM_C303850CA	SOL1	1.0592	1.85013e-06	6.52303e-06	3049.67	1201.41	1857.39	980.249	2307.44	1280.25
CAALFM_C102160WA	C1_02160W_A	1.05807	3.76522e-06	1.26052e-05	941.332	586.696	1475.99	667.289	1186.77	477.031
CAALFM_C601330CA	C6_01330C_A	1.05735	3.56347e-05	0.000102454	451.357	242.559	787.047	330.946	642.707	330.905
CAALFM_C302060WA	C3_02060W_A	1.05344	5.7384e-05	0.000158985	825.476	319.618	583.12	360.624	486.098	231.916
CAALFM_C111650WA	EGD1	1.05321	1.44179e-07	6.02291e-07	13220.9	6869.6	16429.9	9208.94	18049.7	6908.47
CAALFM_C306690CA	C3_06690C_A	1.05131	6.18162e-07	2.34567e-06	1856.11	779.343	1617.08	1086.37	1905.75	729.688
CAALFM_C105920WA	C1_05920W_A	1.05126	5.02321e-05	0.000140814	436.875	235.554	687.839	274.29	686.435	364.844
CAALFM_C210430CA	FGR29	1.05086	4.35806e-08	1.94709e-07	1865.77	1000.89	1694.24	777.904	1749.14	783.424
CAALFM_C700760CA	C7_00760C_A	1.04925	1.71131e-05	5.18095e-05	628.762	424.698	944.676	473.937	1174.57	429.894
CAALFM_C108530WA	C1_08530W_A	1.048	0.000524657	0.00122387	258.263	201.403	300.93	101.622	293.896	109.359
CAALFM_C505040WA	C5_05040W_A	1.04632	2.04247e-06	7.14403e-06	949.78	505.259	798.07	494.621	1237.62	445.92
CAALFM_C307040CA	YSA1	1.04582	2.48152e-08	1.14603e-07	2126.45	1078.82	1931.24	1080.07	2551.5	1042.68
CAALFM_C113920WA	DOS2	1.04408	3.43716e-08	1.56281e-07	3049.67	1442.22	2458.14	1507.25	3208.45	1277.43
CAALFM_C601700WA	RPL32	1.04327	1.30478e-06	4.69415e-06	42464.9	17654.3	49862.8	27564.8	38080.4	18058.4
CAALFM_C204230WA	BAT21	1.04287	9.58441e-09	4.6896e-08	5615.41	2568.33	6219.21	2897.58	4780.64	2598.22
CAALFM_C205400WA	C2_05400W_A	1.04236	1.58072e-06	5.6246e-06	698.758	289.845	562.176	311.162	538.979	272.454
CAALFM_C107410CA	SKP1	1.04071	1.75672e-08	8.24257e-08	18248.6	7831.96	14335.5	9137	17180.2	7220.52
CAALFM_C302870CA	C3_02870C_A	1.04066	8.19198e-07	3.0559e-06	763.927	381.79	1032.86	455.051	868.467	459.119
CAALFM_C504960WA	C5_04960W_A	1.04034	2.47202e-06	8.51137e-06	9093.51	4655.04	7026.1	2795.06	8295.19	4420.55
CAALFM_C104930CA	C1_04930C_A	1.0402	2.25237e-06	7.81694e-06	578.074	301.229	625.008	275.189	489.148	246.058
CAALFM_C204410WA	C2_04410W_A	1.03981	4.66214e-06	1.54073e-05	1160.98	575.312	908.3	369.617	949.823	523.226
CAALFM_C114060WA	C1_14060W_A	1.0394	1.11696e-06	4.0779e-06	7378.6	4244.35	6619.35	4193.49	10790.8	3622.98
CAALFM_C300930WA	ATO2	1.03719	1.55027e-07	6.44989e-07	4925.1	3191.8	5586.49	2211.41	6133.17	2707.58
CAALFM_C404620CA	C4_04620C_A	1.03708	0.00338382	0.00674578	121.89	42.9076	105.821	52.16	87.4569	58.4504
CAALFM_C601610WA	ANB1	1.03695	4.60756e-08	2.0467e-07	50636.4	25597.5	59230.2	33475.1	65174.7	26235.8
CAALFM_CR09470WA	AXL1	1.03603	5.17303e-09	2.65758e-08	1798.19	878.293	1978.64	903.807	1887.44	980.459
CAALFM_C400360CA	RCH1	1.03508	4.18106e-05	0.000118936	1722.16	534.156	1947.77	1087.27	1451.17	877.699
CAALFM_C600080CA	C6_00080C_A	1.03415	3.50715e-08	1.59345e-07	1550.78	784.597	1639.13	725.744	1340.33	701.405
CAALFM_C701710WA	C7_01710W_A	1.03384	2.21648e-07	9.03879e-07	6987.58	3835.42	5675.77	3341.84	8413.15	3116.73
CAALFM_C303210WA	C3_03210W_A	1.03264	4.1427e-07	1.61878e-06	1071.67	527.151	1402.13	675.383	1248.8	617.501
CAALFM_CR01970CA	VMA4	1.03239	1.23507e-07	5.21587e-07	13772.4	7072.75	11837.7	7493.06	17641.9	6580.39
CAALFM_C700270WA	C7_00270W_A	1.03239	3.63825e-07	1.43659e-06	5304.04	2522.79	5912.77	3393.1	5365.38	2190.95
CAALFM_C112580WA	C1_12580W_A	1.03202	1.28994e-08	6.18409e-08	7010.51	3028.05	6217.01	3619.73	7768.41	3620.16
CAALFM_C501680CA	CCN1	1.03134	0.000356753	0.000861176	1314.24	445.714	663.588	339.94	1003.72	673.123
CAALFM_C113220CA	AKR1	1.02486	2.17632e-09	1.17788e-08	9295.05	4106.87	7561.82	4244.75	8504.67	4112.27
CAALFM_C406110CA	TRP5	1.02446	1.07803e-08	5.23323e-08	13673.5	7176.96	14628.7	6495.72	11653.1	5968.54
CAALFM_CR00540CA	MDH1	1.02331	5.15822e-06	1.69649e-05	33436.6	22558	31829.1	16370.2	52107	18818.2
CAALFM_CR05430WA	CSP1	1.02294	8.44054e-05	0.000227217	438.082	373.909	757.284	290.477	664.062	250.771
CAALFM_C407020CA	C4_07020C_A	1.02237	0.00168093	0.00357509	174.991	106.831	227.075	116.011	169.829	58.4504
CAALFM_CR10190CA	CR_10190C_A	1.02045	2.81938e-07	1.13474e-06	761.514	341.51	709.885	392.999	730.163	350.703
CAALFM_CR09220CA	LIP7	1.01695	0.000574627	0.00133137	187.06	84.0639	155.425	92.629	158.643	70.7062
CAALFM_CR09090CA	CR_09090C_A	1.01534	2.91569e-06	9.90628e-06	559.972	312.613	576.506	318.356	634.571	245.115
CAALFM_C105620CA	STE3	1.01506	0.00216198	0.00449895	176.198	98.9502	316.362	90.8304	155.592	131.042
CAALFM_C101090CA	C1_01090C_A	1.01423	5.70424e-05	0.000158181	3268.11	1979.88	4530.48	2990.21	6249.1	1985.43
CAALFM_C402930WA	C4_02930W_A	1.01325	5.29567e-07	2.02568e-06	10800	4724.22	8838.29	5929.16	9679.24	3870.93
CAALFM_CR06790CA	CR_06790C_A	1.01307	2.98463e-06	1.01349e-05	768.755	406.309	1030.66	535.989	1026.09	458.176
CAALFM_C601290CA	QDR3	1.01229	8.61748e-08	3.68467e-07	1595.44	866.909	1618.19	684.376	1458.29	764.57
CAALFM_C602040WA	MCR1	1.01154	1.38953e-06	4.98452e-06	13450.2	7416.01	11726.3	7775.44	19155.1	6798.16
CAALFM_C200400CA	C2_00400C_A	1.01126	7.46293e-08	3.22453e-07	7557.21	3856.43	7733.78	4683.61	9734.16	3875.64
CAALFM_C601970CA	RPL25	1.00795	1.78638e-06	6.31631e-06	44652.9	19312.8	50664.2	28858.9	39460.3	18846.5
CAALFM_C305840WA	C3_05840W_A	1.00537	0.000857374	0.00192644	269.124	83.1883	190.699	114.212	167.795	115.015
CAALFM_C304020CA	ZCF16	1.00427	0.000181102	0.000463268	2617.63	1541.17	1981.95	673.584	1914.9	1032.31
CAALFM_C600600CA	YHM2	1.00356	6.83755e-07	2.58029e-06	3666.37	1497.39	2583.81	1376.85	2547.44	1513.11
CAALFM_C208770CA	C2_08770C_A	1.00205	1.66929e-07	6.90317e-07	1720.95	777.591	1704.17	1018.92	1781.68	803.222
CAALFM_C112560CA	DLH1	1.00165	0.0267197	0.0436024	60.3418	27.1456	42.9899	24.2814	59.9995	30.168
CAALFM_CR06650CA	CR_06650C_A	1.00094	1.99449e-05	5.9796e-05	5370.42	2368.68	7436.16	4039.7	7758.24	3868.1
CAALFM_C406610CA	SDH12	0.999938	9.69108e-07	3.5762e-06	25031	13228.7	20152.4	8538.96	21754.4	11702.3
CAALFM_C401690CA	HRT2	0.999893	5.28415e-07	2.02253e-06	2880.72	1538.54	2315.95	1452.39	3273.53	1244.43
CAALFM_C502430WA	ZCF22	0.999066	0.00122645	0.0026758	218.437	111.21	309.748	90.8304	188.134	156.496
CAALFM_CR07270CA	HGT16	0.998407	6.15576e-05	0.000169558	1529.06	1035.91	1567.48	558.472	1278.29	594.875
CAALFM_C105860WA	PRN2	0.994572	7.49357e-05	0.000203411	598.591	222.419	551.153	400.193	689.486	300.737
CAALFM_C701930CA	C7_01930C_A	0.994367	1.55911e-06	5.55829e-06	1895.94	1100.71	1816.6	1127.74	2368.45	823.963
CAALFM_C209260CA	GLO2	0.9939	1.22643e-05	3.78166e-05	2292.99	1098.96	1564.17	1213.17	2404.05	831.505
CAALFM_C701500WA	C7_01500W_A	0.993899	1.5055e-07	6.27631e-07	1649.74	842.391	1582.91	921.794	2018.63	872.986
CAALFM_C112200WA	MCD4	0.993296	1.18184e-06	4.29952e-06	1360.1	788.099	1893.76	714.952	1475.58	872.986
CAALFM_C205500WA	ATP4	0.992211	2.19663e-09	1.18697e-08	15075.8	6852.09	12974.1	7020.92	14011.4	7271.42
CAALFM_C112850WA	BLP1	0.991714	5.26704e-07	2.01723e-06	52091.9	24928.5	41030	22106.9	58416.1	29170.5
CAALFM_C603520CA	C6_03520C_A	0.991002	1.51761e-06	5.42507e-06	1188.73	662.879	995.382	542.284	1180.67	487.401
CAALFM_C301090WA	C3_01090W_A	0.990387	2.77524e-07	1.1177e-06	6878.97	3569.21	8545.08	4068.48	9081.28	4697.72
CAALFM_C103500WA	YPT1	0.990065	1.19563e-06	4.3471e-06	13817.1	6762.77	14626.5	9523.7	18986.3	7592.9
CAALFM_C602730WA	SAC6	0.989289	8.68933e-06	2.74517e-05	26766.4	15618.4	20163.4	9444.56	22904.6	10113.8
CAALFM_C703350CA	C7_03350C_A	0.988799	9.82599e-05	0.000261321	509.285	300.353	814.604	407.388	608.131	265.855
CAALFM_C504700CA	MES1	0.987307	5.63441e-08	2.47962e-07	8386.3	4391.46	7905.74	3706.06	6821.64	3560.76
CAALFM_CR09140CA	CR_09140C_A	0.98666	6.28973e-05	0.000172939	5419.9	3694.43	4599.92	3015.39	9176.87	2978.14
CAALFM_C112280CA	C1_12280C_A	0.986449	4.54114e-05	0.000128468	2321.95	1397.56	3907.68	2088.2	4086.07	1721.46
CAALFM_C301980CA	TOM6	0.985704	8.21669e-05	0.000221578	4098.42	2328.4	6069.3	3906.61	6853.16	2360.64
CAALFM_C205130WA	C2_05130W_A	0.982308	1.72285e-06	6.10216e-06	972.71	555.172	1027.35	420.878	858.298	470.432
CAALFM_C111280WA	C1_11280W_A	0.981922	0.000660838	0.00151463	1914.04	1183.9	4717.87	1642.14	2436.59	1765.77
CAALFM_C114340CA	RIM101	0.980663	8.87444e-07	3.29256e-06	31680.7	13811.9	25630.8	11261.2	24052.7	16157.8
CAALFM_C701070CA	C7_01070C_A	0.98038	1.304e-07	5.48445e-07	3371.9	1751.33	3646.43	1470.37	3059.97	1886.44
CAALFM_CR04940WA	CR_04940W_A	0.980344	2.94518e-05	8.60405e-05	342.741	168.128	340.613	158.279	350.845	197.977
CAALFM_C106970CA	C1_06970C_A	0.979896	1.3707e-07	5.74931e-07	3435.86	1695.29	2975.12	1463.18	3525.73	1879.84
CAALFM_C302910WA	C3_02910W_A	0.978449	0.0128242	0.0225565	109.822	56.9183	90.3891	34.1738	67.1181	44.3092
CAALFM_C206790WA	C2_06790W_A	0.97746	7.84713e-06	2.49571e-05	1140.46	619.971	1154.11	752.723	1349.48	477.974
CAALFM_C110660WA	TBP1	0.972825	3.98234e-08	1.79482e-07	18222	8130.56	16794.7	10448.2	18301.9	8587.5
CAALFM_C101490WA	C1_01490W_A	0.972612	7.62177e-08	3.28855e-07	16363.5	9126.19	14392.8	8424.74	18474.8	7536.34
CAALFM_C101100WA	CCH1	0.9719	2.32475e-07	9.47405e-07	7255.5	3986.03	8635.47	3462.35	8018.58	4742.03
CAALFM_C100370WA	C1_00370W_A	0.971647	2.09476e-06	7.32277e-06	1794.57	746.943	1764.79	1111.55	1710.49	828.676
CAALFM_C104000CA	KTR4	0.96912	5.15346e-07	1.97742e-06	4745.28	2303	3378.57	2036.04	4239.63	1976
CAALFM_C601160WA	RCN1	0.969119	3.01356e-06	1.02275e-05	1185.11	529.778	1013.02	667.289	1077.96	476.088
CAALFM_C501440CA	C5_01440C_A	0.9688	2.60228e-06	8.92997e-06	1841.63	1164.64	2009.5	1185.29	2491.5	890.898
CAALFM_CR06550CA	CR_06550C_A	0.967931	1.34909e-05	4.14125e-05	39738.7	17885.5	39945.4	25427.1	32894	14241.2
CAALFM_C701790CA	RPL5	0.965496	2.21803e-05	6.5826e-05	54844.7	31076.5	87233.2	41286.5	55426.3	28779.3
CAALFM_C504360CA	C5_04360C_A	0.964865	7.63841e-06	2.43561e-05	3746.02	2117.36	5390.28	2975.82	5635.89	2475.66
CAALFM_C600980CA	C6_00980C_A	0.964215	2.2417e-05	6.64328e-05	4228.75	1427.34	3834.92	2684.44	4023.02	2083.48
CAALFM_C207430CA	C2_07430C_A	0.96258	4.3675e-07	1.70123e-06	2119.2	1139.24	2353.42	1325.58	2809.81	1272.71
CAALFM_C300760WA	ERG4	0.96156	1.03035e-05	3.22213e-05	5167.67	2965.88	5685.69	3322.05	8509.76	3655.98
CAALFM_C402760CA	CGR1	0.960948	2.74446e-07	1.10603e-06	3211.39	1899.32	3104.09	1549.51	3878.61	1788.4
CAALFM_CR03770CA	RPS30	0.959975	2.67217e-05	7.84736e-05	30350.7	13745.3	35046.7	22939.6	30909.9	12823.3
CAALFM_C208810CA	IPP1	0.959356	8.31182e-07	3.09685e-06	9375.91	4134.02	6585.18	3634.12	7893.49	4499.74
CAALFM_C603810WA	C6_03810W_A	0.958836	8.23503e-06	2.611e-05	1829.56	914.195	2486.8	1316.59	1936.26	986.116
CAALFM_C405920CA	PGA49	0.957285	2.01956e-07	8.27953e-07	1559.23	901.936	1615.98	877.727	1759.31	761.741
CAALFM_C110150WA	WOR1	0.956264	0.0298505	0.0481258	51.894	26.27	85.9799	32.3752	81.3553	54.6794
CAALFM_CR02360WA	IDP2	0.956233	4.71326e-05	0.000133032	28501.8	20790.1	30063.2	10741.4	36390.2	17408.8
CAALFM_C206630CA	C2_06630C_A	0.955915	5.76875e-05	0.000159754	853.233	538.535	690.044	392.1	1124.74	444.978
CAALFM_CR04790WA	MVB12	0.955828	2.14901e-07	8.78833e-07	5032.51	2678.66	5189.66	3192.55	6168.76	2579.36
CAALFM_C208200WA	C2_08200W_A	0.955413	6.4048e-07	2.42588e-06	2070.93	1286.35	2270.75	1255.44	2541.33	1007.8
CAALFM_CR07090WA	STT4	0.955035	6.52195e-06	2.10243e-05	4397.71	2977.26	6837.6	2380.48	5159.96	3099.76
CAALFM_C401520CA	RPL20B	0.954408	2.58334e-07	1.04382e-06	38687.5	19928.4	47340.7	25629.5	41119	20057
CAALFM_C701420WA	GIR2	0.954295	1.36789e-06	4.9155e-06	6039.01	2634	6632.58	3968.66	6819.6	3457.06
CAALFM_C104330WA	RPN4	0.95273	3.86654e-08	1.74773e-07	36374	15396	32376.9	17559	31207.9	18689.1
CAALFM_C113070CA	FAD3	0.951239	1.62554e-06	5.7774e-06	3001.4	1363.41	2781.12	1864.27	2970.48	1299.11
CAALFM_C210070WA	C2_10070W_A	0.951164	0.000646077	0.001483	633.589	211.911	819.013	461.347	681.35	430.836
CAALFM_C203520CA	ADAEC	0.951045	7.79339e-08	3.35322e-07	37041.4	16486.2	31314.3	15711	30121.8	18740.9
CAALFM_C203760CA	C2_03760C_A	0.950979	1.85222e-06	6.52665e-06	7763.58	4134.02	5998.75	2908.37	7180.62	3790.79
CAALFM_C104430CA	C1_04430C_A	0.950576	3.05026e-07	1.21892e-06	1176.67	616.469	1315.05	699.664	1265.07	627.871
CAALFM_C401830CA	C4_01830C_A	0.9489	9.28628e-05	0.000248036	1159.77	643.614	772.717	400.193	966.094	457.233
CAALFM_C102400CA	MNN11	0.948885	5.76595e-06	1.88133e-05	1265.97	777.591	1933.44	799.487	1511.17	863.558
CAALFM_C110170WA	C1_10170W_A	0.94685	0.00188843	0.00397666	614.28	308.234	636.031	345.335	1174.57	605.245
CAALFM_C109480WA	PPT2	0.946651	0.000127782	0.000335638	576.868	316.991	714.294	454.152	696.604	260.199
CAALFM_C703330CA	SHM1	0.946269	6.37037e-08	2.78562e-07	13589	7959.8	15578.9	7795.23	13805	6546.45
CAALFM_C602300CA	C6_02300C_A	0.944372	4.05454e-05	0.000115496	794.098	401.931	1078.06	579.156	817.62	416.695
CAALFM_CR07100WA	FLC2	0.944345	7.70733e-06	2.45378e-05	14707.7	6909.88	9548.18	5135.07	10808	6175.95
CAALFM_C107240WA	YPD1	0.942466	8.08247e-06	2.56659e-05	4085.14	2530.67	4933.92	3021.68	5374.53	1937.35
CAALFM_C304130WA	C3_04130W_A	0.940456	4.4742e-06	1.48179e-05	3235.53	1988.64	2902.37	1805.82	4391.15	1692.23
CAALFM_C110010CA	SWE1	0.940121	9.25483e-05	0.00024741	3446.72	1306.49	2130.76	1131.33	2679.64	1865.7
CAALFM_C701900WA	NUC2	0.94011	2.16438e-06	7.55756e-06	10049.3	5481.67	7624.65	3885.92	9282.63	4681.69
CAALFM_C504320CA	C5_04320C_A	0.937087	8.07295e-07	3.01332e-06	4744.07	2606.86	3817.29	1974.89	4401.32	2188.12
CAALFM_C106460CA	RPS22A	0.937061	0.000182363	0.000466298	25839.6	10919.6	31438.9	20072.6	22319.8	10581.4
CAALFM_C603370WA	C6_03370W_A	0.934112	2.35603e-06	8.14839e-06	19673.8	7356.47	14665.1	9164.88	16902.6	10296.7
CAALFM_C106640CA	C1_06640C_A	0.933347	5.91705e-05	0.000163421	8865.42	4494.79	12430.7	7778.14	13052.4	5714
CAALFM_C208390WA	C2_08390W_A	0.932757	7.09452e-07	2.6691e-06	8585.43	3919.48	6984.21	4705.19	9485.01	4500.68
CAALFM_CR09840CA	CR_09840C_A	0.931358	2.22808e-05	6.60925e-05	880.99	547.291	1013.02	631.316	1185.75	436.493
CAALFM_C206210CA	SER1	0.930771	4.02493e-08	1.81269e-07	8170.28	4930	8771.05	4564	9314.16	4279.14
CAALFM_C106550WA	GLT1	0.930341	0.00025482	0.000633456	10599.6	7438.78	8635.47	3315.76	10721.6	4964.52
CAALFM_C401950WA	C4_01950W_A	0.92853	3.58017e-07	1.41691e-06	3692.92	1819.63	3104.09	2021.65	3991.49	1827.05
CAALFM_CR04530WA	FUM11	0.926258	5.99841e-07	2.28036e-06	5651.61	2732.08	4187.66	2616.1	5473.17	2709.46
CAALFM_C401700CA	NHP6A	0.924675	2.03511e-08	9.46957e-08	37250.2	19558	39121.9	22148.2	39397.3	19281.1
CAALFM_C703690WA	C7_03690W_A	0.921128	3.50012e-05	0.00010082	616.693	331.877	830.036	454.152	765.756	382.756
CAALFM_C501740CA	MTLA1	0.91974	6.84131e-06	2.20078e-05	1932.14	1167.26	2019.42	1302.2	2741.67	1069.08
CAALFM_CR00010CA	CR_00010C_A	0.918437	1.94405e-06	6.83524e-06	3714.64	1563.06	3260.62	2208.71	3548.11	1795.94
CAALFM_C209050CA	C2_09050C_A	0.918097	1.73876e-05	5.25116e-05	3649.47	2586.72	3904.37	2281.55	5798.6	2198.49
CAALFM_C303870CA	SAP9	0.917011	3.62868e-07	1.43427e-06	77171.1	39161.5	61000.5	35444.5	63665.6	32287.3
CAALFM_C305810CA	SKN1	0.91659	3.25777e-05	9.45014e-05	5750.57	2095.47	3526.28	2250.08	3644.72	2499.23
CAALFM_CR04150WA	CR_04150W_A	0.916432	1.51034e-05	4.60176e-05	1113.91	633.982	1093.49	746.428	1463.38	564.707
CAALFM_C502000CA	ACH1	0.915644	5.8236e-05	0.000161128	29539.7	15351.3	29921	10361	26791.3	20010.8
CAALFM_CR00340CA	CR_00340C_A	0.915414	7.16702e-06	2.30075e-05	3939.11	1698.79	4233.96	2647.57	3808.44	2006.17
CAALFM_C404430WA	MRP8	0.914587	2.61274e-06	8.95588e-06	1893.53	892.304	1677.71	1149.32	2087.78	960.661
CAALFM_C208460CA	C2_08460C_A	0.91445	0.000155131	0.000401095	339.121	197.025	414.467	231.123	498.301	236.63
CAALFM_C402640CA	SEN2	0.913998	0.000146314	0.00037963	3368.28	1852.91	5542.39	3125.11	4765.38	2280.51
CAALFM_C603160CA	BMT6	0.913396	7.77667e-06	2.47458e-05	7528.24	4491.29	10028.8	4145.82	6304.02	4031.2
CAALFM_C700370WA	DCC1	0.911656	0.00125552	0.00273441	403.083	192.646	669.1	279.686	364.065	291.309
CAALFM_CR02540WA	CHO2	0.910753	2.02085e-06	7.08445e-06	6061.94	3844.17	7503.4	3747.43	8720.27	4263.11
CAALFM_C301620WA	C3_01620W_A	0.910256	5.59731e-06	1.83212e-05	912.368	422.947	965.62	516.204	808.468	490.23
CAALFM_C602240CA	RPL10A	0.910036	1.10025e-06	4.02461e-06	49841.1	25927.6	56541.7	33878.8	52251.4	24614.2
CAALFM_CR02100CA	CR_02100C_A	0.908957	8.82807e-05	0.000236926	3517.93	1672.52	4430.17	2893.98	3915.22	1751.63
CAALFM_C205290CA	C2_05290C_A	0.908413	2.75567e-05	8.08108e-05	3901.7	1633.99	2455.94	1929.92	3898.95	1900.58
CAALFM_C501420WA	C5_01420W_A	0.908368	2.53397e-06	8.71493e-06	7385.84	4549.08	7530.96	4811.31	9764.66	3789.85
CAALFM_C209280CA	C2_09280C_A	0.907557	0.000131781	0.000344822	1502.51	805.613	1365.76	642.108	910.162	565.649
CAALFM_C702220CA	C7_02220C_A	0.907532	2.75909e-06	9.4053e-06	5109.74	2452.74	3605.64	2117.88	4071.83	2245.63
CAALFM_CR05920CA	MHP1	0.907012	9.7559e-07	3.59796e-06	10365.5	5408.11	9219.69	4242.95	9288.74	5747
CAALFM_C700200WA	C7_00200W_A	0.906274	3.65887e-06	1.22825e-05	3297.08	1409.82	3195.59	1933.52	2699.98	1561.19
CAALFM_CR03360WA	CR_03360W_A	0.905569	4.51524e-05	0.000127794	12284.4	4898.47	13105.3	8780.87	11384.7	5951.58
CAALFM_C207730WA	YVC1	0.905422	0.000468111	0.00110323	3163.12	1284.6	1547.64	955.968	1864.05	1268.94
CAALFM_C302360CA	C3_02360C_A	0.904035	1.16578e-05	3.60906e-05	1241.83	625.225	886.254	554.875	1141.01	566.592
CAALFM_C112390CA	RPL27A	0.903885	3.56992e-05	0.000102544	47918.6	23137.7	59286.4	36043.5	45959.6	22676.9
CAALFM_C406390WA	SOU1	0.903784	0.00119273	0.00260962	2692.45	2307.38	2489.01	1437.1	3574.55	935.207
CAALFM_C200490WA	C2_00490W_A	0.903512	1.98579e-05	5.95641e-05	4366.33	1801.24	2951.98	1692.5	3511.5	2295.59
CAALFM_C305750CA	C3_05750C_A	0.903189	0.00117515	0.00257482	421.186	183.89	378.091	176.265	485.081	327.134
CAALFM_C207250CA	C2_07250C_A	0.903012	1.26723e-05	3.89964e-05	588.936	302.105	566.585	349.832	634.571	305.451
CAALFM_C600620WA	FCA1	0.901264	1.09737e-05	3.41613e-05	3806.36	2010.53	2850.56	2080.11	3864.37	1542.34
CAALFM_CR07180WA	EMP46	0.900735	5.8655e-06	1.91179e-05	4512.36	2504.4	4119.32	2888.59	5198.6	2014.65
CAALFM_C501300CA	C5_01300C_A	0.898914	3.01494e-05	8.78704e-05	642.037	328.375	606.268	397.495	641.69	287.538
CAALFM_C401010CA	DAG7	0.898865	0.00116093	0.00254728	15820.4	7064	8263.99	5120.68	7087.06	4531.79
CAALFM_C114170WA	C1_14170W_A	0.898779	3.0127e-07	1.20469e-06	5894.19	3440.49	5811.36	3060.36	5511.82	2733.03
CAALFM_C205690CA	YTH1	0.898009	5.91989e-05	0.000163426	6548.29	2572.71	6974.29	4787.03	6997.57	3652.21
CAALFM_CR04730WA	CR_04730W_A	0.897988	3.61493e-05	0.000103644	2734.69	1262.71	3036.85	2043.23	3581.67	1713.92
CAALFM_C304270CA	CTP1	0.896667	0.000304576	0.000744252	2465.57	1332.76	4205.3	2306.73	3175.91	1649.81
CAALFM_C702910WA	ENA21	0.895679	2.12262e-05	6.32074e-05	52767.7	27810.3	43107.9	19891.9	34460.1	22351.6
CAALFM_C701510WA	C7_01510W_A	0.895502	3.48963e-05	0.000100565	9477.28	4432.62	6520.14	3921	9890.77	5563.16
CAALFM_C504540CA	C5_04540C_A	0.893777	1.85055e-05	5.57514e-05	512.905	293.348	507.061	285.981	539.996	260.199
CAALFM_CR07470WA	CR_07470W_A	0.891067	0.000528698	0.00123283	2108.34	1007.89	3062.21	1859.78	2123.37	1065.31
CAALFM_CR03440WA	CR_03440W_A	0.890763	0.000944619	0.00210256	258.263	131.35	270.065	119.608	189.151	135.756
CAALFM_C401460CA	C4_01460C_A	0.890189	8.48955e-06	2.68894e-05	1892.32	993.881	1808.88	1252.74	2397.95	1044.57
CAALFM_C403090WA	C4_03090W_A	0.889753	1.56546e-06	5.57352e-06	3543.27	2184.79	4371.75	2447.92	4350.47	1987.32
CAALFM_C604550CA	C6_04550C_A	0.889611	1.40965e-05	4.30997e-05	2550.04	1539.42	2291.69	1165.51	2113.2	1048.34
CAALFM_C101050CA	C1_01050C_A	0.888049	2.1948e-06	7.64346e-06	3036.4	1760.09	3031.34	1905.64	3951.83	1748.8
CAALFM_C113240WA	C1_13240W_A	0.887883	3.55111e-07	1.40722e-06	3492.58	1952.73	4074.12	2172.74	4035.22	2144.75
CAALFM_CR10580WA	PRO1	0.886453	1.10003e-06	4.02461e-06	10826.5	5570.11	11357.1	6657.6	9789.07	5067.28
CAALFM_C405820WA	C4_05820W_A	0.885977	9.05825e-05	0.000242727	2534.36	1718.93	2860.48	1989.28	4267.08	1520.65
CAALFM_C406890WA	ARR3	0.88447	9.50806e-06	2.98396e-05	2167.48	1357.28	2860.48	1626.85	3078.28	1407.52
CAALFM_C200190CA	C2_00190C_A	0.884385	6.82254e-06	2.19588e-05	4220.31	2493.9	3578.09	1742.86	3683.36	1982.6
CAALFM_C404950WA	C4_04950W_A	0.884091	0.000738009	0.0016815	251.022	176.009	386.909	149.286	285.76	175.351
CAALFM_C502210WA	C5_02210W_A	0.882965	1.05561e-06	3.86996e-06	5285.94	3294.26	5067.3	2968.63	6097.58	2657.61
CAALFM_CR07510WA	CR_07510W_A	0.877272	2.47104e-05	7.28443e-05	2791.41	1291.61	2774.5	1860.67	2488.45	1232.17
CAALFM_C208940CA	VPS28	0.877203	2.75569e-05	8.08108e-05	1965.94	997.383	2217.84	1488.36	2317.61	1053.99
CAALFM_C108550CA	GCF1	0.877083	2.44935e-06	8.45217e-06	4512.36	2740.83	4707.95	2965.03	5892.15	2522.8
CAALFM_C204580WA	ERG20	0.87553	1.93257e-05	5.81088e-05	12384.6	7071.88	10350.7	7086.57	16809	7395.87
CAALFM_C110140CA	C1_10140C_A	0.875487	0.000194348	0.000494484	15334.1	6546.48	9101.74	4878.76	10495.8	7614.58
CAALFM_CR05250CA	FGR13	0.875179	7.69499e-06	2.45238e-05	1881.46	1133.11	2382.08	990.141	1795.92	1180.32
CAALFM_C302110WA	RPL12	0.874288	4.61063e-05	0.000130314	70727.8	35500.4	84312.1	53712.2	69336	33189.5
CAALFM_C203960WA	RPL39	0.87293	3.56542e-05	0.000102462	25005.6	12862.7	28123.1	19628.4	28940.1	12321.7
CAALFM_C401090CA	C4_01090C_A	0.871398	0.000178998	0.000458454	628.762	298.602	686.737	466.742	664.062	316.764
CAALFM_CR10330WA	PGA11	0.871181	0.0132238	0.0231858	97.7537	60.4209	189.597	74.6428	128.135	92.3894
CAALFM_C702050CA	EXO70	0.870677	5.12453e-07	1.96754e-06	3073.81	1872.17	3157	1575.59	3207.43	1713.92
CAALFM_C112930CA	C1_12930C_A	0.870289	0.00047919	0.00112632	286.02	161.998	380.296	203.244	386.437	211.176
CAALFM_C401120CA	C4_01120C_A	0.87013	4.47857e-05	0.000126872	932.884	676.014	1373.47	705.06	1337.28	612.787
CAALFM_C300400CA	C3_00400C_A	0.869899	9.42126e-05	0.000251315	2622.45	1692.66	2282.88	1062.09	2120.32	1088.88
CAALFM_C702650WA	TEP1	0.869489	2.29011e-05	6.77697e-05	888.231	482.492	981.052	604.337	1152.19	567.535
CAALFM_C205660WA	PNG2	0.869066	0.00202654	0.00424865	56533	31214.9	30278.1	13704.6	38497.3	23686.6
CAALFM_CR06590CA	RGS2	0.86819	1.59247e-05	4.83539e-05	2336.43	1127.86	2297.21	1156.51	2486.42	1616.81
CAALFM_C401920WA	DPM3	0.86759	6.72936e-05	0.000184207	1978	964.108	1818.81	1377.74	2007.44	839.047
CAALFM_C505020CA	C5_05020C_A	0.867387	6.42592e-06	2.07472e-05	3929.46	1949.23	2829.62	1988.38	3584.72	1731.83
CAALFM_C107080WA	C1_07080W_A	0.866396	3.96235e-06	1.32078e-05	1101.84	626.977	1087.98	653.799	1154.23	553.394
CAALFM_C601400WA	C6_01400W_A	0.865612	0.000515334	0.00120394	660.139	259.197	740.75	401.093	694.57	490.23
CAALFM_C209910CA	C2_09910C_A	0.865159	2.85427e-05	8.34639e-05	1716.12	838.012	1445.12	1024.32	1501	696.692
CAALFM_CR05140WA	CR_05140W_A	0.865064	2.10264e-05	6.28198e-05	4068.24	2183.04	4392.69	2879.59	4112.51	1840.25
CAALFM_C209840WA	MTW1	0.864924	4.79378e-05	0.000135069	845.992	449.217	651.463	462.246	916.264	413.867
CAALFM_C502140CA	C5_02140C_A	0.864651	4.8685e-05	0.00013685	3481.72	1774.1	2882.53	2303.14	3743.36	1473.52
CAALFM_CR10380CA	CR_10380C_A	0.863952	0.000383901	0.000920586	445.323	178.636	446.434	281.484	424.064	263.027
CAALFM_C105770CA	PRC3	0.863737	7.1492e-05	0.000194826	3946.35	2605.11	3158.11	1925.42	5061.31	2155.12
CAALFM_C200150WA	LEU5	0.863469	1.32755e-05	4.07714e-05	2873.48	1901.07	3790.83	1741.07	2762.01	1538.57
CAALFM_C405810WA	C4_05810W_A	0.86297	4.63882e-06	1.53384e-05	11256.2	6404.62	9836.98	6643.21	11529.1	4888.15
CAALFM_C206600WA	C2_06600W_A	0.862596	2.79446e-06	9.5206e-06	17735.7	8795.19	13996	8547.05	18248	10144.9
CAALFM_C401680WA	TOA2	0.862258	2.4639e-06	8.49289e-06	2799.86	1432.59	2272.96	1534.22	2768.11	1346.25
CAALFM_C111690WA	C1_11690W_A	0.861424	9.01095e-06	2.83516e-05	3969.28	2075.33	2946.46	1652.03	3272.52	1879.84
CAALFM_C602020CA	C6_02020C_A	0.861413	0.000359152	0.00086595	1648.54	1078.82	1512.36	652	1185.75	660.867
CAALFM_C204550CA	NDH51	0.85907	1.60528e-06	5.70868e-06	16323.7	8644.57	12938.9	7303.3	15063.9	8489.46
CAALFM_C109130WA	C1_09130W_A	0.85714	6.40885e-06	2.07138e-05	5300.42	2394.95	5745.22	3212.34	4915.89	3204.4
CAALFM_C114020WA	C1_14020W_A	0.856879	0.000353245	0.00085438	370.499	177.76	327.385	232.022	362.031	175.351
CAALFM_C407010CA	C4_07010C_A	0.856813	9.54965e-05	0.00025452	1509.75	917.698	1864	1201.48	1806.09	741.001
CAALFM_C101370CA	RPS21B	0.854563	0.000301929	0.000738075	21122	9565.77	23794.4	16934.9	19753.1	9263.45
CAALFM_C405940WA	PPS1	0.854041	2.5007e-05	7.36482e-05	645.657	351.142	583.12	316.557	612.198	350.703
CAALFM_C703220CA	ZCF29	0.853907	1.60479e-05	4.87041e-05	10330.5	5927.38	8228.71	4153.92	9757.55	5585.79
CAALFM_C500250CA	C5_00250C_A	0.853861	3.12348e-05	9.08623e-05	1556.82	823.126	1623.7	1097.16	1626.09	739.115
CAALFM_CR04290WA	C2_01450C_A	0.85365	4.29856e-06	1.42521e-05	4326.51	2482.51	4617.56	2983.91	4964.7	2230.54
CAALFM_C306860CA	C4_03340C_A	0.852604	3.13895e-05	9.12692e-05	2671.94	1292.48	1746.05	1203.28	2390.83	1274.6
CAALFM_C603030WA	TRY4	0.852002	0.000496993	0.00116418	258.263	155.869	305.339	146.588	261.354	154.611
CAALFM_C502560CA	HGT9	0.851839	1.4572e-05	4.45097e-05	2731.07	1572.7	2234.37	1337.28	3134.21	1578.16
CAALFM_CR10200WA	CR_08740W_A	0.850312	0.00946738	0.0171856	302.916	98.0746	139.993	150.185	212.541	115.015
CAALFM_CR02280WA	C1_06860W_A	0.850158	0.000322367	0.000785548	7282.05	3672.54	4343.09	2596.31	4529.45	2691.55
CAALFM_C111010CA	MRV3	0.849758	3.3146e-05	9.59693e-05	2190.41	1471.99	2684.12	1259.04	1985.07	1074.73
CAALFM_C304760CA	CTN3	0.84964	0.000211283	0.000534268	2435.4	1345.9	2792.14	1000.03	1810.15	1559.31
CAALFM_C502400WA	GAP2	0.849504	3.02562e-06	1.02616e-05	5787.99	3089.35	4796.13	3336.44	6204.36	2891.41
CAALFM_C505160CA	WH11	0.848533	1.55358e-06	5.544e-06	2692.45	1568.32	2653.25	1643.04	3122.01	1491.43
CAALFM_CR07560WA	SCW4	0.84832	0.000271869	0.000670438	2402.81	1133.11	1599.45	806.682	1839.65	1304.76
CAALFM_CR04490CA	C1_11390W_A	0.846828	7.07594e-05	0.000193094	1768.01	1169.01	1687.63	831.863	1519.31	764.57
CAALFM_C113030CA	CYB2	0.84641	2.04189e-06	7.14403e-06	6950.17	4368.7	8018.17	4742.97	8458.91	3918.07
CAALFM_CR05030WA	DAL52	0.846208	1.09712e-05	3.41613e-05	7792.54	3767.11	6294.17	3589.15	7749.09	4790.11
CAALFM_C113690CA	JEN2	0.844869	9.5335e-07	3.52226e-06	12926.4	8100.79	13021.5	7682.81	15572.4	7333.65
CAALFM_C302920WA	C1_10060C_A	0.844624	2.65452e-06	9.089e-06	19804.2	10508.9	18457	12554.4	23524.9	11343.2
CAALFM_C208870CA	CR_09940W_A	0.843847	1.78428e-05	5.386e-05	53911.8	23646.5	39987.3	28128.6	38815.6	22166.9
CAALFM_C304660CA	C2_08400C_A	0.843177	0.0026069	0.00533839	362.051	139.231	427.695	253.606	288.811	208.348
CAALFM_C406400CA	ATO1	0.842028	1.29346e-05	3.97641e-05	2440.22	1473.75	2332.48	1541.42	3208.45	1437.69
CAALFM_CR02170WA	NCE103	0.840778	2.10077e-05	6.27993e-05	14915.3	10681.4	18731.5	8685.55	14607.3	7574.99
CAALFM_C603540WA	C4_04040W_A	0.83834	2.17155e-05	6.45709e-05	2773.31	1852.03	3406.13	1982.08	3219.63	1422.61
CAALFM_C106060CA	C6_03240W_A	0.838271	1.30164e-06	4.68833e-06	3301.9	1866.04	3405.02	2062.12	3397.6	1723.35
CAALFM_C406460CA	C4_04020C_A	0.837111	1.40801e-05	4.30711e-05	2171.1	1034.16	2028.24	1420.01	2259.64	1161.47
CAALFM_CR05730CA	BIO32	0.835928	1.00691e-06	3.70242e-06	5482.66	2899.33	5019.9	2684.44	5096.91	3155.38
CAALFM_C210170CA	C4_04400C_A	0.835387	3.8784e-06	1.29454e-05	10760.2	6431.77	10947	6713.36	14047	6893.38
CAALFM_C306950WA	C2_10000C_A	0.83341	6.42039e-06	2.07402e-05	3002.61	1440.47	2955.28	1927.22	3096.58	1713.92
CAALFM_C307220CA	C3_04040W_A	0.833182	6.73895e-07	2.54619e-06	8765.25	5260.12	10053	5654.87	9971.1	5244.51
CAALFM_C108410CA	HPD1	0.833133	1.24937e-06	4.52382e-06	5106.12	2839.78	4928.41	2829.23	4510.13	2494.51
CAALFM_C305900WA	C4_01340W_A	0.832115	0.00116262	0.00254916	3956.01	2429.97	7311.6	4253.74	5801.65	2904.61
CAALFM_C602490CA	HGT17	0.831507	5.20116e-05	0.000145538	1404.76	627.852	1257.73	833.661	1511.17	884.299
CAALFM_C110020WA	C7_03550C_A	0.828078	3.3585e-06	1.13359e-05	2379.88	1225.93	2506.64	1330.08	2230.15	1452.78
CAALFM_C208800CA	ADH4	0.828057	1.15648e-05	3.58388e-05	1819.91	1088.45	1572.99	861.54	1743.04	942.749
CAALFM_C303320WA	C3_00990C_A	0.827382	0.000120744	0.000318101	1596.64	825.753	1431.9	1103.45	1623.04	691.978
CAALFM_C503060CA	C2_06350C_A	0.826768	0.0197846	0.0333618	270.331	307.359	528.005	103.421	331.523	226.26
CAALFM_CR05740CA	CTN1	0.826368	0.000138166	0.000360155	1926.11	1272.34	1897.07	1274.32	2994.89	1299.11
CAALFM_C207200WA	C1_10050W_A	0.825408	2.84193e-05	8.31422e-05	4532.88	2697.93	6126.62	3571.16	5617.58	2916.87
CAALFM_C406370CA	C6_01520W_A	0.825397	1.22586e-05	3.78166e-05	1617.16	993.005	1692.04	1087.27	1982.02	905.982
CAALFM_C500910CA	SOD3	0.825222	0.000353926	0.000855692	480.321	347.639	640.44	354.329	580.673	258.313
CAALFM_C700100WA	DLD1	0.825211	0.000522493	0.00121974	3934.29	2405.45	2960.79	1302.2	2902.35	1821.39
CAALFM_C103090WA	CR_08990C_A	0.825072	3.24744e-05	9.42904e-05	51396.7	32511.7	72207.7	41639	63697.1	31572.7
CAALFM_CR08480CA	LIP10	0.823971	8.57622e-05	0.000230668	8964.38	5108.63	12779	7324.89	10053.5	5528.28
CAALFM_C601070CA	C4_02230C_A	0.823418	3.55917e-05	0.000102378	1507.34	950.973	1687.63	1105.25	2046.08	905.982
CAALFM_C108780WA	MRV2	0.822942	6.57032e-05	0.000180093	2179.55	1228.56	1701.96	879.526	1716.6	1055.88
CAALFM_C207640WA	C7_02010C_A	0.822579	5.63883e-06	1.84473e-05	12240.9	5732.11	10197.4	6452.56	9311.11	5766.8
CAALFM_C601690WA	C7_02250W_A	0.822062	0.000551453	0.00128057	1182.7	650.62	742.954	439.763	939.653	529.825
CAALFM_C112830CA	C1_06160W_A	0.820457	0.000472531	0.00111237	2797.45	2262.72	3145.98	1423.61	4359.62	2148.53
CAALFM_C208330WA	C1_06620C_A	0.817167	3.45236e-06	1.16209e-05	4804.41	3057.83	5899.54	3172.77	5952.15	3223.26
CAALFM_C503990WA	C3_02750W_A	0.81659	5.35136e-06	1.7544e-05	3709.81	1996.52	3089.76	2131.37	3735.22	1853.44
CAALFM_C702500CA	RTA4	0.815889	7.85172e-05	0.000212385	2192.82	1397.56	1908.09	1299.5	2310.49	944.635
CAALFM_C701940CA	C2_00050C_A	0.815192	3.97282e-06	1.32356e-05	8691.63	4585.86	9685.96	5311.33	9343.65	5858.24
CAALFM_C602720CA	AAP1	0.815069	7.15204e-05	0.000194826	4033.25	2525.42	3209.92	1715.89	3520.65	1876.07
CAALFM_C200230WA	ALK8	0.813308	5.37702e-05	0.000150051	1947.83	1070.94	1488.11	871.432	1514.22	873.928
CAALFM_CR01590CA	CR_07820W_A	0.813287	5.88297e-05	0.000162625	8287.34	4617.39	11436.4	6496.62	9274.5	5388.75
CAALFM_C305340WA	CR_06580W_A	0.812282	0.000233302	0.000584439	458.598	326.623	577.608	318.356	646.774	313.935
CAALFM_C202300WA	C2_09850C_A	0.812253	0.000134201	0.000350708	1023.4	665.506	1310.64	782.401	1160.33	542.081
CAALFM_C405320WA	JEN1	0.812015	2.14173e-06	7.48273e-06	5538.17	3322.28	5917.18	3530.69	6671.13	3472.14
CAALFM_C503840WA	CR_06770C_A	0.811839	0.000578809	0.00134056	467.046	328.375	598.552	384.905	661.011	270.569
CAALFM_C202800WA	C2_00750W_A	0.810504	2.90401e-05	8.4878e-05	3607.23	2129.62	3913.19	2672.75	4220.3	1892.1
CAALFM_C113160WA	OSM2	0.809824	6.04782e-05	0.000166659	10714.3	5930.89	7414.11	5429.14	11523	5554.68
CAALFM_C206190WA	ADH2	0.809668	7.45117e-06	2.38206e-05	3969.28	2548.19	4351.9	2024.35	3747.43	2312.56
CAALFM_C501980CA	C1_04460C_A	0.809655	9.27226e-06	2.91293e-05	1895.94	1080.57	2052.49	1294.11	2194.56	1130.36
CAALFM_C112470WA	OP4	0.809228	0.00119746	0.00261904	439.288	229.424	611.78	274.29	415.929	333.733
CAALFM_C406880CA	CR_02340W_A	0.808459	5.52715e-05	0.000153753	3282.59	1840.65	2905.68	2253.67	3845.05	1634.73
CAALFM_C209060CA	C7_04080C_A	0.80738	7.00296e-05	0.000191272	21439.4	14350.4	32166.4	17581.5	26079.4	13602
CAALFM_C113200CA	C1_03580W_A	0.804568	0.000375716	0.00090166	546.697	295.975	514.777	376.811	563.385	257.371
CAALFM_C205710CA	PXP2	0.802663	0.000162339	0.000418742	40478.5	21676.2	46372.9	31734.9	39731.9	19157.6
CAALFM_C305030WA	C2_08350C_A	0.802491	0.000414603	0.000988446	10220.7	7423.02	11673.4	7945.41	18743.2	7932.29
CAALFM_C210180WA	C2_01540W_A	0.80019	0.000126774	0.000333274	838.751	477.238	930.346	596.243	1113.55	582.619
CAALFM_C602640CA	C1_01970W_A	0.800021	1.46972e-05	4.48699e-05	2498.15	1556.06	2393.11	1423.61	2367.44	1188.81
CAALFM_C404840CA	PGA6	0.79983	0.000133789	0.000349778	1100.63	743.44	1151.91	545.882	957.958	554.336
CAALFM_CR09930WA	C3_01060W_A	0.799345	3.87942e-06	1.29454e-05	2412.47	1253.08	2337.99	1397.53	2321.68	1413.18
CAALFM_CR02500WA	C1_04270C_A	0.799102	6.80318e-05	0.00018598	1069.26	675.138	994.28	649.302	1352.53	639.184
CAALFM_C405960WA	C1_04690C_A	0.798983	1.56513e-05	4.75706e-05	2324.37	1465.86	2266.34	1458.68	2898.28	1380.18
CAALFM_C603320WA	C3_03440C_A	0.798701	4.22094e-05	0.000120015	8111.15	4289.89	9102.84	6232.22	9647.72	4920.21
CAALFM_C304680WA	CR_06510W_A	0.797658	0.000239683	0.000598965	40421.8	18731.4	35635.4	25233.8	28190.6	16006
CAALFM_C704210CA	C2_08150W_A	0.797653	0.000196878	0.000500509	6180.21	2510.53	5929.3	3880.53	4505.05	3166.69
CAALFM_C111680CA	C2_02910W_A	0.796851	0.0031959	0.00641258	552.731	210.16	505.958	435.266	535.928	272.454
CAALFM_C405250WA	C1_02700C_A	0.796038	0.00148938	0.00319967	1498.89	858.153	2041.47	1431.7	1745.07	754.199
CAALFM_C101920WA	GTT1	0.794064	5.06303e-05	0.000141866	5113.36	2573.58	6154.17	3261.8	5246.4	3688.98
CAALFM_CR08360CA	HGT10	0.791772	0.000701999	0.00160301	17699.5	9351.24	21166.5	14891.7	16926	7984.14
CAALFM_C601020WA	CR_03300C_A	0.790694	0.00529548	0.0101596	170.164	137.48	291.009	150.185	259.32	129.157
CAALFM_C100690WA	C4_02240C_A	0.789984	0.000431655	0.00102495	864.095	518.394	747.364	459.548	1121.69	603.359
CAALFM_C703250CA	C4_07000W_A	0.788564	0.000632466	0.00145392	9153.85	4162.92	4824.79	3514.51	6501.3	4178.26
CAALFM_CR03220CA	C1_01620C_A	0.7874	0.000549781	0.00127716	1159.77	615.593	774.921	450.555	858.298	551.508
CAALFM_C104370CA	C2_02140C_A	0.786438	0.00131206	0.00284849	4928.72	3276.74	8120.69	5281.65	8686.71	4044.39
CAALFM_C101770WA	C1_07160C_A	0.784336	0.000447551	0.00105881	504.457	293.348	456.355	337.242	568.47	257.371
CAALFM_C406660WA	C7_02360W_A	0.783616	0.00449401	0.00876637	281.193	126.096	261.247	201.446	244.066	129.157
CAALFM_C301250WA	ATO9	0.781644	3.27216e-06	1.10505e-05	42899.4	22213	37816.8	21947.7	38149.5	24983.8
CAALFM_CR09570WA	C2_07620W_A	0.780444	0.000128284	0.000336814	1303.38	969.362	1472.68	859.741	1888.46	887.127
CAALFM_C702680WA	C1_05690C_A	0.779742	0.0012583	0.00273949	4094.79	3315.27	5551.21	3924.59	8301.29	3214.77
CAALFM_C300510WA	CR_03670W_A	0.778351	0.000102113	0.000270985	1663.02	1010.52	2031.55	1319.29	1989.14	984.23
CAALFM_C503620WA	PGA12	0.777447	2.26215e-05	6.70064e-05	1694.4	1139.24	2026.04	1176.3	2083.71	1070.96
CAALFM_C700460WA	C5_04460C_A	0.776538	0.00373805	0.00740885	392.222	237.305	442.025	340.839	456.606	175.351
CAALFM_C201900CA	MRV5	0.776397	8.81978e-06	2.78069e-05	2989.33	1979.88	3467.85	2000.97	3475.9	1818.56
CAALFM_C111880WA	SPO1	0.775652	0.00238884	0.00493773	3851.01	2361.67	6159.69	4331.98	5949.1	2629.33
CAALFM_C401530CA	ECM38	0.775428	0.000152998	0.000395972	13726.6	8364.36	20539.3	11117.3	16975.8	10455.1
CAALFM_C202580WA	C5_03730W_A	0.774719	0.00107498	0.00237473	3774.98	1929.09	4475.36	2738.4	2710.15	1738.43
CAALFM_C604560WA	C3_00230C_A	0.773521	4.36434e-05	0.000123807	5598.51	3183.05	6355.9	3611.63	4710.47	2953.63
CAALFM_C403910WA	MET14	0.772545	0.000332956	0.000809432	579.281	408.06	644.849	373.214	621.351	298.851
CAALFM_C302770CA	MXR1	0.77056	7.46211e-05	0.000202825	2348.5	1542.05	2095.48	1225.76	2173.2	1110.56
CAALFM_C100220WA	C7_00770W_A	0.770051	0.00106368	0.00235315	45578.6	25108.8	32255.7	16152.5	26228.9	19760
CAALFM_CR08150WA	HGT19	0.768732	0.000280953	0.000690079	34279	18519.5	42126.8	29577.4	39685.1	20041
CAALFM_C406670WA	HIS5	0.765985	0.000910273	0.00203345	831.51	668.133	1347.02	775.206	1358.63	637.298
CAALFM_C111670WA	DNA2	0.764592	9.95849e-05	0.000264616	17735.7	9350.36	13016	9837.56	19665.6	10489
CAALFM_C603070CA	CAT1	0.762202	0.0280737	0.0455709	118.27	60.4209	117.947	77.3407	182.032	109.359
CAALFM_C405220CA	SPR3	0.758817	2.46101e-05	7.26181e-05	1617.16	1002.64	1871.72	1048.6	1850.83	1104.9
CAALFM_C114440CA	C4_06640C_A	0.757437	0.000268561	0.000663338	7722.54	4437.87	5875.29	3076.54	5602.33	3842.65
CAALFM_C504930CA	CR_05580C_A	0.756638	0.00210361	0.00438934	556.351	267.954	405.649	223.029	433.217	334.676
CAALFM_CR03040CA	DUR35	0.754977	0.000394989	0.000945338	2216.96	1203.16	1516.77	1214.07	1891.51	915.409
CAALFM_C210480WA	C1_06660W_A	0.754942	0.000129407	0.000339184	2545.22	1724.19	2464.76	1188.89	2282.01	1407.52
CAALFM_C203980CA	CR_08380C_A	0.754771	0.000295251	0.000722608	1816.29	1083.2	2465.86	1501.85	2397.95	1374.53
CAALFM_CR07190WA	C2_09800C_A	0.754762	0.000952911	0.00212025	3081.05	1537.67	2037.06	1125.04	2367.44	1773.31
CAALFM_C203670WA	PCL5	0.754466	0.00726165	0.0135083	162.923	111.21	231.484	107.018	191.185	129.157
CAALFM_C205570CA	C3_00210C_A	0.753921	0.000172368	0.000442946	1018.57	718.046	1290.8	681.678	1378.97	788.138
CAALFM_CR00820CA	IFA4	0.752279	0.000123177	0.000324371	1970.76	1034.16	1927.93	1416.41	1998.29	1050.22
CAALFM_C502410CA	CAT2	0.74972	0.00300397	0.00606892	608.245	326.623	768.307	561.17	677.282	333.733
CAALFM_C406860CA	C2_03710W_A	0.749465	0.000318081	0.000776022	675.828	422.947	655.872	336.342	588.809	382.756
CAALFM_C103620CA	CR_07260C_A	0.749262	0.00215019	0.00447745	4517.19	3484.27	8935.29	4871.57	6997.57	3810.59
CAALFM_C104410CA	CIT1	0.748968	8.91527e-05	0.000239058	2942.27	1654.13	2988.35	2096.29	2887.09	1496.14
CAALFM_C400770CA	C1_06220C_A	0.748642	0.00022841	0.000572883	4811.66	2968.51	5741.91	4015.42	6897.91	3403.32
CAALFM_C108260CA	PRX1	0.748089	4.80636e-05	0.000135227	3470.86	1933.47	3345.5	2357.99	3367.09	1771.43
CAALFM_CR04270CA	C3_07240W_A	0.747925	0.00107087	0.00236734	983.571	496.503	846.571	700.563	897.959	427.065
CAALFM_C307420WA	C2_02130C_A	0.747841	0.000130974	0.000342905	17448.4	11067.5	24828.3	14172.2	20624.6	12218
CAALFM_C207070WA	C2_01140C_A	0.746786	0.000126136	0.000331881	2451.08	1292.48	1856.28	1127.74	1858.97	1253.86
CAALFM_C305890WA	C2_00900W_A	0.746041	0.000184074	0.00047048	2048	1396.69	2793.24	1677.21	2503.71	1305.71
CAALFM_CR07630CA	C7_01010W_A	0.745998	0.000782913	0.00177595	52382.7	25902.2	56848.1	43534.7	50621.3	25875.6
CAALFM_C406080WA	OPT5	0.745672	0.00447702	0.00873877	319.812	133.977	275.577	208.64	265.422	170.638
CAALFM_CR03020CA	SFC1	0.745262	0.000317798	0.000775639	809.787	407.185	826.73	473.038	661.011	490.23
CAALFM_C209890WA	PEX11	0.743669	0.00320192	0.00642049	2571.77	983.373	2733.72	2186.22	2773.2	1655.47
CAALFM_C203110WA	CR_03480W_A	0.742375	0.00361446	0.00717773	967.883	535.032	1485.91	929.888	1493.89	895.612
CAALFM_CR10140WA	BMT9	0.742019	2.7957e-05	8.19062e-05	16595.2	10213.8	13916.6	8254.78	16001.6	9341.7
CAALFM_C305780CA	CRD2	0.74113	8.34822e-05	0.000224928	5431.97	3070.96	6317.32	3133.2	5340.97	4020.82
CAALFM_C300540CA	C4_00640W_A	0.740425	0.000119184	0.000314123	1302.18	761.829	1196	830.963	1237.62	642.955
CAALFM_C701760CA	ALD6	0.740383	0.000434727	0.00103164	8309.07	3868.69	9009.15	6380.61	7680.95	4714.69
CAALFM_C305550CA	C4_02720C_A	0.740305	9.27641e-05	0.00024788	1696.81	1046.42	1451.74	1013.52	1909.81	968.203
CAALFM_C401980CA	CR_09390C_A	0.73862	7.90345e-05	0.000213691	4400.12	2319.64	3481.08	2632.28	4670.81	2570.88
CAALFM_C503300CA	MRV4	0.738391	0.000102825	0.000272639	2286.95	1581.45	2182.57	1272.52	2741.67	1468.8
CAALFM_CR06920WA	C6_01810W_A	0.738112	0.00515096	0.00990692	196.714	129.599	192.904	124.105	223.727	114.073
CAALFM_C402000CA	DDR48	0.737212	0.00014871	0.000385359	8643.36	5057.85	7568.43	3796.89	7773.49	5533.94
CAALFM_C403200CA	C4_05870C_A	0.736573	0.00037503	0.000900364	914.782	576.188	966.722	688.872	1241.68	609.959
CAALFM_CR00710CA	C1_02690C_A	0.735862	0.0149555	0.0258548	469.459	285.467	925.937	613.33	741.35	384.642
CAALFM_C200390CA	FRP5	0.735733	0.000180472	0.000461845	6048.66	3641.89	7050.35	4010.03	4950.47	3186.49
CAALFM_C700400WA	LYS9	0.735043	0.00028005	0.000688684	1503.72	811.742	1232.38	740.133	1505.07	996.486
CAALFM_C113450WA	C7_02210W_A	0.734927	0.00281493	0.00572826	569.627	324.872	600.757	261.699	385.421	347.874
CAALFM_CR04030WA	C3_03460C_A	0.734701	0.00166318	0.00354101	1941.8	1001.76	1161.83	835.46	1854.9	1142.61
CAALFM_C101910WA	TEF4	0.734589	0.000145583	0.000378049	2932.61	1708.42	3008.19	2228.49	3279.63	1604.56
CAALFM_C600940CA	C2_05900W_A	0.733748	0.0229037	0.0380188	171.371	81.4369	159.834	137.595	155.592	73.5344
CAALFM_C703810WA	C4_04190C_A	0.733671	0.00112656	0.00247892	5833.85	3732.96	4147.98	2240.18	5387.75	3269.45
CAALFM_C503290CA	ECM15	0.732991	0.000622229	0.00143412	1052.36	597.204	1426.38	830.963	1177.62	772.112
CAALFM_C100460WA	C7_02370W_A	0.732813	0.000558258	0.00129588	6711.22	3563.96	7797.71	5769.98	8666.37	4611.93
CAALFM_C210260CA	C1_14320C_A	0.730134	0.00124753	0.002718	2698.49	1489.51	1662.28	1163.71	1899.65	1119.99
CAALFM_C403370CA	IFD3	0.730123	0.00103062	0.0022841	2910.89	1767.97	3451.32	2582.82	4575.22	2243.74
CAALFM_C201740CA	C5_01990W_A	0.730104	0.00505868	0.00974464	2873.48	2274.98	4637.4	3359.83	6275.54	2677.41
CAALFM_C303120CA	CR_08720W_A	0.728315	0.000920482	0.00205328	1007.71	495.627	1205.92	740.133	934.568	664.638
CAALFM_C111470CA	C2_07840W_A	0.728093	0.0204577	0.0343186	231.713	95.4476	158.732	171.768	273.557	133.87
CAALFM_C201800WA	ATO10	0.72806	0.0238386	0.0393272	178.612	82.3126	127.868	72.8442	114.914	98.9887
CAALFM_C504590CA	AGA1	0.72721	0.00223396	0.00463624	27001.8	13980.9	30606.6	21670.7	21120.8	11906
CAALFM_C101630WA	CR_00650W_A	0.726682	0.00126596	0.00275421	5774.71	4648.03	7972.98	5257.37	10814.1	4938.12
CAALFM_C102680CA	CR_04620C_A	0.7258	0.000536038	0.00124759	823.062	612.09	1042.78	570.163	1185.75	663.695
CAALFM_C106480CA	C1_09300C_A	0.725625	0.00019028	0.000484736	4598.05	2887.95	4787.32	3611.63	5945.04	2771.68
CAALFM_CR03790CA	C2_01910W_A	0.725625	0.00206517	0.00431789	5032.51	1864.29	4580.08	3704.26	4376.91	2891.41
CAALFM_C209940WA	CR_07540C_A	0.725577	5.42164e-05	0.000151159	34177.6	24073.8	45695	24053.9	36990.2	22545.8
CAALFM_CR05020WA	DAL7	0.72545	0.00075488	0.00171677	784.443	522.773	1085.77	666.389	955.924	520.398
CAALFM_C109800CA	YOR1	0.725252	0.000523889	0.00122254	1589.4	1027.16	1558.66	1235.65	2107.1	916.352
CAALFM_C110770WA	C3_04100W_A	0.724585	0.00040491	0.000966831	2255.58	1288.1	2434.99	1858.88	2756.93	1360.39
CAALFM_C603020WA	C3_05660C_A	0.72405	0.000343766	0.000832758	1480.79	949.222	1200.41	698.765	1337.28	784.367
CAALFM_C405880WA	HST6	0.723527	0.000759534	0.00172609	848.406	618.22	835.548	462.246	798.298	422.352
CAALFM_C602560WA	GST3	0.723498	0.0106361	0.0190603	3939.11	1354.66	2514.36	2145.76	1659.65	1412.24
CAALFM_C104730CA	C1_09980C_A	0.723315	0.000255703	0.000634721	4419.43	2872.18	4504.02	3455.15	5870.8	2634.04
CAALFM_C401300WA	TES15	0.723157	0.000325742	0.000792832	5188.19	3355.55	4296.79	2492.89	5767.07	3391.07
CAALFM_CR05170CA	CR_04970C_A	0.722214	0.00199929	0.00419579	31207.6	14828.5	40452.4	20649.1	34020.7	28583.2
CAALFM_C600360CA	ANT1	0.721534	0.0010831	0.00239097	1961.11	1298.61	2304.92	1787.83	2722.35	1152.04
CAALFM_CR02510WA	C1_10850W_A	0.721176	0.00255581	0.00524944	11422.7	5810.04	7678.66	3817.57	7887.39	6743.48
CAALFM_C203810CA	FAA21	0.720126	0.00127119	0.00276462	32644.9	17958.2	42282.3	27810.3	29885.9	17857.6
CAALFM_C505290CA	ALK2	0.719189	0.00160623	0.00342803	4968.54	2558.7	6063.79	4443.5	5076.57	2783
CAALFM_CR07710WA	C4_02620C_A	0.717474	0.000633471	0.00145569	11199.4	7924.78	17455	10250.3	14268.7	7929.46
CAALFM_C104210CA	C3_02790W_A	0.711221	7.21877e-05	0.000196557	5785.57	3862.56	7564.02	4196.18	6676.22	4173.55
CAALFM_C603770CA	C1_10570C_A	0.708529	0.000127184	0.00033421	2976.06	2259.22	3614.46	1789.63	3373.19	2048.59
CAALFM_CR00090CA	C7_02140W_A	0.707129	0.000267757	0.000661617	3453.96	1719.81	2767.89	2278.85	3453.53	1927.92
CAALFM_C404210CA	GRE3	0.706666	0.000434954	0.00103178	1011.33	626.977	1073.65	739.234	1022.03	537.367
CAALFM_C407240WA	C1_02270C_A	0.70653	0.000232676	0.000583107	4881.65	2761.85	4547.01	3080.14	3861.32	2301.25
CAALFM_CR09780CA	DFG10	0.706501	0.00649105	0.0122161	436.875	197.9	437.616	286.88	515.589	367.672
CAALFM_C400600CA	RTA3	0.704945	0.00152238	0.00326375	6375.72	4101.62	4829.2	2440.73	4879.28	3324.13
CAALFM_C206810CA	C2_07710W_A	0.704289	0.000848987	0.00190829	27139.3	16459	35168	24150.1	29540.1	15761.8
CAALFM_CR02940CA	C2_04450W_A	0.703874	0.00110829	0.00244393	798.925	518.394	855.39	557.573	730.163	387.47
CAALFM_C402370CA	C1_03880C_A	0.702908	0.000106676	0.000282242	119836	63680.2	98703.8	57669.2	94981.2	71256.7
CAALFM_C102020WA	CR_00380W_A	0.70263	0.00166499	0.00354363	673.415	410.687	596.348	486.527	726.096	329.019
CAALFM_CR02330CA	HGT2	0.70208	0.00795029	0.0146515	1859.73	1095.46	3085.35	2165.54	2522.01	1329.28
CAALFM_C604030WA	GTT12	0.701955	0.000189735	0.000483546	1847.67	1122.6	1593.93	1184.39	2095.91	1097.36
CAALFM_C400350WA	CR_04980C_A	0.701867	0.000885063	0.00198432	1042.71	763.581	949.086	519.802	1051.52	587.333
CAALFM_CR06640CA	C2_08100W_A	0.700567	0.000266752	0.0006594	3835.33	2420.34	5013.29	2553.14	4281.32	3106.36
CAALFM_C100380CA	SOU2	0.699883	0.000142728	0.000371104	4484.6	3217.2	5312.01	3430.87	6073.17	3122.39
CAALFM_C205170WA	LYS22	0.699843	0.00174045	0.00369149	2435.4	1744.33	2038.16	1041.4	2009.47	1204.83
CAALFM_C108650CA	ALD5	0.697874	0.0002176	0.000547812	1559.23	1165.51	1926.83	1143.02	1857.95	986.116
CAALFM_C401140CA	RKI1	0.695955	0.00568354	0.0108467	1034.26	1010.52	1464.96	1000.03	2166.08	870.157
CAALFM_C104640WA	C3_04870W_A	0.695716	0.000789551	0.00178969	2523.49	2151.51	3130.55	1536.92	2710.15	1475.4
CAALFM_C101530CA	C7_00240W_A	0.695348	4.55296e-05	0.000128743	12092.5	7585.02	12141.9	8491.29	13146	7008.4
CAALFM_C107520CA	C4_01220C_A	0.695147	0.00458047	0.00892938	1238.21	819.623	971.132	457.749	1165.41	806.993
CAALFM_C201760CA	C1_09550W_A	0.694054	0.000319249	0.000778563	849.613	508.762	951.29	548.58	815.586	559.993
CAALFM_C503240WA	AFP99	0.69341	0.000288002	0.000705988	11927.2	6287.28	11777	8865.41	13855.8	8074.65
CAALFM_C100420WA	C1_12330W_A	0.692702	0.000142505	0.000370836	3854.63	2517.54	3335.58	2026.15	3499.29	2069.33
CAALFM_C306890WA	C1_12040W_A	0.691551	0.000348686	0.000843895	7508.93	4531.57	5567.75	3986.65	7944.34	4497.86
CAALFM_C303640WA	CR_07700W_A	0.689071	0.00155385	0.00332891	1340.79	939.589	1967.62	1143.92	1427.78	854.131
CAALFM_C101940CA	SAP7	0.688987	0.00205054	0.00429166	2149.38	1415.08	3169.13	2093.6	2673.54	1449.01
CAALFM_C400240CA	MDR1	0.687522	0.00163389	0.00348465	1451.82	1035.91	1685.43	722.147	1176.6	920.123
CAALFM_C107570CA	C2_00890W_A	0.687472	0.00301269	0.00608456	742.204	491.249	986.564	719.449	1015.92	494.001
CAALFM_CR03030CA	C6_03880W_A	0.686105	0.00136158	0.0029477	52329.6	32103.7	65267.5	45999.8	53378.2	28162.7
CAALFM_C600730WA	C5_00600C_A	0.685765	0.019063	0.03227	144.82	92.8206	190.699	121.407	208.473	124.443
CAALFM_C503540CA	C1_07990C_A	0.685691	0.00234901	0.00485866	38998.9	21910	48328.4	34017.3	35492.2	20430.3
CAALFM_C307740WA	QCR7	0.685464	0.000621249	0.00143294	9118.85	6247	8805.22	4180	7404.35	5321.82
CAALFM_C402880CA	C2_04430W_A	0.685185	0.000370636	0.000890507	3823.26	2266.22	3492.11	2848.12	4459.28	2208.86
CAALFM_C500560WA	PEX4	0.684661	0.000362954	0.000873412	4657.18	3479.9	5843.32	3866.14	6586.72	3285.48
CAALFM_C201250WA	C3_01640C_A	0.683358	0.00915932	0.0166656	1479.58	521.897	856.492	935.283	1077.96	668.409
CAALFM_C404450CA	SAP3	0.683117	0.000768846	0.00174596	3714.64	2510.53	3305.82	1713.19	2944.04	1981.66
CAALFM_C303370CA	C1_04010C_A	0.682091	0.00328452	0.00656054	13323.5	8813.58	22175.1	13959.1	19357.5	11417.6
CAALFM_C600970CA	LYS12	0.681514	0.000243079	0.000606469	1258.73	744.316	1168.44	840.856	1253.89	709.89
CAALFM_C302860WA	LEU4	0.679946	0.000256162	0.000635512	2342.47	1429.09	2293.9	1509.94	2006.42	1206.72
CAALFM_C602000WA	C1_05990C_A	0.678117	0.00971388	0.0175865	308.95	166.377	263.451	170.869	206.439	148.954
CAALFM_C206030WA	C4_00850C_A	0.676651	0.000337865	0.000820073	2709.35	2012.28	2645.53	1779.74	3194.21	1556.48
CAALFM_C112700WA	HWP2	0.67662	0.00132104	0.00286697	779.616	447.465	578.711	452.353	765.756	428.951
CAALFM_C303310CA	COX8	0.676425	0.00127529	0.00277256	2416.09	1713.68	3104.09	2137.66	2864.72	1395.27
CAALFM_C701890CA	PUT4	0.676282	0.00129148	0.00280578	5130.26	3340.67	7133.02	4863.47	6854.18	3759.68
CAALFM_CR09380WA	CDA2	0.675956	0.000145072	0.00037704	6681.04	4140.15	6616.04	4922.83	7771.46	4124.53
CAALFM_C400750CA	SUL2	0.675633	0.0043218	0.00845718	1342	614.717	1229.07	1036.91	1087.11	638.241
CAALFM_C113020CA	C2_00560W_A	0.675421	0.00128076	0.00278347	1838.01	913.32	1471.58	1308.5	1944.39	1068.13
CAALFM_CR03590CA	C1_06150W_A	0.675113	0.0181244	0.0308404	222.058	108.583	210.54	116.91	153.558	141.412
CAALFM_CR07210WA	C2_07860W_A	0.674862	0.000955656	0.00212559	5234.05	3092.85	5153.28	4287.02	6990.45	3506.08
CAALFM_C113880CA	COX13	0.674488	0.00097653	0.00216812	8464.75	6183.95	9894.3	4283.42	9016.2	6685.03
CAALFM_C107130CA	HSP12	0.674352	9.65255e-05	0.000256985	3307.94	2138.38	3718.08	2321.12	3340.65	2036.34
CAALFM_C201010WA	C6_04230W_A	0.674292	0.000742178	0.00168976	43839.5	20099.2	29294.9	22723.8	35918.3	25513.6
CAALFM_C114530WA	C5_04940W_A	0.67338	0.000236443	0.000591108	4503.91	2661.15	4079.63	3118.81	5277.92	2912.15
CAALFM_C210330CA	ENA2	0.67242	0.00383775	0.00758697	464.632	294.224	498.242	316.557	385.421	234.745
CAALFM_C110490WA	C7_04320W_A	0.671853	0.00205364	0.0042967	4934.75	2908.09	3057.8	2135.86	4112.51	2553.91
CAALFM_CR03070WA	C4_06630C_A	0.671421	0.00053374	0.00124271	4548.57	2843.29	4076.33	3364.32	5597.24	2722.66
CAALFM_C104100CA	IFF8	0.670393	0.000500923	0.00117205	25341.1	15177.9	18731.5	14857.5	27968.9	15231.1
CAALFM_C301410CA	C1_04360C_A	0.66976	8.31911e-05	0.000224242	5440.42	3534.19	5056.28	3433.57	6050.8	3434.43
CAALFM_C404930CA	DQD1	0.669744	0.000539831	0.00125594	2976.06	1948.36	3567.06	2477.6	3384.38	1814.79
CAALFM_C210610WA	C5_01260W_A	0.669502	0.000498492	0.0011668	5250.94	2448.36	4071.92	3009.99	3985.39	2908.38
CAALFM_C208950WA	KRE62	0.669123	0.00850723	0.0155756	2388.33	1003.51	2835.13	2216.8	2418.28	1585.7
CAALFM_C106120CA	C4_00080C_A	0.667179	0.00310838	0.00625325	549.11	309.986	404.546	280.585	518.64	336.561
CAALFM_C406470WA	CR_07740W_A	0.667007	5.25339e-05	0.000146866	7887.88	5238.23	7551.9	4724.08	7853.83	4708.09
CAALFM_C200110WA	C3_01740C_A	0.666705	0.00211842	0.00441577	1858.53	1047.3	1789.04	1244.65	1343.38	851.302
CAALFM_CR04870CA	HAM1	0.666407	0.00673878	0.0126203	1179.08	630.479	885.152	440.662	915.247	806.05
CAALFM_CR00240WA	C1_11320C_A	0.666175	0.00402467	0.00792602	4547.36	2578.84	4524.97	4073.88	4927.08	2169.27
CAALFM_CR06240CA	C2_08660C_A	0.666136	0.00211049	0.0044022	611.866	420.32	752.875	374.113	537.962	404.439
CAALFM_CR01930CA	FRE30	0.666064	0.00258115	0.00528948	429.634	274.959	488.322	339.04	477.962	265.855
CAALFM_C202990CA	C1_12090C_A	0.665517	0.0027905	0.00568793	2139.72	1406.32	1620.39	871.432	1700.32	1164.3
CAALFM_C403590CA	C4_06960W_A	0.664123	0.00285732	0.0057996	2174.72	1345.9	1468.27	900.21	1766.43	1167.12
CAALFM_C205770WA	C3_05640W_A	0.664056	0.000913119	0.00203907	2475.22	1324.88	2442.71	1507.25	1750.15	1375.47
CAALFM_C700310CA	C5_03710C_A	0.663288	0.0128378	0.0225731	6974.31	3912.48	11210.5	5925.56	4978.94	4788.22
CAALFM_C702060WA	C7_01430C_A	0.662047	0.000133327	0.000348717	5203.88	3111.24	5347.29	3566.67	4777.59	3009.26
CAALFM_C702450WA	C4_06220C_A	0.66204	0.000308398	0.000752993	3274.15	1930.84	2540.82	1947.01	3161.67	1794.99
CAALFM_C501050CA	C3_06680C_A	0.661909	0.00333138	0.00664553	4857.52	3080.59	6683.28	5010.96	6803.33	3503.26
CAALFM_C103660WA	COX7	0.661675	0.00565981	0.0108048	362.051	184.766	363.761	271.592	370.166	236.63
CAALFM_CR05800CA	C2_02220C_A	0.661581	0.00305843	0.00616079	1496.48	1000.89	1943.37	1303.1	1494.9	815.478
CAALFM_C110460WA	C4_06950W_A	0.660841	0.000164864	0.000424901	1728.19	1190.03	1821.01	1072.88	1859.98	1158.64
CAALFM_C104750WA	C6_04250W_A	0.660811	0.0202729	0.034054	293.261	135.728	263.451	207.741	380.336	249.829
CAALFM_C602950CA	PGA39	0.660346	0.00606332	0.0114862	451.357	232.051	435.411	362.422	534.911	305.451
CAALFM_C104740WA	ARG3	0.659295	0.00378648	0.00749623	1268.38	909.817	1143.09	956.867	1948.46	894.669
CAALFM_C407090CA	GTT13	0.658776	0.0012101	0.00264389	4163.58	2495.65	5095.96	3266.3	3686.41	2437.95
CAALFM_C600890WA	PGA42	0.658769	0.00160479	0.00342615	1975.59	1267.96	1419.77	935.283	1713.55	1032.31
CAALFM_C603560WA	FRE7	0.658397	0.00144146	0.00310321	2063.69	1643.62	2378.78	1083.67	1993.2	1350.02
CAALFM_C303610WA	CR_03510W_A	0.657111	0.0143215	0.0248689	236.54	181.263	308.646	129.501	255.252	197.035
CAALFM_C402360WA	GIT4	0.657043	0.00410218	0.00805809	21330.8	13935.3	13990.5	9398.7	22772.4	13507.7
CAALFM_C603150CA	CR_08310C_A	0.656951	0.0014057	0.0030347	1127.18	891.428	1684.32	853.446	1326.09	879.585
CAALFM_C200260CA	COX9	0.65499	0.000247581	0.000617203	2949.51	2071.83	2753.56	1686.21	2965.4	1746.91
CAALFM_C703340CA	GRX1	0.652931	0.00463043	0.00901823	1642.5	1417.7	2145.09	1251.84	1710.49	826.791
CAALFM_C704160WA	C3_05060W_A	0.651987	0.00179194	0.00378768	720.481	387.044	782.637	504.513	678.299	496.829
CAALFM_C203530WA	QCR9	0.651546	0.000222481	0.000558962	2372.64	1521.91	2330.28	1663.73	2478.28	1385.84
CAALFM_C601740CA	BAT22	0.651511	0.000166419	0.000428549	7495.66	4608.63	6710.84	4315.79	6216.56	4076.45
CAALFM_C113260WA	C6_04070C_A	0.651239	0.00174503	0.00369739	3455.17	2649.76	3272.75	2602.61	4751.15	2057.08
CAALFM_C110110WA	LYS2	0.650059	0.00628809	0.0118829	426.013	274.083	346.124	229.324	342.709	206.462
CAALFM_C702870CA	C4_06940C_A	0.649833	0.00150561	0.00323004	1724.57	1063.93	1922.42	1479.37	1952.53	1025.71
CAALFM_C604110WA	C7_02290W_A	0.648804	0.000431742	0.00102495	2920.54	1756.59	2904.58	2077.41	3503.36	2116.47
CAALFM_C203250WA	C7_00870W_A	0.648784	0.000400296	0.000956926	3759.29	2759.22	4672.68	3037.87	4899.62	2706.63
CAALFM_C401910WA	PRM9	0.647516	0.00193183	0.00406251	1022.19	685.646	1061.52	557.573	789.146	590.161
CAALFM_C600910CA	FGR37	0.646849	0.00499565	0.00963826	4928.72	3186.55	3631	1856.18	3567.43	2701.92
CAALFM_C504120CA	C4_07260W_A	0.646373	0.00284935	0.00578877	1987.66	1228.56	2632.31	1872.37	2309.47	1326.45
CAALFM_C304170WA	IME2	0.646155	0.00124755	0.002718	750.652	428.201	647.054	491.024	713.892	429.894
CAALFM_C209480WA	C2_00510W_A	0.646121	0.0042071	0.00825368	732.55	658.501	1138.68	648.403	976.263	512.856
CAALFM_C111520CA	C1_02670C_A	0.645751	0.0131519	0.0230794	6220.03	3366.94	9993.51	6206.14	5652.16	4402.64
CAALFM_C200320WA	C5_03880C_A	0.645613	0.00107156	0.00236802	3435.86	1929.09	3665.17	2795.06	3480.99	2040.11
CAALFM_C701410CA	CYT1	0.645224	0.00032863	0.000799545	2283.33	1268.84	2209.02	1527.93	2302.35	1547.99
CAALFM_C406930CA	C2_05990C_A	0.643972	0.000873951	0.00196083	2706.93	1890.56	3604.54	2346.3	3410.82	1985.43
CAALFM_C404270WA	C1_07150W_A	0.643918	0.0184008	0.0312849	205.162	112.085	249.121	146.588	204.405	163.096
CAALFM_C208160CA	NAG4	0.641736	0.0011318	0.00248956	10558.6	8232.13	10818	8123.48	14992.8	6955.6
CAALFM_C305600WA	C7_04070C_A	0.641619	0.00195252	0.00410182	1329.93	632.231	1262.14	860.641	1090.16	867.329
CAALFM_C210150WA	PGA15	0.641535	0.0175333	0.0299088	562.386	457.098	428.797	352.53	645.757	239.458
CAALFM_CR07480WA	C2_07580W_A	0.641037	0.00228624	0.00473517	28299.1	13797.9	22637	18175.1	19085.9	12927.9
CAALFM_C301970CA	C2_05760C_A	0.640499	0.0171791	0.0293453	230.506	184.766	400.137	233.821	348.811	210.233
CAALFM_CR00860CA	C1_11050W_A	0.640226	0.00099276	0.00220336	43170.9	27216.6	52212.9	38408.7	53833.8	30115.2
CAALFM_C202850WA	PEX12	0.639897	0.0118398	0.0209857	300.502	159.371	271.167	156.48	237.964	203.634
CAALFM_C111270WA	FGR18	0.639856	0.00491956	0.00950929	44173.8	28728	40208.8	23005.3	26446.6	19393.3
CAALFM_C602790CA	OPT6	0.639239	0.000279225	0.000686929	4091.17	2445.73	4397.1	2797.76	4414.54	3041.31
CAALFM_C406550CA	ECI1	0.637661	0.0157319	0.0270832	1519.41	890.552	890.663	501.816	1030.16	818.306
CAALFM_C401130CA	CR_08670C_A	0.63663	0.00121002	0.00264389	1307	923.828	1650.15	1116.94	1668.8	935.207
CAALFM_C100760WA	C1_11710C_A	0.63618	0.000612947	0.00141537	2365.4	1546.43	2277.36	1692.5	2375.57	1276.48
CAALFM_CR03950WA	CR_05860W_A	0.636055	0.00399698	0.00788407	2698.49	1980.76	4046.57	2781.57	3666.07	1937.35
CAALFM_C113050WA	C1_07920W_A	0.635734	0.0019731	0.00414224	37183.8	23721.8	47845.6	33386	38938.7	22679.7
CAALFM_C300180CA	HIS4	0.635542	0.00309233	0.00622461	2305.06	1323.13	3099.68	1707.79	2087.78	1792.17
CAALFM_CR07910CA	CR_02620C_A	0.634324	0.00246118	0.00506689	9822.44	5972.04	7040.43	4355.36	6787.06	4907.95
CAALFM_C203300WA	C3_02660W_A	0.633708	0.000446807	0.00105746	3575.86	2345.03	4082.94	2633.18	3420.99	2162.67
CAALFM_C504530WA	C1_03890W_A	0.6333	0.00639675	0.0120771	4279.44	3197.06	7168.3	4772.64	6275.54	3457.06
CAALFM_C404550CA	C3_04350C_A	0.630435	0.000245472	0.000612191	3396.04	2434.35	3610.05	2118.78	3356.92	2140.98
CAALFM_C203800CA	C1_07860W_A	0.630137	0.000542373	0.00126138	4458.05	2805.63	3767.68	2914.67	5051.14	2858.42
CAALFM_C505450CA	C6_02660C_A	0.629452	0.00321237	0.00643309	3352.59	1838.02	2051.39	1593.58	2481.34	1664.89
CAALFM_C110870WA	C2_08340C_A	0.62936	0.00371475	0.00736504	25146.8	15882	33641.3	24596.2	28607.6	16020.1
CAALFM_C500060CA	C1_05150C_A	0.62897	0.00169815	0.00360922	1742.67	1005.26	1513.47	1027.91	1246.77	877.699
CAALFM_C307890WA	FOX3	0.628946	0.0270696	0.0441034	1422.86	1002.64	2217.84	1974.89	2458.96	967.261
CAALFM_C402630CA	C5_02920W_A	0.628734	0.00220656	0.00458708	1971.97	1200.54	2593.73	1689.81	2093.88	1416.95
CAALFM_C305710WA	PRY1	0.628501	0.00273303	0.00557816	84285.4	60924.5	71655.4	61613.6	97200.2	41205.7
CAALFM_C112650CA	FGR46	0.62799	0.000659641	0.00151244	2383.5	1626.11	2322.56	1686.21	2987.77	1666.78
CAALFM_C207910CA	FBP1	0.62771	0.0042219	0.00827745	731.343	432.579	659.179	577.358	796.265	405.382
CAALFM_C502270WA	C5_05240C_A	0.627434	0.000340094	0.000824835	5707.13	4291.64	6143.15	4121.54	6727.06	3612.61
CAALFM_C304030CA	MDJ2	0.626418	0.00863621	0.0157777	1422.86	1270.59	1608.26	693.369	1788.8	1158.64
CAALFM_C200340CA	C1_08080C_A	0.62604	0.000235984	0.000590439	9816.4	7330.2	11728.5	6600.04	10518.2	6845.3
CAALFM_C207120WA	C1_05180C_A	0.625526	0.0028947	0.00586931	3043.64	1490.38	2108.71	1875.96	3015.23	1927.92
CAALFM_C502820CA	HNM4	0.625492	0.00162083	0.00345799	1509.75	1093.71	1916.91	1331.88	2007.44	1097.36
CAALFM_C105560WA	C6_00200C_A	0.624526	0.00824988	0.0151629	2869.86	1535.04	2777.81	2696.13	3966.07	2005.23
CAALFM_C110520WA	C2_04090W_A	0.622901	0.00429896	0.00841516	474.287	382.666	632.724	399.294	636.605	350.703
CAALFM_C207140WA	C2_01040W_A	0.622077	0.00254758	0.0052343	1658.19	1118.23	1468.27	1225.76	2209.81	1123.76
CAALFM_C504080CA	C7_01700W_A	0.621729	0.00182355	0.00384397	4305.99	2439.61	3948.46	3459.65	4591.49	2449.26
CAALFM_C401200CA	PGA17	0.621618	0.0145938	0.025286	4563.05	3639.27	9720.13	5107.19	6382.32	4685.46
CAALFM_CR05830CA	C5_02110W_A	0.621399	0.00499403	0.00963815	470.666	274.959	552.255	366.02	482.03	337.504
CAALFM_CR06180WA	LYS4	0.620379	0.000932573	0.00207766	3537.24	2387.07	3136.06	2527.96	4143.02	2121.19
CAALFM_C114420WA	C2_02550C_A	0.619871	0.00503362	0.00970545	3335.69	1956.24	2163.83	1525.23	2217.95	1539.51
CAALFM_C102860CA	C3_00010C_A	0.619152	0.000626534	0.00144236	6006.42	4062.21	5304.3	3849.05	7084.01	4065.13
CAALFM_C307150CA	ECM21	0.618868	0.00175932	0.00372384	22065.8	14403.8	28201.4	18980	22198.8	13804.7
CAALFM_C205640WA	C7_04060W_A	0.618573	0.00138672	0.00299686	2836.06	1570.07	2830.72	1609.77	2259.64	1982.6
CAALFM_C208930WA	DYN1	0.618526	0.000836011	0.00188459	5024.06	3885.33	4777.39	3226.73	5946.05	3145.01
CAALFM_C501880CA	C6_04150W_A	0.617967	0.00165925	0.00353385	1869.39	1126.11	1361.35	1080.07	1650.49	973.86
CAALFM_C306250WA	C3_06730W_A	0.617451	0.00240858	0.00497021	6321.41	3391.45	4872.19	4551.41	7037.23	3940.69
CAALFM_C104060WA	CTR1	0.616799	0.00674018	0.0126203	480.321	282.84	362.659	266.196	475.928	311.107
CAALFM_C105020CA	C4_02210W_A	0.615833	0.000600519	0.00138876	2226.61	1552.56	2287.29	1592.68	2294.22	1297.22
CAALFM_CR08010WA	C1_06000W_A	0.615501	0.0040075	0.00789978	1903.18	1174.27	2084.46	1657.43	1931.17	1031.37
CAALFM_CR06690CA	ZCF5	0.615287	0.00190963	0.00401719	3659.13	2854.67	4426.86	3202.45	5458.94	2785.82
CAALFM_C108480CA	FRP3	0.614619	0.00180753	0.00381671	2546.42	1823.14	3094.17	2125.07	2710.15	1505.57
CAALFM_C304900WA	C2_10130W_A	0.614377	0.000745348	0.00169635	7635.65	5091.12	7557.41	5465.11	9748.39	5736.63
CAALFM_C103160CA	IFG3	0.613287	0.00682572	0.0127504	2591.08	2216.31	3254.01	2411.95	4762.33	2306.91
CAALFM_C201260WA	CR_01250C_A	0.612458	0.00710922	0.0132399	1576.13	1038.54	1892.66	1315.69	1360.67	804.165
CAALFM_C103330CA	C1_06470W_A	0.612201	0.00338662	0.00674918	1740.26	1340.64	1869.51	921.794	1463.38	1055.88
CAALFM_C602780CA	HOM6	0.611931	0.00228193	0.00472784	3469.65	1781.98	3510.84	2621.49	2951.16	2094.79
CAALFM_CR01210CA	TRY5	0.611866	0.000941146	0.00209559	5247.32	3731.21	4688.11	2750.99	4884.37	3214.77
CAALFM_C400660WA	C3_02570W_A	0.611672	0.0111717	0.0198988	3333.28	2234.7	5506.02	3760.92	5011.48	3069.59
CAALFM_C104590WA	PRM1	0.611564	0.000817914	0.00184787	18012	10706.8	13246.4	10040.8	15040.6	9553.82
CAALFM_C307580WA	SPO22	0.611415	0.00382774	0.00756959	6806.56	3869.57	5283.35	5260.97	7320.96	3574.9
CAALFM_C505140WA	C3_07330W_A	0.611134	0.00545465	0.0104422	1776.46	1387.05	2258.63	1678.11	3004.04	1544.22
CAALFM_C305000WA	CDR1	0.611009	0.00204317	0.00428059	8476.82	5707.59	8073.29	6559.57	11801.6	6296.62
CAALFM_C604170CA	C6_01490C_A	0.610658	0.0029847	0.00603593	2658.66	1784.61	2237.68	1285.12	2692.86	1900.58
CAALFM_C502620CA	CR_08830W_A	0.610404	0.000845433	0.00190168	1904.39	1196.16	1773.61	1061.19	1791.85	1325.51
CAALFM_C200690WA	C4_02150C_A	0.610374	0.00438222	0.00857271	1107.88	639.236	1158.52	777.005	827.79	609.959
CAALFM_C108880WA	C1_06980C_A	0.609779	0.00101453	0.00225087	1678.71	1250.45	1958.8	1317.49	2179.3	1244.43
CAALFM_C100130CA	CAR1	0.607739	0.00278875	0.00568625	2690.04	1817.01	2382.08	1417.31	1969.81	1385.84
CAALFM_C113760WA	CR_05750W_A	0.607424	0.00173115	0.00367303	1304.59	932.584	1397.72	754.522	1404.4	1008.74
CAALFM_C700230WA	C3_05080W_A	0.605301	0.00759153	0.0140449	623.934	502.632	698.862	330.047	579.656	417.638
CAALFM_C402460WA	C1_11950W_A	0.604571	0.00474033	0.00920612	895.472	612.966	776.023	491.923	1027.11	670.295
CAALFM_C603920WA	C6_00850W_A	0.603863	0.000672296	0.00153803	5139.91	3733.84	6074.81	4181.8	6280.63	3596.59
CAALFM_C111310CA	C1_03470C_A	0.603828	0.00118992	0.0026044	5013.2	3349.42	4368.44	2532.46	4442	3213.83
CAALFM_C500670CA	C1_13290W_A	0.602978	0.000806644	0.00182374	7768.4	5562.23	9125.99	5393.17	9611.11	6496.48
CAALFM_C111920WA	C6_02680W_A	0.602451	0.00678812	0.0126952	1177.87	766.208	802.479	688.872	1310.84	712.718
CAALFM_C109580CA	C1_05190C_A	0.602301	0.0143094	0.0248632	307.743	188.268	240.303	164.574	268.472	184.779
CAALFM_CR04830CA	CR_08920W_A	0.602063	0.0107585	0.0192518	1930.94	1155.88	1522.28	1112.45	2498.62	1653.58
CAALFM_C105100WA	C3_02850C_A	0.60105	0.0101094	0.0182224	295.675	231.176	328.487	188.855	320.336	202.691
CAALFM_C602220WA	C3_04310C_A	0.600943	0.00315205	0.00633077	3096.74	2121.74	3285.97	2628.69	4492.84	2420.98
CAALFM_C501770CA	C7_01750W_A	0.600746	0.0040922	0.00804436	6230.89	4059.59	4138.06	3266.3	5312.5	3013.97
CAALFM_C109270WA	RHD2	0.600295	0.00613181	0.0116089	454.977	309.986	542.335	318.356	546.097	390.298
CAALFM_C206510WA	C5_00790C_A	0.598962	0.00857828	0.0156824	906.334	619.971	674.611	415.482	732.197	491.172
CAALFM_C405910CA	CCE1	0.598916	0.00842115	0.0154363	1677.5	1257.46	1277.57	810.279	1867.1	1116.21
CAALFM_C106580WA	C2_03690C_A	0.597355	0.00990445	0.0178947	34314	23422.3	52876.5	38575.9	45712.5	25846.4
CAALFM_C109620CA	C1_08930C_A	0.596542	0.00149041	0.00320078	1503.72	878.293	1502.44	1138.53	1524.39	979.516
CAALFM_C201610CA	C7_02000C_A	0.595849	0.00344247	0.00685162	20119.2	11980	23049.2	15479.8	15872.4	11604.3
CAALFM_C401930CA	C1_12910W_A	0.595392	0.00650963	0.0122415	1504.92	1057.8	1887.15	1480.27	1875.24	948.406
CAALFM_C100200CA	C3_02930W_A	0.595083	0.0230106	0.0381552	456.184	196.149	373.682	357.926	401.692	261.141
CAALFM_C307940WA	DAO1	0.594871	0.00242444	0.0049996	8277.69	4641.9	7460.41	5850.02	6448.42	4197.12
CAALFM_C704290WA	C4_05890W_A	0.594376	0.0104669	0.0187899	1153.74	711.916	1162.93	1006.33	1120.67	558.107
CAALFM_C104900WA	C3_00030C_A	0.593717	0.00263011	0.00538234	10382.4	5349.44	9760.92	7212.47	7697.22	5885.58
CAALFM_C110510WA	C4_02190C_A	0.593544	0.00766471	0.0141718	445.323	381.79	580.915	380.409	618.3	328.077
CAALFM_C503040WA	C2_10730W_A	0.593235	0.00622775	0.011776	1025.81	669.009	852.083	472.138	836.942	658.039
CAALFM_C300350WA	PGA19	0.593068	0.00320065	0.00642003	2408.84	1543.8	2728.21	2169.14	2802.69	1550.82
CAALFM_C207240CA	RTA2	0.592707	0.0219576	0.0366158	240.16	196.149	338.408	171.768	237.964	173.466
CAALFM_C502720WA	BUD20	0.591368	0.00164358	0.00350291	1676.3	1054.3	1591.73	1127.74	1412.53	923.894
CAALFM_C303740WA	ATM1	0.591349	0.0102876	0.018511	2236.27	1713.68	2891.35	2428.14	3434.21	1541.39
CAALFM_C107220WA	C2_08620W_A	0.59107	0.0124857	0.0220042	22700.6	12768.1	22357	22801.1	31959.4	15559.1
CAALFM_C200740CA	CDR2	0.591053	0.0013317	0.00288909	6081.25	4033.32	4921.8	3170.97	5393.85	3680.49
CAALFM_C404000WA	IFF11	0.58916	0.0180119	0.0306744	1089.77	1005.26	1242.3	533.291	951.856	643.898
CAALFM_C113700WA	CHO1	0.588862	0.00270578	0.00552803	31335.5	20466.1	22971	15253.2	25045.2	17038.3
CAALFM_C105440CA	LIP9	0.588407	0.00181192	0.00382468	3578.27	2854.67	3533.99	2150.25	4210.13	2525.62
CAALFM_C108980CA	C2_02750C_A	0.586259	0.00649775	0.0122229	3948.77	2694.42	3298.1	2960.53	5597.24	2900.84
CAALFM_C305940CA	CR_07110C_A	0.585614	0.00824177	0.0151525	1725.78	1076.19	2039.27	1578.29	1683.04	975.745
CAALFM_C403800CA	C2_09180W_A	0.585212	0.0011363	0.00249856	4505.12	2901.08	5144.46	3547.78	5283.01	3505.14
CAALFM_C113410WA	PGA60	0.584524	0.00512745	0.00986479	2824	2352.91	3589.11	2568.43	4620.98	2437.95
CAALFM_C700950WA	C1_03410W_A	0.583494	0.001637	0.00349008	2458.33	1749.58	3219.84	1883.16	2717.27	1970.35
CAALFM_C307790WA	C6_01680C_A	0.583026	0.00397177	0.00783936	9186.44	5222.47	8336.74	5401.26	5850.46	4978.66
CAALFM_C111160CA	PTR2	0.582427	0.00835214	0.0153325	2070.93	1128.73	1812.19	1525.23	1541.68	968.203
CAALFM_CR03970CA	C1_09700W_A	0.581505	0.000690749	0.00157849	2006.97	1307.37	1981.95	1389.44	1985.07	1295.34
CAALFM_C402860WA	FMO1	0.581279	0.00109191	0.00240954	5641.96	4025.44	5254.69	4072.98	6444.35	3491.94
CAALFM_C501210WA	CR_03780C_A	0.579117	0.0104787	0.0188056	8010.98	6236.49	6328.34	3547.78	6560.28	4204.66
CAALFM_C111040WA	C2_09810C_A	0.578943	0.0247283	0.0406321	14039.1	7641.06	17564.1	14302.6	12023.3	7262
CAALFM_CR00750CA	ATP14	0.577232	0.00169084	0.00359492	1914.04	1107.72	1595.04	1245.55	1652.53	1105.84
CAALFM_C112100CA	ECM18	0.576605	0.00653252	0.0122808	2262.82	1674.27	2112.02	1102.56	1751.17	1330.22
CAALFM_C407230CA	ADR1	0.576577	0.00886423	0.0161573	2951.92	2176.91	2797.65	1362.46	2163.03	1765.77
CAALFM_C700920CA	INN1	0.575434	0.00292624	0.00592937	1536.3	869.536	1531.1	1175.4	1627.11	1105.84
CAALFM_C400670WA	CDR11	0.574919	0.0103663	0.0186417	2572.97	1795.99	3640.92	1777.94	2033.88	1962.8
CAALFM_C400150CA	FGR22	0.574853	0.000756066	0.00171884	11661.7	7992.2	10446.6	7234.96	10560.9	6704.83
CAALFM_C202700CA	POT1	0.574378	0.00426726	0.00835842	888.231	632.231	964.518	722.147	959.992	534.539
CAALFM_C604180WA	FGR42	0.573928	0.00348886	0.00693949	7490.83	4453.64	8864.75	5951.64	8780.27	6481.4
CAALFM_C304510WA	LEU42	0.573862	0.027591	0.0447991	10384.8	6074.49	13577.1	11541.8	10462.3	5510.37
CAALFM_C108040WA	CR_07170W_A	0.573807	0.0108648	0.0194251	1094.6	633.982	690.044	635.813	883.721	522.283
CAALFM_C500700CA	C2_04170C_A	0.573722	0.00710084	0.0132283	6685.87	4548.21	10219.5	5859.91	8116.2	6404.09
CAALFM_C405100CA	CSK1	0.573582	0.0131197	0.0230359	7912.02	5856.45	6027.41	3184.46	6252.15	4526.14
CAALFM_C500390CA	CUE5	0.572855	0.00394834	0.00780059	7912.02	4274.13	8652	5278.96	7197.91	6422.01
CAALFM_C110890CA	CR_02880W_A	0.571399	0.00247005	0.00508177	3671.2	2382.69	3584.7	2999.2	4490.81	2523.74
CAALFM_C209730CA	C3_05360C_A	0.571344	0.00568717	0.0108503	1426.48	1055.18	2046.98	1300.4	1614.9	1069.08
CAALFM_CR04460CA	CR_06870C_A	0.570164	0.00175892	0.00372384	1179.08	791.602	1246.71	799.487	1090.16	776.825
CAALFM_C111250WA	C1_02730W_A	0.569772	0.00292785	0.00593068	2004.55	1307.37	1580.71	1094.46	1662.7	1133.18
CAALFM_C112780WA	MRV6	0.569365	0.00144701	0.00311409	2163.86	1531.54	2140.68	1586.38	2582.01	1523.48
CAALFM_C203020CA	PGA27	0.568912	0.0290043	0.0469086	4736.83	4103.37	3397.31	1901.14	4412.51	2453.03
CAALFM_C403020WA	C1_11850W_A	0.568271	0.00308611	0.00621453	6891.03	5027.2	6153.07	3523.5	6651.81	4732.6
CAALFM_C602170CA	ATP19	0.568086	0.0111933	0.0199315	617.9	487.746	845.469	616.028	914.23	500.6
CAALFM_C200270CA	C3_05150W_A	0.567776	0.00327665	0.00655329	1367.35	938.714	1313.95	931.686	1195.92	744.772
CAALFM_C307070CA	C2_02230C_A	0.567236	0.0170579	0.0291625	7944.6	4577.98	4333.17	3349.93	5040.97	3759.68
CAALFM_C100310WA	CSH1	0.566647	0.00449254	0.00876628	2307.47	1543.8	1888.25	1137.63	1841.68	1394.33
CAALFM_C100180WA	C5_02220C_A	0.566319	0.00244675	0.00504055	48989.1	33677.2	59885	41488.8	49103	31521.8
CAALFM_CR05240CA	CR_02430C_A	0.566296	0.00256826	0.00526975	4052.56	3272.36	4898.65	2508.18	4262	3143.13
CAALFM_C307810CA	CR_07500W_A	0.566084	0.0281203	0.0456345	7712.89	4388.84	4044.36	2780.67	4398.27	3741.77
CAALFM_C302780WA	ETR1	0.565753	0.00114608	0.00251827	20260.4	14062.3	20305.6	15890.8	24221.5	13817.9
CAALFM_CR08870WA	SAM51	0.564852	0.00479038	0.00928578	4832.17	3276.74	3847.05	2759.99	3723.02	2346.5
CAALFM_C402680CA	CCC1	0.564703	0.0256486	0.041999	321.018	189.144	329.59	279.686	316.269	184.779
CAALFM_C704230WA	C4_00290C_A	0.563202	0.0128247	0.0225565	10405.3	5156.8	10854.4	7586.59	6718.93	6191.98
CAALFM_C112530CA	C5_01200W_A	0.56299	0.00321073	0.00643309	1355.28	945.719	1708.57	1138.53	1535.58	1029.48
CAALFM_C208910CA	ACS1	0.562634	0.00183051	0.00385732	3066.57	2066.57	2992.76	2279.75	3718.95	2274.85
CAALFM_C105420WA	C4_06150C_A	0.562286	0.00302254	0.00610046	2906.06	1844.15	3142.67	2487.49	3179.97	1918.49
CAALFM_C406040WA	C2_04390W_A	0.561991	0.0170557	0.0291625	674.621	483.368	759.489	679.879	1024.06	502.485
CAALFM_C111800CA	OFR1	0.561645	0.012256	0.0216304	603.418	398.428	524.698	486.527	734.231	377.1
CAALFM_CR07870WA	C7_04310C_A	0.560617	0.0098077	0.0177355	843.578	670.76	1011.92	585.451	732.197	497.772
CAALFM_CR03620CA	C3_03860W_A	0.559849	0.0100049	0.018055	1119.94	902.812	1033.96	592.646	1273.21	829.619
CAALFM_CR01040CA	C3_04080W_A	0.558852	0.00493137	0.00952914	2198.86	1281.97	2082.26	1770.74	2591.16	1613.04
CAALFM_CR04950WA	C3_06940W_A	0.558835	0.00477499	0.00926177	2111.96	1609.47	2331.38	1366.95	2693.88	1869.47
CAALFM_CR03980WA	MLS1	0.558544	0.0053398	0.0102287	3753.26	2521.92	4957.07	3438.97	4015.9	2680.24
CAALFM_C102510WA	C2_08900W_A	0.558507	0.0124517	0.0219568	943.746	543.789	1110.02	875.929	1151.18	757.028
CAALFM_C401430CA	THI20	0.557693	0.00508782	0.0097977	2049.21	1368.67	1883.84	1632.25	2645.06	1468.8
CAALFM_C202210CA	C1_11100W_A	0.556854	0.00482977	0.00935455	930.471	638.36	929.244	741.932	1149.14	665.581
CAALFM_C404880WA	C5_01040W_A	0.556576	0.021452	0.0358502	493.596	397.552	709.885	428.072	472.877	313.935
CAALFM_C203790CA	ATP3	0.555907	0.00365972	0.00725826	8166.66	6193.58	7953.14	6470.54	11121.3	5866.73
CAALFM_C101810CA	C1_00700W_A	0.555693	0.00547758	0.0104796	2387.12	1591.08	1724.01	1287.81	2042.02	1306.65
CAALFM_C105670WA	C4_03400W_A	0.555351	0.00854096	0.0156286	3265.7	2438.73	2430.58	1775.24	2956.25	1673.38
CAALFM_C103710CA	CR_01300W_A	0.555138	0.0274867	0.0446531	2063.69	1665.52	2269.65	847.151	1778.63	1646.98
CAALFM_C208290CA	CR_05480W_A	0.554635	0.00615931	0.0116573	77980.9	53817.5	62177.8	43289.2	89826.4	59474.3
CAALFM_CR02950CA	FOX2	0.554415	0.0129819	0.0228135	5407.83	4227.71	8187.93	6133.3	8214.85	4491.26
CAALFM_C204040CA	C5_03810C_A	0.553588	0.0054651	0.010459	1556.82	1213.67	1489.22	882.224	1735.92	1162.41
CAALFM_CR08050CA	ATP18	0.553355	0.00215688	0.00448987	2554.87	1871.3	2310.43	1613.36	2468.12	1512.17
CAALFM_C207980WA	C5_04470C_A	0.552913	0.0143017	0.0248568	608.245	382.666	418.876	350.731	538.979	333.733
CAALFM_C402070WA	MRV1	0.552292	0.0179342	0.030559	351.189	296.851	488.322	331.846	511.521	293.195
CAALFM_C205350CA	RME1	0.551764	0.0115182	0.0204687	587.729	415.941	760.591	550.378	778.977	485.516
CAALFM_C702890CA	CHT4	0.551563	0.0139705	0.0243635	3305.52	2240.83	2388.7	1385.84	2574.89	2014.65
CAALFM_CR02690WA	RPC10	0.550277	0.0168037	0.0287917	894.266	581.442	864.208	805.783	1301.68	703.291
CAALFM_C107640CA	IFU5	0.550104	0.00641071	0.0120961	894.266	781.094	1208.13	723.945	1210.16	757.97
CAALFM_C112570CA	FAA2-1	0.54927	0.00292982	0.00593271	3739.99	2019.29	3110.71	2562.14	3366.07	2400.24
CAALFM_C112180CA	C2_05480C_A	0.546897	0.0208266	0.0348806	538.249	299.478	371.477	268.894	416.946	339.39
CAALFM_C500780CA	C4_02820W_A	0.546628	0.00250899	0.00515843	3157.08	2072.7	2947.57	2377.78	3686.41	2253.17
CAALFM_C402140CA	C1_06430C_A	0.546499	0.0304929	0.0490462	2704.52	2452.74	4004.68	3415.58	5620.63	2574.65
CAALFM_C700010CA	PGA22	0.5455	0.00334046	0.00666148	5421.11	3226.83	4456.62	3000.1	3963.02	3255.31
CAALFM_C200500WA	C5_01960C_A	0.545082	0.00561353	0.010723	2073.34	1415.95	1608.26	1187.09	1733.88	1107.73
CAALFM_C208040CA	ACO2	0.544395	0.0133481	0.0233507	37827.1	20496.7	42132.3	35774.6	36310.9	23452.8
CAALFM_C112250CA	STE18	0.543978	0.0084891	0.0155516	4272.2	2360.8	3102.99	2054.03	3187.09	2829.19
CAALFM_C100780CA	C2_08170W_A	0.543871	0.0100264	0.0180832	1565.27	868.661	1326.07	884.023	1505.07	1263.28
CAALFM_C402050WA	RPL40B	0.543485	0.0116965	0.0207497	3628.96	2667.28	5274.53	3821.17	4514.2	2717.95
CAALFM_CR07590WA	C2_07630C_A	0.542885	0.00983537	0.0177803	4374.78	2416.84	3223.14	3233.02	4886.4	2919.69
CAALFM_C114270WA	TPO2	0.542573	0.0108934	0.0194705	821.855	566.556	879.64	742.831	953.89	513.798
CAALFM_C502980CA	C2_01440C_A	0.54207	0.00936256	0.0170153	1765.6	1084.95	1790.15	1612.46	2109.13	1193.52
CAALFM_C113910CA	UME7	0.541679	0.00380338	0.00752385	1845.25	1263.59	1597.24	1321.99	2089.81	1215.2
CAALFM_C306080WA	C2_09830C_A	0.541661	0.0120137	0.0212635	1774.05	1288.1	1413.16	867.835	1369.82	973.86
CAALFM_C102950WA	C2_03290W_A	0.541628	0.00728241	0.013538	677.035	440.46	673.509	522.5	662.028	419.523
CAALFM_C113120CA	C5_02200W_A	0.541495	0.0142516	0.0247837	1434.93	1016.65	1018.53	822.87	1638.29	971.974
CAALFM_CR07120CA	GAP1	0.53959	0.019384	0.0327401	1323.9	1116.47	1700.86	714.053	1192.87	1070.96
CAALFM_C108540CA	C2_03630W_A	0.539409	0.00576006	0.0109758	7084.13	5489.55	7456	3921.9	5878.93	4637.38
CAALFM_C307820WA	ATP7	0.535438	0.00487344	0.00942902	1539.92	983.373	1544.33	1107.05	1281.35	921.066
CAALFM_C402670WA	GLO1	0.53429	0.00550636	0.0105281	1265.97	1061.31	1668.89	1031.51	1651.51	1074.73
CAALFM_C401270WA	PDC12	0.534117	0.00587863	0.011181	51223	33782.3	60032.7	47561.9	56091.4	34222.7
CAALFM_C303880CA	C2_00600C_A	0.533248	0.00735012	0.0136474	4779.07	3387.08	4312.22	2720.42	3487.09	2583.13
CAALFM_CR03730CA	SMI1	0.533026	0.00486195	0.00941269	4845.45	2774.11	5187.45	3645.81	4151.15	3382.58
CAALFM_C200920WA	C1_07480C_A	0.532962	0.00733514	0.0136237	1516.99	902.812	1117.74	1018.02	1437.95	893.726
CAALFM_C205910WA	MET3	0.531943	0.0189723	0.0321413	1926.11	1492.13	1779.12	880.425	1469.48	1205.78
CAALFM_C201030WA	CR_05310W_A	0.531773	0.0143241	0.0248689	3135.36	2336.28	4483.08	3404.79	4562	2684.95
CAALFM_C209130CA	RBP1	0.53173	0.00784251	0.0144615	2260.4	1526.29	1839.75	1153.82	1725.75	1349.07
CAALFM_C502380WA	POX1-3	0.529607	0.0114624	0.0203812	15897.7	13866.2	13513.2	9300.67	17839.2	9565.13
CAALFM_CR01090WA	COX6	0.529595	0.0169051	0.0289413	3268.11	2399.32	2383.19	1467.68	2846.42	2019.37
CAALFM_C602540CA	FIG1	0.529102	0.00585196	0.0111413	1010.12	713.668	922.63	732.039	1031.18	608.073
CAALFM_CR00580WA	CR_07080W_A	0.528884	0.0131697	0.0231041	13745.9	10810.1	18015	13951.9	22644.2	12946.8
CAALFM_C201690WA	PXA1	0.527887	0.00139899	0.00302234	9344.53	6155.06	8560.51	5821.24	8271.8	6178.78
CAALFM_CR00630WA	C3_04630W_A	0.527887	0.0159554	0.0274372	3480.52	2282.86	5101.47	3426.37	3739.29	2836.73
CAALFM_C500440CA	C1_02100W_A	0.526254	0.0104358	0.0187395	1445.79	1138.37	1209.23	836.359	1387.11	831.505
CAALFM_C110840CA	C1_03150C_A	0.526101	0.00178902	0.00378281	9310.74	6150.68	10283.4	6777.21	9119.92	7012.17
CAALFM_C304670CA	ARO3	0.525879	0.00840007	0.0154068	38610.3	25587	44313.8	30349	30648.6	22943.7
CAALFM_C400880WA	ACO1	0.52532	0.0143703	0.0249338	1334.76	1225.06	2035.96	1373.25	1947.44	1097.36
CAALFM_C201200CA	HIS1	0.524656	0.0124675	0.0219784	12656.1	9398.52	10948.1	6128.8	12813.5	9787.62
CAALFM_C101830CA	C4_00700C_A	0.524649	0.00184581	0.00388825	6923.62	5209.34	7492.37	5085.6	6898.93	4521.42
CAALFM_C202710CA	C1_05970W_A	0.524149	0.0191575	0.0324017	4869.58	3724.21	6829.89	5421.05	6267.41	3348.64
CAALFM_C406030WA	C4_05200C_A	0.522812	0.00642198	0.0121136	8013.39	4565.72	6619.35	6235.82	7988.07	4942.83
CAALFM_C114250CA	BMT7	0.522704	0.0123911	0.0218624	3085.88	2091.97	2856.08	1595.38	2089.81	1902.47
CAALFM_CR08710WA	GCY1	0.52265	0.017956	0.0305877	4318.06	3007.91	3248.5	1877.76	3187.09	2599.16
CAALFM_C204660CA	NGT1	0.522501	0.0137981	0.0240765	6697.94	4442.25	5596.41	3175.47	6228.76	5277.51
CAALFM_C203030WA	C6_02530C_A	0.522224	0.0161844	0.0278	1911.63	1644.5	1593.93	1206.88	2154.9	1089.82
CAALFM_C208060WA	GST1	0.522006	0.0129686	0.0227966	876.163	585.82	865.31	739.234	885.755	504.371
CAALFM_C104490WA	ILV3	0.519377	0.00674102	0.0126203	7061.2	4814.41	5960.17	5449.82	7367.74	3960.49
CAALFM_C114430CA	PGA44	0.519239	0.0164389	0.0282137	1325.11	1000.89	1116.64	649.302	1090.16	813.592
CAALFM_C111360WA	C6_02760W_A	0.518372	0.0217688	0.0363205	22935.9	13730.4	27402.2	21891.9	19899.5	13414.4
CAALFM_C205150WA	C2_09650W_A	0.518029	0.00408679	0.0080381	1317.87	964.984	1274.27	843.554	1330.16	930.493
CAALFM_C204740CA	CR_02440W_A	0.517676	0.00748512	0.0138647	975.124	680.392	939.165	773.407	1141.01	680.665
CAALFM_C208710WA	C2_01650W_A	0.516896	0.00510146	0.0098209	2078.17	1464.99	1969.82	1652.93	2399.98	1388.67
CAALFM_C107840WA	C7_03280C_A	0.516368	0.00219621	0.00456711	2440.22	1792.49	2545.22	1702.4	2456.93	1708.26
CAALFM_C114200WA	C1_11890W_A	0.515706	0.00394737	0.00780059	2499.36	1781.98	2530.89	1953.3	3026.42	1900.58
CAALFM_C404900WA	PGA41	0.515359	0.0301374	0.0485123	18552.7	11174.4	25785.1	20727.3	20376.4	13373.8
CAALFM_C301400WA	IFF4	0.515199	0.00376882	0.00746504	5989.53	4878.33	6338.26	4396.73	7604.68	4672.26
CAALFM_C112640WA	C1_08050W_A	0.51466	0.0094372	0.0171409	1302.18	824.002	1427.49	1127.74	1317.96	881.47
CAALFM_C600280WA	C1_09500W_A	0.512983	0.0106185	0.0190399	30587.3	19092.1	31442.2	16945.7	25560.8	25343
CAALFM_CR07330WA	C2_09600C_A	0.51258	0.0139827	0.0243778	3935.49	2556.94	3879.02	3670.99	4425.73	2352.16
CAALFM_C402840CA	C4_03230C_A	0.511755	0.022305	0.0371549	678.242	514.016	692.248	631.316	885.755	437.436
CAALFM_C702390WA	C1_06050C_A	0.511118	0.00527466	0.0101227	2475.22	1689.16	2075.64	1711.39	2712.18	1696.01
CAALFM_C109650WA	COX4	0.509484	0.00649046	0.0122161	6199.52	4359.94	4907.47	3648.5	6425.03	4307.42
CAALFM_CR09020CA	QCR2	0.50923	0.0135746	0.0237133	4375.99	3228.58	3446.91	2127.77	3856.24	2848.99
CAALFM_C207820CA	C1_13770C_A	0.508544	0.0217459	0.0362923	1979.21	1800.37	3250.7	2189.82	3209.46	1943.01
CAALFM_C307210WA	CR_03000C_A	0.508488	0.0051555	0.00991258	1877.84	1267.96	1806.68	1491.06	1985.07	1226.52
CAALFM_C601410CA	C4_05830W_A	0.507368	0.00594671	0.0112914	3189.67	1893.19	2544.12	2021.65	2485.4	1866.64
CAALFM_C205890CA	C3_03340C_A	0.507172	0.00892878	0.0162701	1642.5	1056.05	1427.49	901.11	1370.84	1167.12
CAALFM_C402040WA	C2_07530C_A	0.505771	0.00816361	0.0150222	773.582	622.598	880.743	594.445	876.603	565.649
CAALFM_C504170WA	CR_04500C_A	0.50509	0.00640296	0.0120851	5078.37	3222.45	3732.41	2933.55	4450.13	3187.43
CAALFM_C307390CA	CPR3	0.503387	0.0158094	0.0272089	7577.72	5565.73	10432.2	8073.11	10313.8	6342.82
CAALFM_C400410WA	C1_06630W_A	0.503097	0.00400913	0.00790045	2849.34	2135.75	2669.79	2057.62	3068.11	1865.7
CAALFM_C503330CA	CR_01220W_A	0.503053	0.0202864	0.0340591	1733.02	1438.72	1669.99	876.828	1495.92	1140.73
CAALFM_C402090CA	ATP5	0.502394	0.023523	0.0388676	2498.15	1718.06	3109.61	2727.61	3257.26	1812.91
CAALFM_C106720CA	CR_04610C_A	0.502207	0.0226024	0.0375793	826.683	679.517	901.686	772.508	1271.18	666.524
CAALFM_C202150CA	C1_13190W_A	0.500176	0.00412575	0.00809923	2336.43	1577.07	2313.74	1782.43	2563.71	1741.26
CAALFM_CR01150CA	C1_10190W_A	0.499047	0.0101949	0.0183603	1830.77	1266.21	1439.61	1226.66	2012.53	1245.37
CAALFM_C112290CA	C1_12140W_A	0.498157	0.0132527	0.0232299	3055.71	2403.7	2918.91	1606.17	2621.67	2075.93
CAALFM_C201750CA	STP4	0.497801	0.0153351	0.0264591	3571.03	2144.51	4195.38	3223.13	4205.05	3111.07
CAALFM_C106800WA	RIA1	0.49672	0.00777949	0.0143539	3000.19	2139.25	3035.75	2577.43	3331.5	1922.27
CAALFM_C604580WA	C2_07280W_A	0.496277	0.0201019	0.0337861	5153.19	3535.94	3616.67	2451.52	3759.63	2894.24
CAALFM_C405070CA	CR_00530W_A	0.496147	0.00619562	0.0117225	3502.24	2475.51	4330.96	2938.95	3883.7	2893.3
CAALFM_C104220CA	POX18	0.494726	0.00487075	0.00942676	1973.18	1430.84	2253.11	1441.6	2003.37	1548.94
CAALFM_C104890WA	C5_04380C_A	0.494027	0.00446151	0.00871401	8043.56	6326.69	8341.15	5038.84	7769.43	5784.71
CAALFM_C207510WA	C7_03580C_A	0.494014	0.018817	0.0319156	1004.09	732.932	880.743	829.165	1220.33	642.955
CAALFM_C700020CA	NIT3	0.493932	0.00642706	0.0121195	16773.8	9812.71	14471.1	12453.7	14321.6	10089.3
CAALFM_CR03530WA	FTR2	0.493043	0.0200495	0.0337347	12517.3	10779.4	10379.3	6593.75	12570.4	7826.7
CAALFM_C203620WA	CRG1	0.492957	0.00775068	0.0143091	2084.21	1834.52	2353.42	1455.09	2318.62	1511.23
CAALFM_C210010CA	RFC5	0.489323	0.0202779	0.034054	1279.25	1043.79	1662.28	1330.08	1792.87	999.314
CAALFM_C402250CA	C1_02970W_A	0.48888	0.00685818	0.0128033	11601.3	8160.33	9290.24	6866.24	9811.44	6850.96
CAALFM_C103220CA	ATF1	0.488823	0.00769984	0.0142325	22213	14530.8	18354.5	12515.7	16487.7	13610.5
CAALFM_C701190WA	C6_02740W_A	0.48871	0.0285827	0.0463118	800.132	548.167	918.221	820.172	1029.14	590.161
CAALFM_C301570WA	ATP17	0.488678	0.0165424	0.0283676	1122.36	704.035	904.993	813.876	967.111	615.615
CAALFM_C205940CA	ACB1	0.488666	0.0102371	0.0184256	1582.16	1330.14	1591.73	1201.48	1994.22	1152.04
CAALFM_C102810WA	BUL1	0.487011	0.00726208	0.0135083	9303.5	5944.02	7677.56	5366.19	7018.92	5812.99
CAALFM_C105700WA	C2_02310W_A	0.485767	0.00644988	0.0121551	10596	7418.64	9522.82	6981.35	8608.4	6113.73
CAALFM_C102640CA	RHD3	0.485699	0.0185881	0.0315772	5488.69	4803.03	7841.81	5886.89	7823.32	4417.72
CAALFM_C101520CA	HGT5	0.485458	0.00849176	0.0155518	4328.92	2765.35	3591.31	3215.04	4716.57	3046.02
CAALFM_C102450CA	FGR2	0.485292	0.0230518	0.0382107	4414.61	2868.68	4726.69	4277.12	4497.93	2597.27
CAALFM_CR06560CA	DAL4	0.483769	0.006619	0.0124131	11848.7	9388.89	11037.4	8922.06	13924	8012.42
CAALFM_C204750WA	CR_04820W_A	0.482773	0.00661482	0.0124091	1501.3	1112.97	1607.16	1174.5	1732.87	1177.49
CAALFM_C105820CA	C2_02330W_A	0.480597	0.0273474	0.0444737	394.635	284.591	375.886	257.203	408.81	303.565
CAALFM_C108710WA	SDS24	0.477521	0.0274455	0.0445981	1321.49	929.081	1524.49	1368.75	1639.31	923.894
CAALFM_C107950CA	ZCF4	0.477509	0.014139	0.0246087	2337.64	1593.71	2469.17	2151.15	2604.39	1578.16
CAALFM_C100410CA	C1_07980C_A	0.477126	0.0205467	0.0344585	2154.2	1885.31	2364.45	1261.73	2433.54	1847.79
CAALFM_C100080CA	CR_09700W_A	0.475096	0.0118697	0.0210328	4722.35	2944.86	4680.39	3463.25	3611.16	2953.63
CAALFM_C604520WA	C1_14180W_A	0.474729	0.0165734	0.0284128	16336.9	11844.3	15272.5	8457.12	12746.3	11616.6
CAALFM_C305740CA	SCP1	0.474555	0.0120264	0.0212799	1235.8	1087.58	1550.94	982.048	1530.5	1037.97
CAALFM_C105490CA	C7_02130W_A	0.473877	0.0133471	0.0233507	3530	2580.59	4182.15	3394	4478.61	2803.74
CAALFM_C111120CA	C4_04360W_A	0.472257	0.00972821	0.0176039	2611.59	1838.02	2449.32	2101.69	3082.35	1930.75
CAALFM_C403790WA	ZCF23	0.47164	0.0106642	0.0190997	3630.16	2865.18	3336.68	2131.37	3534.89	2576.53
CAALFM_C303400CA	C7_00060C_A	0.470875	0.00826646	0.0151843	7790.13	5380.09	6828.79	6100.93	8621.62	5287.88
CAALFM_C102440CA	SOD4	0.470823	0.0171449	0.0292949	998.053	617.344	879.64	778.803	1043.38	711.776
CAALFM_C106380CA	STF2	0.469981	0.0288091	0.0466541	2220.58	1578.83	3089.76	2318.42	2469.13	1719.57
CAALFM_C405670WA	C2_08510W_A	0.468377	0.00762566	0.0141038	23149.5	16628	21281.1	17122.9	27377.1	18150.7
CAALFM_C700150WA	FRE3	0.467163	0.0120934	0.0213862	9468.84	5982.55	7087.83	6701.67	8648.06	5548.08
CAALFM_C106600WA	CR_01340W_A	0.466509	0.0116814	0.0207348	11607.3	8000.96	8645.39	7198.98	10022	6709.55
CAALFM_C103760CA	C5_05130C_A	0.466247	0.018825	0.0319181	4038.07	3848.55	4948.25	3728.54	5506.73	2914.04
CAALFM_C105260CA	SPR28	0.465267	0.00991168	0.0179025	1503.72	1149.75	1574.09	992.839	1474.56	1154.87
CAALFM_C104480CA	C2_08260W_A	0.465135	0.0103431	0.0186055	7247.05	4704.08	6003.16	4139.53	5830.12	4977.72
CAALFM_C404890CA	QCR8	0.464422	0.0216981	0.0362324	22251.6	15079.8	27921.4	22383.8	24012	16303
CAALFM_C306750WA	C1_03940W_A	0.463322	0.010943	0.0195479	4056.18	3011.41	3901.06	3410.19	4854.87	2871.61
CAALFM_CR04760CA	ATP16	0.462878	0.0231537	0.038341	1221.32	1091.96	1213.64	796.789	1491.85	960.661
CAALFM_C201230WA	C3_04440C_A	0.462733	0.0212459	0.0355346	967.883	757.451	1167.34	928.988	1259.99	777.768
CAALFM_C200930CA	C6_02550W_A	0.461182	0.0130973	0.0230032	6128.31	4129.64	4856.76	4520.84	6669.1	4173.55
CAALFM_CR05890CA	DED81	0.454078	0.0171225	0.0292648	5214.74	3933.49	4730	4403.93	6021.31	3317.53
CAALFM_CR00360CA	ZCF25	0.453203	0.0140701	0.0245095	9235.92	5581.49	7750.31	5757.39	8453.83	7243.14
CAALFM_C205110WA	C4_00390W_A	0.452135	0.0284761	0.0461511	9608.83	6197.09	6146.46	5137.76	7090.11	5363.3
CAALFM_C307570CA	C2_08090W_A	0.451639	0.0206175	0.0345679	1530.27	1199.66	1501.34	1332.78	1938.29	1102.07
CAALFM_C104400CA	MDM34	0.450898	0.0214166	0.0358104	9797.1	6979.93	6979.8	5409.36	8763.99	6295.68
CAALFM_C505390CA	C7_03150W_A	0.449818	0.0246309	0.0405044	14171.9	9228.64	11135.5	7150.42	10501.9	9837.59
CAALFM_C104110WA	C3_03470W_A	0.448226	0.0288768	0.0467393	1492.86	1176.02	1672.2	1362.46	2186.42	1384.9
CAALFM_C301820WA	C4_00860C_A	0.4481	0.0209932	0.035147	989.606	706.662	962.313	687.973	1102.36	844.703
CAALFM_C112260WA	C5_04140W_A	0.446571	0.024647	0.0405202	798.925	558.675	687.839	500.017	776.943	602.417
CAALFM_C401780CA	IFA21	0.446295	0.0148154	0.0256341	2910.89	2532.43	3400.61	2592.71	3664.04	2196.61
CAALFM_C104080WA	SEO1	0.44599	0.0289117	0.0467835	1168.22	753.073	943.574	895.714	1040.33	664.638
CAALFM_C103020CA	ICL1	0.445537	0.0227967	0.0378819	28254.4	21519.5	33018.5	21225.5	22080.8	18461.9
CAALFM_CR00170WA	PHO112	0.444548	0.0225741	0.0375424	3020.71	2154.14	2743.64	1956.9	2207.78	1745.97
CAALFM_CR06050WA	C2_08540C_A	0.443592	0.0134885	0.0235695	3703.78	2324.89	2932.13	2523.47	3450.48	2568.05
CAALFM_C306970WA	C1_06670W_A	0.443399	0.0294099	0.0475023	3968.08	3053.45	5660.34	3994.74	5270.8	3909.58
CAALFM_CR09710WA	CR_06990W_A	0.443284	0.0254983	0.041775	2028.69	1229.43	1932.34	1269.83	1538.63	1545.17
CAALFM_C400950CA	CR_08000C_A	0.441687	0.0186844	0.031732	2309.88	1935.22	2107.61	1522.53	2566.76	1684.69
CAALFM_CR03880WA	C2_00940W_A	0.440641	0.0234478	0.0387656	2973.64	2112.11	2583.81	1642.14	2276.93	2017.48
CAALFM_C501290CA	C2_06710W_A	0.436582	0.00962471	0.0174558	7408.77	5056.09	7290.65	5956.14	7202.99	5170.98
CAALFM_C303280CA	C7_03470W_A	0.43603	0.00870063	0.0158778	3596.37	2625.25	3750.05	2801.35	3804.38	2815.99
CAALFM_C102470WA	HIS7	0.434896	0.0250703	0.0411394	663.76	516.643	707.68	534.191	774.909	537.367
CAALFM_C300610WA	RPL42	0.430131	0.026141	0.0427258	1828.36	1521.03	2016.12	1702.4	2206.76	1268
CAALFM_C307850WA	PTP2	0.428904	0.0281852	0.0457157	4283.06	3151.52	4230.65	2643.97	3095.57	2827.3
CAALFM_C601830WA	C6_03130W_A	0.427034	0.0229717	0.0381008	2264.02	1648.88	2353.42	1847.18	2001.34	1426.38
CAALFM_C203680WA	GIT1	0.425281	0.030896	0.0496298	675.828	550.794	799.172	506.312	692.537	557.165
CAALFM_C302950CA	SGA1	0.425219	0.0141584	0.0246354	11623	10177	11826.6	8545.25	13051.4	8461.17
CAALFM_CR02130WA	TRP3	0.424863	0.0229664	0.0381008	15720.2	11522	12291.8	11311.5	17592.1	11137.6
CAALFM_C406770WA	C1_06870C_A	0.424344	0.0295594	0.0477064	1235.8	1054.3	1359.14	839.956	1121.69	874.871
CAALFM_C210290WA	TEM1	0.423595	0.0295818	0.04773	24957.4	20556.3	36047.6	22741.8	25672.7	21325.9
CAALFM_C603330CA	C2_06270W_A	0.422843	0.0295062	0.047633	2168.68	1841.53	2150.6	1857.08	2931.84	1711.09
CAALFM_CR10500CA	C3_02010C_A	0.421773	0.0232415	0.0384657	1243.04	876.542	1288.6	951.471	1082.02	869.215
CAALFM_C303380WA	C2_00200W_A	0.421556	0.0176801	0.0301427	5081.99	4183.93	6579.66	4297.81	5670.46	4459.2
CAALFM_C200030WA	MNN4	0.421517	0.0301716	0.0485547	3434.66	2463.25	3701.54	2375.08	2554.55	2396.47
CAALFM_C700140CA	C1_14330W_A	0.420019	0.026912	0.0438698	1595.44	1166.39	1388.91	1288.71	1699.31	1045.51
CAALFM_C201210CA	C1_10310W_A	0.419443	0.0133366	0.0233503	5271.46	4192.69	6189.45	4103.56	5425.38	4330.05
CAALFM_CR04570CA	CR_07370W_A	0.41883	0.0196056	0.0330961	3414.14	2390.57	3069.92	2598.11	3837.93	2733.03
CAALFM_C304160WA	C7_01880C_A	0.418238	0.0310981	0.0499285	865.301	571.81	776.023	631.316	734.231	574.134
CAALFM_CR03960CA	ISA1	0.41751	0.0196471	0.0331572	1529.06	1285.48	1582.91	1129.53	1584.39	1101.13
CAALFM_CR03600CA	C4_04970C_A	0.416038	0.0182329	0.0310165	5399.38	3944.87	5579.87	4794.23	5839.27	3866.21
CAALFM_C404570WA	RBR2	0.413546	0.0272861	0.0443974	1486.82	968.486	1457.25	1176.3	1284.4	1029.48
CAALFM_C307060WA	C5_03650C_A	0.413528	0.0230913	0.0382479	13253.5	9516.74	11621.6	10880.8	15566.3	9965.8
CAALFM_C109680WA	SMT3	0.413377	0.0311525	0.0499899	5314.91	3738.22	3772.09	3190.76	4758.27	3466.49
CAALFM_C604280WA	C4_00330C_A	0.413219	0.0172879	0.0295228	3152.26	2389.69	2771.2	2307.63	3269.46	2206.03
CAALFM_C110610WA	C2_08580W_A	0.41222	0.0303615	0.0488475	3806.36	2901.96	4652.83	3628.72	3917.26	2769.8
CAALFM_C100030CA	C3_01420C_A	0.409319	0.0262248	0.0428515	1157.36	859.028	1018.53	849.849	1143.04	790.024
CAALFM_C307490WA	NAG3	0.407983	0.028831	0.0466773	7035.85	4859.95	5249.18	4220.47	6411.81	5010.71
CAALFM_C204290WA	C4_03310C_A	0.406917	0.0230565	0.0382107	2798.65	1965.87	2532	1921.83	2882.01	2306.91
CAALFM_C703450CA	C1_04470C_A	0.400464	0.0267033	0.0435977	10007.1	8393.26	10925	8571.33	13386	9036.25
CAALFM_C300940WA	C2_03700W_A	0.399765	0.0252649	0.0414036	9407.29	7369.6	9102.84	5939.95	7850.78	6670.89
CAALFM_C202730WA	CR_10180W_A	0.39247	0.0255511	0.0418504	6127.11	4663.8	5383.66	4777.14	6066.05	3949.18
CAALFM_C205380WA	C7_03780C_A	0.390181	0.0258636	0.0423061	2671.94	1999.15	2827.42	2064.82	2361.34	1933.58
CAALFM_C108100WA	COX5	-0.375183	0.0300036	0.0483221	4018.76	5296.03	4487.49	5766.38	3855.22	4970.17
CAALFM_C700620WA	SFT1	-0.378544	0.0305208	0.0490784	3655.51	5411.62	3775.4	4294.21	3784.04	4874.01
CAALFM_CR06040WA	RPS18	-0.382378	0.0206236	0.0345688	11963.4	14893.3	11158.6	14161.4	11664.3	16288.8
CAALFM_C303910WA	C2_05410W_A	-0.384941	0.0298125	0.0480772	3969.28	4500.92	3688.32	4549.61	3276.58	5226.6
CAALFM_CR05700CA	C4_03490C_A	-0.387018	0.0257255	0.0420912	3064.16	3493.03	2549.63	3797.79	2742.69	3636.18
CAALFM_C703010WA	VMA10	-0.389726	0.0234579	0.0387719	2895.2	3915.1	2975.12	3848.15	3333.53	4296.11
CAALFM_C210190CA	C5_04390C_A	-0.391716	0.0282843	0.0458644	919.609	1188.28	898.379	1258.14	935.585	1166.18
CAALFM_C700550CA	C5_04150C_A	-0.394535	0.0264543	0.0432035	4094.79	5216.34	3583.6	4596.38	3300.99	4618.53
CAALFM_C104530CA	FRP6	-0.395764	0.0268532	0.0437854	1523.03	1918.58	1618.19	2003.66	1328.12	1957.15
CAALFM_C306090CA	C5_05060C_A	-0.395838	0.0291779	0.0471771	2854.17	3786.38	3036.85	4581.09	3502.34	3992.54
CAALFM_C303840CA	SPS20	-0.396067	0.023536	0.0388697	2381.09	3271.49	2492.31	3628.72	2758.96	3144.07
CAALFM_C301890CA	C3_04330C_A	-0.397305	0.0274108	0.0445534	12053.9	16487.9	11046.2	12616.4	10383	14993.5
CAALFM_CR08040WA	C2_07180W_A	-0.399976	0.0275844	0.0447991	1676.3	2081.46	1356.94	2006.36	1483.72	1871.36
CAALFM_C402780WA	C1_00880W_A	-0.403138	0.0145374	0.0252025	6380.54	8622.68	6644.7	9296.18	7156.21	8769.45
CAALFM_C502900WA	C6_04420W_A	-0.405746	0.0199619	0.0336056	1658.19	2274.98	1742.75	2058.52	1686.09	2405.9
CAALFM_C108310WA	C1_11530C_A	-0.405851	0.0250818	0.04114	5290.77	6653.31	5809.15	6938.18	4314.88	6830.22
CAALFM_C108450CA	CR_01180W_A	-0.406144	0.017924	0.03055	1923.7	2638.38	2102.1	2733.01	1901.68	2483.2
CAALFM_C106090CA	C5_03870C_A	-0.406145	0.0239892	0.0395546	1771.64	2388.82	2058.01	2742	2115.24	2748.11
CAALFM_C403560WA	C2_06930C_A	-0.406884	0.0188183	0.0319156	1793.36	2619.99	1840.85	2500.98	2055.24	2422.87
CAALFM_C603310WA	RNY11	-0.409461	0.0232354	0.0384657	1115.12	1390.56	1215.84	1583.69	1099.31	1581.93
CAALFM_C604360CA	C2_02950W_A	-0.409742	0.0228936	0.0380122	2595.9	3006.16	2053.6	3324.75	2410.15	3046.97
CAALFM_C302410CA	PEX6	-0.411484	0.0165147	0.0283359	2364.19	3386.2	2353.42	3143.09	2690.83	3325.08
CAALFM_C304380CA	MLT1	-0.413603	0.0222682	0.0371036	5193.02	6448.4	6000.95	7737.67	4725.72	7018.77
CAALFM_C400400WA	HGT13	-0.413866	0.0271012	0.0441433	2391.95	3224.2	2267.44	2509.98	2032.86	3180.84
CAALFM_C109170WA	C1_09210C_A	-0.414537	0.0139913	0.0243859	3199.32	4296.02	3118.42	3989.34	3333.53	4578.93
CAALFM_CR03990CA	C4_01800W_A	-0.41675	0.0192119	0.0324848	5159.22	6070.99	4513.94	7394.13	4900.64	5989.29
CAALFM_C405150WA	C3_04650W_A	-0.416764	0.0133422	0.0233507	7562.03	9499.22	6783.59	9029.08	7368.75	10458.9
CAALFM_C401370WA	CR_09050C_A	-0.416861	0.0242195	0.0398917	1445.79	2288.11	1894.86	2334.61	1742.02	2163.61
CAALFM_C101650WA	SAP30	-0.418549	0.023594	0.0389446	3199.32	3819.65	2384.29	3657.5	2995.91	3989.71
CAALFM_C112950WA	C2_04400W_A	-0.419888	0.0207939	0.0348353	1340.79	1931.72	1253.32	1590.88	1391.17	1809.14
CAALFM_C114500CA	C1_09930W_A	-0.42169	0.0299135	0.0481896	4343.4	5894.11	3849.25	4389.54	3300.99	5110.64
CAALFM_CR03150WA	HEM4	-0.422676	0.0216382	0.0361516	2766.07	4233.84	2750.25	3175.47	2955.23	3946.35
CAALFM_CR06720WA	C2_02640C_A	-0.424441	0.0132918	0.0232786	5103.71	6553.48	4888.73	6534.39	4262	6041.14
CAALFM_C104990CA	C1_07610C_A	-0.425325	0.0200648	0.033735	973.917	1169.01	936.96	1360.66	892.874	1235
CAALFM_CR01660CA	PGA37	-0.426498	0.0140954	0.0245396	3778.6	4816.16	4279.15	5349.1	3704.71	5643.3
CAALFM_CR07960CA	C4_00530C_A	-0.42731	0.0193292	0.0326653	3399.66	4451.01	3303.61	3949.77	2633.88	4153.75
CAALFM_C209230CA	RAD32	-0.428	0.0243399	0.0400687	3785.84	5415.12	3452.42	3944.38	3149.47	4614.76
CAALFM_C100480CA	ECM22	-0.42812	0.0117752	0.0208833	3318.8	4026.31	2871.51	4087.37	2883.03	4093.42
CAALFM_C306650CA	PGA52	-0.429005	0.0176218	0.0300516	1681.12	2627	2074.54	2670.95	2129.47	2626.5
CAALFM_C300570CA	C1_13180W_A	-0.429667	0.0163079	0.0279967	2174.72	2824.9	2150.6	2531.56	1849.82	2960.23
CAALFM_C701820CA	C1_13490C_A	-0.429755	0.0155282	0.0267848	1112.7	1596.34	1295.21	1669.12	1229.48	1634.73
CAALFM_C202380WA	CUP9	-0.430485	0.0168174	0.0288071	3577.06	4619.14	2910.09	4717.79	3812.51	4544.05
CAALFM_C101460WA	C6_00400C_A	-0.432409	0.0187907	0.0318863	2068.52	3366.06	2142.88	2644.87	2423.37	2943.26
CAALFM_C301490WA	C1_14350W_A	-0.432501	0.022521	0.0374642	14903.2	21490.6	19382.9	26008.1	15791.1	20084.3
CAALFM_CR01540WA	C2_02900W_A	-0.434099	0.0141956	0.0246933	1689.57	2516.66	1754.87	2084.6	1642.36	2271.08
CAALFM_C210210CA	C2_06610C_A	-0.434481	0.00911776	0.0165949	4268.58	5522.82	4054.28	5963.33	4554.88	5917.64
CAALFM_C602350CA	CR_07250C_A	-0.434645	0.0223901	0.0372766	1755.95	2019.29	1893.76	2734.8	1644.39	2401.18
CAALFM_C702320WA	C4_02200C_A	-0.435066	0.0247549	0.0406542	1508.55	1775.85	1255.53	1634.95	1360.67	2165.49
CAALFM_CR03310CA	C3_03570C_A	-0.43515	0.0148568	0.0256945	2494.53	3702.32	2581.6	3885.92	3058.96	3411.81
CAALFM_C406000WA	CR_09920W_A	-0.435721	0.0198199	0.033403	812.201	1233.81	959.006	1305.8	958.975	1153.92
CAALFM_CR00220WA	C1_10240C_A	-0.437029	0.00966021	0.0175047	1821.12	2574.46	1790.15	2409.25	1861	2424.75
CAALFM_C301450CA	RPL19A	-0.438043	0.0271591	0.0442024	838.751	1204.04	1093.49	1420.91	1071.86	1446.18
CAALFM_C103520WA	C1_11790W_A	-0.439122	0.0111181	0.0198147	4843.03	7766.28	5179.74	6488.53	5501.65	6793.45
CAALFM_CR03200CA	C1_11260C_A	-0.439408	0.0244678	0.0402641	2320.75	2456.24	1612.67	2693.44	1849.82	2691.55
CAALFM_C201980CA	C3_02250C_A	-0.439698	0.0281773	0.045715	977.537	1188.28	1141.99	1402.93	1015.92	1662.07
CAALFM_C602470WA	DUT1	-0.442372	0.0113984	0.0202792	2214.54	3205.81	2459.24	3269.89	2672.52	3507.97
CAALFM_CR00510CA	CDR4	-0.443174	0.0241135	0.039749	3432.24	6077.12	3724.69	4948.91	3973.19	4106.62
CAALFM_C205650WA	C7_00120W_A	-0.444509	0.0223579	0.037233	1761.98	2562.2	1482.6	1905.64	1787.78	2380.44
CAALFM_C107780WA	MLC1	-0.445352	0.020997	0.035147	871.336	1357.28	919.323	1156.51	1075.92	1390.55
CAALFM_CR02120CA	C2_02360C_A	-0.44622	0.0217349	0.0362836	1567.68	2204.05	2114.22	2683.54	1684.05	2423.81
CAALFM_C307860CA	C4_05730W_A	-0.446339	0.0229101	0.0380191	1617.16	2377.43	1740.54	1798.62	1386.09	2287.11
CAALFM_C405460CA	CR_10130W_A	-0.446812	0.0136736	0.0238795	3536.03	5206.71	3778.71	5839.23	4527.42	5096.5
CAALFM_C301360CA	C2_02410W_A	-0.446859	0.00972922	0.0176039	2254.37	3022.8	1947.77	2772.58	2177.27	2899.9
CAALFM_C107390WA	IPL1	-0.44867	0.00978869	0.0177063	5048.2	7318.82	4501.82	6064.05	4867.08	6292.85
CAALFM_C604330WA	ZRT1	-0.449949	0.0235285	0.0388676	2195.23	2291.62	1983.05	3420.98	2069.47	2821.65
CAALFM_C210460CA	ASG7	-0.450382	0.0257087	0.0420749	2040.76	3004.41	1588.42	2208.71	1831.51	2247.51
CAALFM_C102900CA	PRC2	-0.451094	0.0110915	0.0197844	1212.87	1581.45	1224.66	1776.14	1157.28	1556.48
CAALFM_C505210WA	C7_01670W_A	-0.452288	0.00873969	0.0159444	1741.46	2456.24	1673.3	2347.2	1909.81	2482.26
CAALFM_C108560WA	C5_04330W_A	-0.452904	0.00658789	0.0123698	3982.56	5495.68	4317.73	5600.01	3765.73	5419.86
CAALFM_C108090CA	C5_05180W_A	-0.455365	0.0268471	0.0437854	9017.48	14005.4	10880.9	10344.8	7316.89	12964.7
CAALFM_CR00490WA	HGT4	-0.45641	0.030818	0.0495304	3904.11	6349.45	5013.29	7947.21	6312.15	6602.07
CAALFM_C305850WA	C3_06490W_A	-0.457355	0.0143248	0.0248689	1589.4	2308.26	1434.1	2219.5	1919.98	2260.71
CAALFM_C502010CA	ZCF24	-0.457431	0.0110047	0.0196467	2646.59	3176.04	2288.39	3054.96	2109.13	3440.09
CAALFM_CR05530CA	RPL35	-0.457619	0.0118393	0.0209857	3151.05	3852.05	2764.58	3533.39	2476.25	4137.73
CAALFM_C401660WA	C4_05800C_A	-0.457902	0.0228824	0.0380039	1685.95	2239.95	1945.57	2660.16	2212.86	3128.98
CAALFM_C403030CA	C3_04940W_A	-0.458883	0.0102053	0.0183738	2440.22	3021.05	2652.15	3794.19	2430.49	3524.94
CAALFM_C301680CA	C2_07080C_A	-0.458984	0.0221884	0.0369807	419.979	595.453	388.012	553.076	438.301	564.707
CAALFM_C102980WA	OYE22	-0.459957	0.0180799	0.0307788	1842.84	2665.53	2443.81	3331.05	2383.71	3179.89
CAALFM_C302960CA	C4_06360C_A	-0.460288	0.0264373	0.0431872	912.368	1187.4	788.149	940.679	846.095	1375.47
CAALFM_C206330CA	YFH1	-0.460486	0.0307871	0.0494936	810.994	1367.79	1212.54	1221.26	836.942	1347.19
CAALFM_C103250CA	HGT14	-0.461259	0.020066	0.033735	926.85	1352.9	964.518	1195.18	754.57	1093.59
CAALFM_C205740WA	ALT1	-0.461624	0.02612	0.0427028	1342	1874.8	1704.17	1741.07	1139.99	2148.53
CAALFM_C303540WA	C1_05160C_A	-0.461685	0.0116221	0.0206356	2192.82	3232.96	2368.86	3558.57	2862.69	3434.43
CAALFM_C207610CA	INO4	-0.462157	0.0289689	0.0468637	2163.86	3510.54	1848.57	2205.11	1975.92	2533.17
CAALFM_CR10710CA	C2_07270W_A	-0.463564	0.0121019	0.021395	963.055	1340.64	887.356	1227.56	850.162	1154.87
CAALFM_C207310WA	C1_09470C_A	-0.463927	0.00839684	0.0154055	5544.21	6976.43	4442.29	6429.17	4576.23	6679.38
CAALFM_C201850WA	ATP2	-0.463974	0.00661176	0.0124071	4260.13	6210.22	3886.73	5739.4	4389.12	5341.62
CAALFM_C104540CA	C1_04350C_A	-0.464019	0.015611	0.0269201	1356.48	1975.5	1272.06	1515.34	1368.8	2023.14
CAALFM_C603930WA	CR_09350C_A	-0.464665	0.0308691	0.0495995	762.72	1183.02	739.647	785.098	641.69	989.887
CAALFM_C701330CA	MAL2	-0.46531	0.0212023	0.0354712	864.095	1233.81	863.106	983.846	901.009	1411.3
CAALFM_C114050CA	C7_03560W_A	-0.465576	0.026095	0.0426732	1834.39	2540.31	1383.39	1740.17	1537.61	2285.22
CAALFM_C500220WA	C3_03980C_A	-0.465602	0.03008	0.0484325	2523.49	3312.64	1709.68	2371.48	1866.09	2736.8
CAALFM_C703270WA	CR_08980C_A	-0.46796	0.0268202	0.0437548	3703.78	4948.39	4673.78	4587.39	3275.57	6582.27
CAALFM_CR05670CA	RIM1	-0.468558	0.0064355	0.0121317	7152.92	9501.85	7812.04	9510.21	6632.49	10872.7
CAALFM_C400220CA	C1_12840W_A	-0.469953	0.0159846	0.0274798	3122.08	5332.81	3248.5	3570.26	3203.36	4357.39
CAALFM_C106560WA	OPI3	-0.470791	0.0137789	0.0240498	726.515	1089.33	690.044	1060.29	802.366	925.78
CAALFM_C110330CA	ARO1	-0.471154	0.0150512	0.0260056	1105.46	1680.4	1237.89	1935.32	1488.8	1697.89
CAALFM_CR00460CA	C1_08490W_A	-0.471303	0.0169215	0.0289614	4756.14	6295.16	5713.25	9043.47	5460.97	6747.26
CAALFM_C103140WA	MBF1	-0.473204	0.016542	0.0283676	594.97	709.289	544.539	872.332	550.165	763.627
CAALFM_C603430CA	POT1-2	-0.473263	0.0297026	0.0479124	2011.8	2967.63	1811.09	1839.99	1761.34	2944.21
CAALFM_C209670CA	C2_01660C_A	-0.473337	0.0144343	0.0250308	2843.31	4138.4	3514.15	5406.66	3693.53	4410.18
CAALFM_C104560WA	C1_02330C_A	-0.473554	0.0198191	0.033403	944.953	1531.54	831.139	1273.42	1066.77	1142.61
CAALFM_C202460WA	C2_02290C_A	-0.474125	0.0273279	0.0444537	2231.44	3015.79	1593.93	2045.93	1876.26	2857.47
CAALFM_CR08120CA	ATP1	-0.474299	0.0241965	0.0398645	5067.5	6979.93	4465.44	4664.73	3904.04	7021.6
CAALFM_C702020WA	C1_07630W_A	-0.47526	0.0228633	0.0379824	1098.22	1752.21	1086.87	1187.99	919.314	1374.53
CAALFM_C306520CA	ARC18	-0.475405	0.008815	0.016077	1174.25	1927.34	1284.19	1615.16	1301.68	1685.64
CAALFM_C702860CA	C6_00630W_A	-0.476099	0.0238528	0.0393403	3580.68	5703.21	3399.51	3510.01	2960.31	4612.87
CAALFM_CR09290WA	OPT1	-0.476334	0.0161222	0.0277085	512.905	639.236	516.982	785.998	515.589	724.974
CAALFM_C205530CA	ARF2	-0.477272	0.00772112	0.0142675	1591.82	2345.03	1615.98	1947.91	1460.33	2205.09
CAALFM_C210280CA	C7_01160C_A	-0.479048	0.010535	0.0188956	13169	15336.4	11006.5	15467.2	12446.3	20240.8
CAALFM_C500610CA	ZCF26	-0.479335	0.0174629	0.0297971	820.649	1016.65	655.872	911.002	609.147	978.574
CAALFM_CR10470CA	CSO99	-0.48037	0.0250317	0.0410868	2618.83	3415.1	3254.01	5359.89	3020.31	3632.41
CAALFM_C504860CA	ERD1	-0.480539	0.0294414	0.0475408	684.276	1021.03	1011.92	1422.71	915.247	1201.06
CAALFM_C305570WA	C1_08340C_A	-0.480563	0.025084	0.04114	4039.28	3869.57	3216.53	6010.09	3018.28	4454.49
CAALFM_C405640CA	GYP7	-0.481046	0.0244717	0.0402641	435.668	637.485	475.094	708.657	424.064	516.627
CAALFM_C301160WA	CR_06100C_A	-0.481123	0.00654373	0.0122982	8510.61	10965.1	7619.14	9797.99	7737.9	12551.8
CAALFM_C102180WA	PTC5	-0.481498	0.029235	0.0472446	10482.6	10621.8	10937.1	14311.6	10453.1	19567.7
CAALFM_C207520CA	CR_03260W_A	-0.481927	0.0100086	0.0180565	1684.74	2100.72	1835.34	2733.91	1591.51	2304.08
CAALFM_C113510CA	HIS3	-0.482434	0.00802362	0.0147778	1182.7	1418.58	1104.51	1597.18	1094.23	1708.26
CAALFM_C110340WA	SPO11	-0.483403	0.020039	0.0337263	588.936	965.859	548.948	856.144	743.384	808.879
CAALFM_CR03060WA	EHD3	-0.483482	0.00798902	0.0147185	4280.65	6069.24	4553.63	5515.47	3444.38	5581.07
CAALFM_C402550CA	C2_07790C_A	-0.483564	0.00655442	0.0123145	3781.02	5657.68	3403.92	4449.79	3663.02	5059.73
CAALFM_C114100WA	C1_06350W_A	-0.484794	0.00869517	0.0158726	2038.35	2814.39	2146.19	3511.81	2450.83	2960.23
CAALFM_C304540CA	C3_04920C_A	-0.484975	0.00592882	0.0112626	1862.15	2994.78	1921.32	2511.78	2064.39	2678.35
CAALFM_C114560CA	C6_00930C_A	-0.484991	0.0146961	0.0254563	2650.21	3478.14	2399.72	2786.96	1897.61	3457.06
CAALFM_C114380CA	TRP99	-0.485921	0.0192985	0.0326224	1152.53	1739.95	1347.02	1486.56	892.874	1523.48
CAALFM_C104810WA	C1_02650W_A	-0.48652	0.0149787	0.0258875	1783.7	2495.65	1597.24	1832.8	1388.12	2352.16
CAALFM_C404760CA	C1_01010W_A	-0.486765	0.0106289	0.0190529	1228.56	1789.86	1511.26	2086.4	1244.74	1707.32
CAALFM_C302590WA	PEX3	-0.487896	0.00579219	0.0110336	2548.84	3477.27	2289.49	3231.22	2677.6	3832.28
CAALFM_CR06800CA	C2_01570W_A	-0.488007	0.0156844	0.0270164	7335.15	7323.19	6505.81	9271	6000.97	11233.8
CAALFM_C500400CA	C1_11760C_A	-0.488061	0.00989138	0.0178763	1720.95	2761.85	2044.78	2252.77	1923.03	2964.95
CAALFM_C102780WA	C6_00680C_A	-0.488729	0.0104223	0.0187262	2011.8	2994.78	1841.95	3178.16	2515.91	2766.03
CAALFM_C107560WA	C2_08920W_A	-0.489383	0.0170317	0.0291338	512.905	788.099	636.031	816.574	495.25	703.291
CAALFM_C700440CA	C1_08350C_A	-0.49022	0.00574707	0.0109544	4484.6	6212.85	4171.13	5135.07	3979.29	6399.38
CAALFM_C102660CA	C3_01610W_A	-0.490436	0.0109138	0.0195014	572.04	920.325	662.486	921.794	708.808	889.012
CAALFM_C200470WA	C1_09020W_A	-0.490438	0.0105328	0.0188956	1793.36	2787.24	1884.94	2075.61	1581.34	2525.62
CAALFM_C302840WA	C2_03210W_A	-0.491592	0.0311272	0.0499623	631.175	842.391	854.287	1288.71	688.469	925.78
CAALFM_CR08060CA	C2_06280C_A	-0.491723	0.00585234	0.0111413	7148.09	8747.9	5966.78	9849.25	5930.8	8182.12
CAALFM_C109260CA	CR_07220C_A	-0.491986	0.00512455	0.00986229	1761.98	2652.39	1938.96	2417.35	1644.39	2447.38
CAALFM_C404700WA	C3_01110C_A	-0.492056	0.0122237	0.0215856	7962.7	10438.8	6810.05	8758.39	5386.73	9154.09
CAALFM_C405980CA	PIR32	-0.492267	0.0119901	0.0212339	556.351	809.991	595.245	806.682	507.453	716.489
CAALFM_C400300CA	C1_12000C_A	-0.493067	0.0298852	0.0481691	1500.1	2186.54	1492.52	1388.54	1230.5	2368.19
CAALFM_CR06840WA	CR_06930W_A	-0.494384	0.00647713	0.012199	2868.65	3569.21	2376.57	3543.29	2200.66	3375.04
CAALFM_CR06230WA	POL30	-0.494479	0.0187051	0.0317584	1086.15	2019.29	1765.89	1995.57	1400.33	1976.94
CAALFM_C306810WA	BUD31	-0.49473	0.0143299	0.0248708	713.24	955.351	543.437	816.574	652.876	918.238
CAALFM_C101880CA	C2_08890W_A	-0.496061	0.0189774	0.0321413	639.623	991.254	642.644	725.744	522.708	827.734
CAALFM_C403720CA	C4_06620C_A	-0.497299	0.0230667	0.0382174	1175.46	2038.55	1058.21	1533.33	1163.38	1222.75
CAALFM_C604060WA	CR_05160C_A	-0.497707	0.0132861	0.0232786	1142.87	2024.54	1360.25	1449.69	1323.04	1928.86
[truncated: 1,727 more rows]
