# Supplementary material for: Selection of Ethanol Tolerant Strains of Candida albicans by Repeated Ethanol Exposure Results in Strains with Reduced Susceptibility to Fluconazole
Source: bioRxiv. 2023 Nov 10:2023.09.13.557677. Originally published 2023 Sep 14. Preprint. [Version 2] doi: 10.1101/2023.09.13.557677 (PMC10515905; doi:10.1101/2023.09.13.557677)
Supplement: Supplement 14 — Supplemental Table S5 Transcripts showing significant changes in abundance between Esc6 with ethanol vs water medium by RNASeq [file media-14.xlsx]

## Sheet: Sheet1
Supplemental Table S5 Transcripts showing significant changes in abundance between Esc6 with ethanol vs water medium by RNASeq
ID	Gene Name	log2FoldChange (ethanol/water)	pvalue	padj	Esc6-3-Ethanol	Esc6-3-water	Esc6-2-Ethanol	Esc6-2-water	Esc6-1-Ethanol	Esc6-1-water
CAALFM_C102520WA	SCW4	8.27585	8.29524e-225	5.08996e-221	25806.4	71.0737	20972.4	96.824	29818.5	79.9977
CAALFM_C302800WA	ADH4	6.60347	5.85595e-42	3.20822e-40	624.19	10.661	425.722	4.45168	554.819	1.56858
CAALFM_C305630WA	GTT1	6.58276	7.86329e-38	3.39783e-36	660.48	1.77684	317.051	7.79043	598.009	7.05862
CAALFM_C113670WA	OSM2	6.54312	9.99947e-105	4.71975e-102	25797.1	272.745	38099.9	454.071	28237.1	262.738
CAALFM_C200560WA	C2_00560W_A	6.52407	6.84148e-15	5.53817e-14	131.681	1.77684	75.0615	2.22584	132.891	0
CAALFM_C403340CA	C4_03340C_A	6.40774	2.56394e-121	1.74804e-118	2515.42	31.0947	2453.5	27.823	2079.74	24.313
CAALFM_C106150WA	C1_06150W_A	6.33946	6.44579e-21	8.86802e-20	344.237	6.21895	113.152	0	468.44	4.70575
CAALFM_CR04620CA	CR_04620C_A	6.26147	2.79514e-31	7.69101e-30	416.818	7.10737	208.38	3.33876	552.604	4.70575
CAALFM_C702250WA	C7_02250W_A	6.2171	8.14193e-31	2.20083e-29	656.332	12.4379	264.396	2.22584	733.114	7.05862
CAALFM_C406640CA	C4_06640C_A	6.20939	1.12922e-09	5.52545e-09	69.4696	0.888421	30.2486	0	98.5607	1.56858
CAALFM_C203720WA	PGA16	6.17368	1.02435e-11	6.23554e-11	123.386	0	39.2112	0	151.717	3.92146
CAALFM_C113630WA	CYB2	6.16699	2.8482e-92	9.19818e-90	37535.4	491.297	43754.1	786.834	37800.8	381.165
CAALFM_CR07820WA	CR_07820W_A	6.12602	1.59709e-94	5.9472e-92	8017	103.057	4988.79	101.276	9393.16	116.075
CAALFM_C504200WA	MRV3	6.11787	2.2457e-42	1.26419e-40	610.71	11.5495	357.382	4.45168	658.917	7.05862
CAALFM_CR10210WA	PGA12	6.05949	2.12765e-29	5.16017e-28	315.205	5.33052	172.529	3.33876	358.805	3.92146
CAALFM_C208360CA	OPT5	5.99507	8.63949e-38	3.68138e-36	1090.78	22.2105	457.091	10.0163	1325.59	12.5487
CAALFM_CR03290CA	IME2	5.94923	3.77229e-101	1.65334e-98	2294.57	31.9831	1796.99	32.2747	2429.69	40.7831
CAALFM_CR09940WA	CR_09940W_A	5.93134	1.50725e-78	3.42537e-76	4266.68	65.7431	2282.09	52.3072	3918.06	53.3318
CAALFM_CR07260CA	CR_07260C_A	5.90863	6.18835e-22	9.10592e-21	259.215	6.21895	119.874	4.45168	289.037	0.784291
CAALFM_C201450CA	C2_01450C_A	5.90469	9.686e-117	5.94333e-114	5263.1	106.61	5473.89	67.8881	4551.51	79.9977
CAALFM_CR08990CA	CR_08990C_A	5.8114	2.892e-91	8.87267e-89	150996	3058.83	238648	4059.93	157379	2623.45
CAALFM_C208400CA	C2_08400C_A	5.80377	9.13444e-17	8.81272e-16	113.018	1.77684	92.9866	2.22584	99.6681	1.56858
CAALFM_C300990CA	C3_00990C_A	5.7847	3.47857e-62	4.44678e-60	1881.9	31.0947	1009.41	20.0325	1650.06	30.5874
CAALFM_C101970WA	C1_01970W_A	5.76238	5.22846e-29	1.23868e-27	457.255	6.21895	188.214	10.0163	557.034	6.27433
CAALFM_C703550CA	C7_03550C_A	5.71417	4.61445e-75	9.43809e-73	4269.79	74.6273	2343.71	54.533	3903.67	70.5862
CAALFM_C600320CA	DNA2	5.69164	1.58273e-146	1.94232e-143	36146	613.01	32431	811.318	38943.6	657.236
CAALFM_C114010WA	CSK1	5.66428	2.56258e-19	3.04728e-18	518.43	11.5495	97.4679	7.79043	723.147	7.05862
CAALFM_C402240CA	C4_02240C_A	5.65212	4.64337e-24	7.90251e-23	324.537	7.99579	142.281	6.67752	543.745	5.49004
CAALFM_C208350CA	C2_08350C_A	5.61931	6.89577e-23	1.08216e-21	447.923	15.9916	187.093	3.33876	559.249	4.70575
CAALFM_C209850CA	C2_09850C_A	5.57586	2.11881e-51	1.73347e-49	2248.95	38.2021	1030.69	38.9522	2464.02	43.136
CAALFM_C205900WA	C2_05900W_A	5.53129	8.6392e-16	7.50851e-15	203.225	5.33052	53.7754	2.22584	243.633	3.13716
CAALFM_C704080CA	C7_04080C_A	5.5029	2.7621e-16	2.52959e-15	188.708	1.77684	62.7379	2.22584	192.692	5.49004
CAALFM_C305640WA	C3_05640W_A	5.47947	3.99557e-14	3.03051e-13	96.428	0.888421	59.377	1.11292	122.924	3.92146
CAALFM_CR10320WA	CR_10320W_A	5.47492	3.21437e-08	1.32194e-07	52.8799	1.77684	17.9251	0	87.4864	1.56858
CAALFM_C104050CA	MFALPHA	5.43849	1.665e-08	7.15438e-08	64.2853	0	28.008	4.45168	75.3048	0
CAALFM_C305580CA	GAP2	5.40823	1.7866e-125	1.56608e-122	31131.7	854.661	27343.7	693.349	35642.4	668.216
CAALFM_C107580CA	PRY1	5.40084	1.64619e-28	3.78315e-27	323.5	12.4379	203.898	3.33876	349.946	4.70575
CAALFM_CR06580WA	CR_06580W_A	5.32887	3.3245e-18	3.58509e-17	159.676	5.33052	81.7834	3.33876	163.899	1.56858
CAALFM_C200900WA	C2_00900W_A	5.30638	3.51431e-24	6.04027e-23	178.34	6.21895	142.281	5.5646	190.477	1.56858
CAALFM_C209800CA	C2_09800C_A	5.24966	2.3906e-15	2.01771e-14	415.781	15.1032	78.4224	3.33876	425.251	5.49004
CAALFM_C303990CA	AAP1	5.21605	3.44654e-57	3.6462e-55	15780	353.591	8021.49	420.683	18227.1	356.852
CAALFM_C303860WA	C3_03860W_A	5.1689	1.44834e-56	1.48116e-54	4713.56	162.581	3263.49	139.115	6500.57	101.174
CAALFM_C303600CA	GTT12	5.14273	1.46739e-45	9.47781e-44	1173.73	39.9789	2435.58	44.5168	1182.73	50.9789
CAALFM_C106810WA	CAT1	5.12795	1.78821e-68	3.04791e-66	50430.8	1756.41	76121.3	2258.11	58011.3	1265.06
CAALFM_C305050WA	TRY4	5.12325	9.53393e-45	5.90911e-43	19949.2	692.968	20003.3	278.23	21726.5	796.84
CAALFM_C105970WA	C1_05970W_A	5.1154	1.82426e-22	2.77071e-21	775.571	24.8758	207.259	11.1292	847.179	16.4701
CAALFM_CR02340WA	CR_02340W_A	5.10895	2.70995e-33	8.79801e-32	409.56	7.10737	239.749	14.4679	430.788	10.1958
CAALFM_C603570WA	C6_03570W_A	5.10276	2.54861e-06	8.30058e-06	40.4375	0.888421	14.5642	0	36.545	1.56858
CAALFM_CR08980CA	CR_08980C_A	5.04157	8.51487e-51	6.87464e-49	13291.5	391.794	7152.13	406.215	17739.8	361.558
CAALFM_C206350CA	C2_06350C_A	5.03158	2.80623e-15	2.34272e-14	455.181	12.4379	64.9786	10.0163	468.44	7.84291
CAALFM_C208340CA	C2_08340C_A	5.03103	3.30456e-61	4.05536e-59	1078.33	32.8716	761.818	25.5971	1138.43	32.1559
CAALFM_CR03300CA	CR_03300C_A	5.03071	1.98165e-42	1.12587e-40	1189.28	35.5368	783.104	17.8067	1299.01	45.4889
CAALFM_C405870CA	C4_05870C_A	5.01002	2.02171e-24	3.5242e-23	274.768	7.99579	134.438	8.90335	302.327	5.49004
CAALFM_C106160WA	C1_06160W_A	5.00838	3.74259e-29	9.0057e-28	1616.46	55.9705	637.462	21.1455	1716.51	45.4889
CAALFM_C404070CA	PGA30	5.00366	2.50076e-10	1.31375e-09	61.1747	4.4421	45.9331	0	66.4454	0.784291
CAALFM_C107860WA	C1_07860W_A	4.98432	9.09661e-63	1.18759e-60	4285.34	90.6189	3073.04	164.712	4056.49	106.664
CAALFM_C208210CA	MFA1	4.96724	9.4052e-10	4.65406e-09	52.8799	2.66526	31.369	2.22584	88.5939	0.784291
CAALFM_C306580WA	JEN1	4.93711	1.80328e-38	8.0766e-37	432.371	14.2147	311.449	6.67752	352.161	14.1172
CAALFM_C702010CA	C7_02010C_A	4.93186	4.0897e-66	6.12059e-64	3096.06	103.945	4592.19	169.164	4373.21	123.134
CAALFM_C106860WA	C1_06860W_A	4.89294	1.68245e-85	4.69252e-83	3040.07	132.375	3149.22	112.405	3821.72	92.5463
CAALFM_C201140CA	C2_01140C_A	4.89222	3.92014e-16	3.51666e-15	146.197	6.21895	69.4599	5.5646	196.014	2.35287
CAALFM_C504220WA	MRV5	4.88953	2.20707e-21	3.13904e-20	384.675	7.99579	137.799	14.4679	485.051	11.7644
CAALFM_C504460CA	C5_04460C_A	4.88722	2.33903e-20	3.06673e-19	149.308	7.99579	127.717	1.11292	221.485	7.05862
CAALFM_C202980CA	DLD1	4.84365	5.88751e-96	2.40839e-93	13751.9	447.764	16497.8	641.041	15752	514.495
CAALFM_C300920WA	ATO1	4.83773	1.64769e-94	5.9472e-92	50556.2	2262.81	50467.1	1558.09	59643.6	1796.81
CAALFM_CR00210WA	ALK2	4.83752	2.38395e-77	5.22425e-75	14830.2	636.109	23948	618.783	15740.9	651.746
CAALFM_CR07500WA	CR_07500W_A	4.80143	2.69374e-27	5.71931e-26	249.883	7.10737	157.965	10.0163	281.286	7.84291
CAALFM_C601730WA	FGR37	4.79604	1.79261e-17	1.8211e-16	118.202	5.33052	80.6631	2.22584	150.61	4.70575
CAALFM_C404040WA	C4_04040W_A	4.78206	1.60626e-19	1.94016e-18	137.902	6.21895	112.032	6.67752	132.891	1.56858
CAALFM_CR07130CA	ALK8	4.77159	5.53619e-94	1.88722e-91	2491.57	98.6147	2576.74	82.356	2859.37	108.232
CAALFM_C207620WA	C2_07620W_A	4.76035	1.22725e-72	2.28194e-70	1829.02	61.301	1282.77	56.7589	1707.65	59.6061
CAALFM_C304000CA	CTN3	4.74566	6.4542e-115	3.60027e-112	44319.5	1889.67	43033.7	1482.41	49364.5	1723.09
CAALFM_C406920CA	CSA2	4.73554	4.40076e-12	2.78096e-11	124.423	6.21895	48.1738	0	131.783	4.70575
CAALFM_CR03480WA	CR_03480W_A	4.71228	5.23112e-56	5.09495e-54	1739.85	100.392	2547.61	55.646	2029.91	83.9191
CAALFM_C702000CA	C7_02000C_A	4.70466	1.75166e-27	3.83863e-26	352.532	12.4379	216.222	16.6938	531.563	13.3329
CAALFM_C114330WA	C1_14330W_A	4.69597	6.1375e-35	2.20232e-33	10207.9	265.638	7091.63	602.089	11429.7	242.346
CAALFM_C202970CA	ALD5	4.69399	6.81385e-112	3.48415e-109	312408	15002.8	396533	14235.3	387624	13126.7
CAALFM_CR03510WA	CR_03510W_A	4.68957	3.52472e-45	2.22966e-43	597.231	23.0989	492.941	25.5971	833.89	25.8816
CAALFM_C111390WA	C1_11390W_A	4.68105	1.72107e-18	1.89595e-17	776.608	19.5453	185.973	13.355	741.974	32.9402
CAALFM_C501990WA	C5_01990W_A	4.66857	1.38519e-76	2.93088e-74	2987.19	109.276	2319.06	122.421	2732.01	85.4877
CAALFM_C104690CA	C1_04690C_A	4.62822	3.0137e-42	1.6811e-40	776.608	23.9874	468.294	30.0488	826.138	29.8031
CAALFM_C303980CA	C3_03980C_A	4.61849	1.75913e-32	5.37017e-31	4326.82	153.697	1647.99	159.147	4940.22	131.761
CAALFM_C306510CA	HST6	4.61492	3.46457e-30	8.89482e-29	857.483	29.3179	382.029	25.5971	1000	36.0774
CAALFM_C400850CA	C4_00850C_A	4.58362	5.52059e-28	1.24998e-26	1459.9	76.4042	1035.18	77.9043	1764.13	24.313
CAALFM_C405700WA	ZCF5	4.5833	9.59646e-50	7.09445e-48	1210.02	42.6442	1285.01	52.3072	1679.96	78.4291
CAALFM_C102690CA	C1_02690C_A	4.57331	5.52156e-40	2.6469e-38	1297.11	56.8589	685.636	42.2909	1253.6	36.8617
CAALFM_C402230CA	C4_02230C_A	4.56527	5.49212e-25	9.97032e-24	979.833	23.0989	529.912	64.5493	1148.4	25.8816
CAALFM_C304040WA	C3_04040W_A	4.5582	6.44301e-14	4.78045e-13	113.018	3.55368	54.8957	4.45168	90.8087	3.13716
CAALFM_C700480WA	FGR2	4.54081	4.57783e-10	2.35059e-09	72.5802	6.21895	38.0909	3.33876	126.246	0.784291
CAALFM_C404030WA	JEN2	4.53706	1.03304e-60	1.21899e-58	7340.97	374.025	11328.7	332.763	6580.31	380.381
CAALFM_C301930WA	PXP2	4.49964	5.23797e-54	4.7265e-52	5798.12	408.674	8201.87	301.601	7134.02	224.307
CAALFM_C101740WA	CTN1	4.47306	3.65137e-88	1.0669e-85	44168.2	2009.61	43932.2	2203.58	39942.5	1553.68
CAALFM_CR08740WA	CR_08740W_A	4.40271	9.3981e-07	3.24883e-06	32.1427	2.66526	22.4064	0	39.8672	1.56858
CAALFM_C301740CA	C3_01740C_A	4.39943	4.65594e-10	2.3867e-09	96.428	2.66526	34.7299	5.5646	66.4454	1.56858
CAALFM_C113850CA	DAL7	4.39211	1.35198e-47	9.32104e-46	2157.71	73.7389	1454.18	101.276	2452.94	113.722
CAALFM_CR03240CA	CR_03240C_A	4.33167	1.93696e-83	4.95216e-81	6846.39	283.406	5550.07	360.586	6678.87	304.305
CAALFM_C500470CA	KRE62	4.32919	4.37037e-23	7.02005e-22	509.098	17.7684	210.62	24.4842	600.223	23.5287
CAALFM_C104350CA	C1_04350C_A	4.31269	4.4384e-66	6.4843e-64	6014.82	271.857	4373.73	311.617	6792.93	281.56
CAALFM_C112330WA	C1_12330W_A	4.2784	1.16216e-14	9.21322e-14	133.755	8.88421	66.0989	5.5646	155.039	3.92146
CAALFM_C500810CA	C5_00810C_A	4.25083	1.01769e-14	8.14156e-14	143.087	5.33052	73.9411	11.1292	223.7	7.05862
CAALFM_C109900WA	LIP3	4.24498	4.28022e-13	2.97097e-12	136.865	3.55368	58.2567	10.0163	125.139	3.92146
CAALFM_C110050WA	C1_10050W_A	4.23696	3.28106e-56	3.30043e-54	2596.3	119.048	2267.53	162.486	2218.17	95.6835
CAALFM_C206470WA	RTA2	4.20138	7.19856e-60	8.17969e-58	18129.5	1260.67	26235.7	1101.79	17171.7	982.717
CAALFM_C601440CA	FRP5	4.19698	2.4856e-37	1.01678e-35	1622.69	71.0737	962.355	102.389	1727.58	62.7433
CAALFM_CR00650WA	CR_00650W_A	4.19334	4.11306e-15	3.38762e-14	101.612	5.33052	67.2192	5.5646	130.676	5.49004
CAALFM_C200050CA	C2_00050C_A	4.16712	1.07428e-12	7.25968e-12	111.981	6.21895	49.2941	4.45168	146.18	6.27433
CAALFM_C301300CA	NCE103	4.16092	8.65538e-33	2.72356e-31	8022.18	408.674	3469.63	248.181	5822.83	310.579
CAALFM_CR08310CA	CR_08310C_A	4.14932	2.24053e-16	2.07046e-15	598.268	24.8758	137.799	25.5971	518.274	20.3916
CAALFM_CR03500WA	CIT1	4.1193	2.72868e-25	5.02799e-24	90910.8	6064.36	112274	9532.15	116273	2786.59
CAALFM_C701750WA	C7_01750W_A	4.09438	2.23834e-36	8.69269e-35	1443.31	109.276	1015.01	58.9847	1685.5	73.7234
CAALFM_C106620CA	C1_06620C_A	4.07104	6.27308e-67	9.6229e-65	2686.5	159.027	2202.55	162.486	2595.8	124.702
CAALFM_C402620CA	C4_02620C_A	4.0649	5.3026e-39	2.44637e-37	35038.6	1828.37	44629.1	3466.74	39295.8	1814.85
CAALFM_C305660CA	C3_05660C_A	4.05426	4.3364e-11	2.47518e-10	181.45	13.3263	47.0535	5.5646	232.559	8.6272
CAALFM_C109590CA	LIP10	4.04312	0.000161745	0.000404099	31.1058	0.888421	7.84224	4.45168	42.0821	0
CAALFM_C200750WA	C2_00750W_A	4.03881	3.29783e-47	2.24839e-45	5719.32	444.21	8129.04	297.149	5276.87	421.164
CAALFM_C114320CA	C1_14320C_A	4.02654	2.33912e-49	1.70867e-47	7321.27	461.979	5273.35	454.071	7200.47	299.599
CAALFM_CR04980CA	CR_04980C_A	4.02569	4.34832e-06	1.37109e-05	66.359	4.4421	12.3235	0	63.1231	3.92146
CAALFM_C702880CA	LIP9	4.01085	3.21643e-11	1.87249e-10	467.624	27.541	137.799	5.5646	548.175	37.646
CAALFM_C402820WA	C4_02820W_A	4.00852	7.91131e-23	1.23836e-21	386.749	27.541	203.898	15.5809	437.432	20.3916
CAALFM_CR08690CA	ECI1	3.9969	1.73721e-50	1.34931e-48	6943.85	445.987	7857.93	636.59	8414.2	373.323
CAALFM_C205950CA	TES15	3.9846	5.44743e-41	2.80886e-39	3821.87	186.568	3785.56	353.908	4060.92	198.426
CAALFM_C304870WA	C3_04870W_A	3.94622	1.0614e-11	6.44828e-11	379.491	15.9916	123.235	37.8393	433.003	7.84291
CAALFM_C404020CA	C4_04020C_A	3.94163	1.96518e-22	2.97004e-21	495.619	28.4295	458.211	12.2421	354.375	43.136
CAALFM_CR07540CA	CR_07540C_A	3.91628	4.27008e-38	1.87151e-36	1063.82	70.1852	664.35	60.0976	1139.54	59.6061
CAALFM_C111710CA	C1_11710C_A	3.91414	7.94233e-13	5.39094e-12	85.0225	2.66526	72.8208	4.45168	97.4533	9.41149
CAALFM_CR08380CA	CR_08380C_A	3.91149	9.56751e-13	6.47972e-12	191.819	8.88421	62.7379	14.4679	208.196	7.84291
CAALFM_C305060WA	C3_05060W_A	3.89528	3.68252e-73	7.28901e-71	6170.35	424.665	5132.19	403.99	6389.83	360.774
CAALFM_C404400CA	C4_04400C_A	3.89192	5.65428e-12	3.53306e-11	298.616	28.4295	131.077	3.33876	272.426	14.9015
CAALFM_C406630CA	C4_06630C_A	3.86895	1.26283e-08	5.48e-08	83.9856	7.99579	33.6096	2.22584	67.5528	2.35287
CAALFM_C104500WA	ICL1	3.8539	6.72111e-33	2.14796e-31	110963	9395.94	156573	12791.9	136718	5772.38
CAALFM_C401310WA	C4_01310W_A	3.84533	8.2943e-47	5.53194e-45	4164.03	317.166	3238.85	199.213	4264.69	294.109
CAALFM_C106220CA	C1_06220C_A	3.81191	1.40136e-24	2.4709e-23	693.659	47.9747	390.992	24.4842	674.421	51.7632
CAALFM_CR04820WA	CR_04820W_A	3.80666	1.95784e-60	2.26666e-58	78968.3	5315.42	55684.4	4397.14	63706.7	4462.62
CAALFM_C207530CA	C2_07530C_A	3.80575	5.043e-10	2.57436e-09	100.575	5.33052	42.5722	11.1292	133.998	3.92146
CAALFM_C112040WA	C1_12040W_A	3.80207	6.5176e-06	1.9996e-05	53.9167	6.21895	23.5267	0	34.3301	1.56858
CAALFM_C304570CA	DUR35	3.79965	7.87188e-25	1.41648e-23	649.074	30.2063	334.976	45.6297	692.14	44.7046
CAALFM_C110570CA	C1_10570C_A	3.77406	1.71983e-19	2.06919e-18	1168.54	90.6189	520.949	41.178	1305.65	86.272
CAALFM_CR05090CA	HGT9	3.77216	2.89134e-32	8.73955e-31	1283.63	89.7305	1083.35	51.1943	1166.12	116.075
CAALFM_C402210WA	C4_02210W_A	3.77016	5.45282e-40	2.63453e-38	549.536	47.0863	478.377	31.1617	538.208	36.0774
CAALFM_C111260CA	C1_11260C_A	3.7631	6.61017e-31	1.80267e-29	4584.99	492.185	4420.78	204.777	4901.46	326.265
CAALFM_C104310CA	GIG1	3.75974	4.88598e-26	9.42779e-25	1924.41	139.482	1147.21	166.938	2147.29	79.9977
CAALFM_C702370WA	C7_02370W_A	3.73026	7.54422e-61	9.07674e-59	37646.3	2472.48	27729	2125.68	30572.6	2630.51
CAALFM_CR05210WA	CR_05210W_A	3.7236	6.04885e-27	1.2455e-25	326.611	22.2105	215.102	18.9196	316.723	23.5287
CAALFM_C505430WA	PEX4	3.70206	1.11846e-19	1.36984e-18	9712.27	491.297	9173.18	1337.73	10611.3	439.203
CAALFM_CR04610CA	CR_04610C_A	3.70039	1.68705e-40	8.41606e-39	1291.93	99.5031	859.286	77.9043	1260.25	84.7034
CAALFM_C302930WA	C3_02930W_A	3.69483	6.21917e-38	2.70644e-36	1162.32	74.6273	767.419	61.2106	998.896	89.4092
CAALFM_CR10200WA	CR_10200W_A	3.69436	9.83745e-23	1.53205e-21	493.545	30.2063	306.968	50.0814	528.241	23.5287
CAALFM_C303850CA	SOL1	3.69037	2.53394e-34	8.63793e-33	7809.63	514.396	5112.02	723.397	9127.38	471.359
CAALFM_C701880CA	C7_01880C_A	3.6819	1.11191e-18	1.24729e-17	757.945	40.8674	264.396	52.3072	723.147	43.136
CAALFM_CR01250CA	CR_01250C_A	3.67098	3.12998e-33	1.01082e-31	329.721	22.2105	373.067	28.9359	380.954	33.7245
CAALFM_C102670CA	C1_02670C_A	3.66141	3.39861e-19	4.01809e-18	848.151	69.2968	379.789	40.0651	1027.69	68.2333
CAALFM_C104870WA	SAP7	3.65136	4.95079e-16	4.409e-15	730.986	48.8631	271.118	23.3713	655.595	58.8218
CAALFM_C100390WA	ENA2	3.63794	6.97298e-31	1.89319e-29	151299	9056.56	131661	17593	160507	8975.43
CAALFM_C103470CA	C1_03470C_A	3.63395	4.86917e-22	7.21672e-21	656.332	44.421	305.847	51.1943	706.536	39.2146
CAALFM_C112860CA	C1_12860C_A	3.63287	6.29201e-57	6.54369e-55	7310.9	675.2	6486.65	552.008	8836.13	596.846
CAALFM_C702210WA	C7_02210W_A	3.61833	3.40249e-25	6.21359e-24	803.566	40.8674	469.414	69.001	543.745	39.2146
CAALFM_C208150WA	C2_08150W_A	3.61008	1.38466e-15	1.18995e-14	157.603	17.7684	103.069	8.90335	171.651	8.6272
CAALFM_C113080WA	OP4	3.60512	0.00160941	0.00337504	621.079	15.9916	269.997	111.292	728.685	6.27433
CAALFM_C504210CA	MRV4	3.60132	6.98407e-15	5.64615e-14	548.499	39.0905	177.011	32.2747	657.809	42.3517
CAALFM_C301060WA	C3_01060W_A	3.59799	6.63496e-32	1.97632e-30	2504.02	190.122	1851.89	110.179	1795.13	206.269
CAALFM_C503730WA	C5_03730W_A	3.59009	2.53102e-16	2.32142e-15	528.799	53.3052	1254.76	106.84	641.198	42.3517
CAALFM_CR02290WA	PGA22	3.5522	1.01513e-09	5.00306e-09	90.2068	6.21895	36.9706	5.5646	85.2716	6.27433
CAALFM_C108530WA	C1_08530W_A	3.54427	1.70795e-29	4.22581e-28	986.054	75.5158	634.101	80.1302	1231.45	88.6249
CAALFM_C210350CA	ACS1	3.5378	1.44969e-33	4.80827e-32	91257.1	10173.3	94753.3	9387.47	101493	5195.14
CAALFM_C402720CA	C4_02720C_A	3.53556	5.966e-23	9.3865e-22	6222.2	779.145	12568.9	588.734	5042.1	687.039
CAALFM_C112870CA	C1_12870C_A	3.53457	5.77038e-65	8.04705e-63	4525.89	341.154	3964.81	386.183	4591.38	401.557
CAALFM_C302790WA	C3_02790W_A	3.53014	8.33636e-11	4.58762e-10	2704.13	225.659	6123.67	638.816	2530.46	119.997
CAALFM_C701430CA	C7_01430C_A	3.51863	2.76096e-20	3.5741e-19	13696.9	947.057	14895.8	1878.61	11069.8	636.844
CAALFM_C208580WA	C2_08580W_A	3.50941	4.49369e-13	3.1086e-12	228.109	15.9916	156.845	30.0488	197.121	6.27433
CAALFM_C105710CA	UGA4	3.48568	4.16338e-24	7.11602e-23	1610.24	93.2842	1059.82	184.745	1981.18	138.035
CAALFM_C210130WA	C2_10130W_A	3.47743	1.89192e-27	4.1166e-26	4170.25	345.596	2120.77	314.956	4604.67	317.638
CAALFM_C500540CA	AGA1	3.46905	3.40347e-22	5.06886e-21	263.362	25.7642	181.492	17.8067	284.608	21.9602
CAALFM_C111320CA	C1_11320C_A	3.46758	2.55042e-44	1.53425e-42	270971	25001.9	205686	19399.3	206376	17343
CAALFM_C111050WA	C1_11050W_A	3.4386	2.89981e-13	2.03119e-12	1592.62	152.808	436.925	97.9369	1915.84	112.938
CAALFM_C500530WA	C5_00530W_A	3.43099	7.25849e-09	3.23208e-08	187.672	7.10737	63.8583	26.7101	276.856	15.6858
CAALFM_CR04900CA	PGA39	3.42039	1.63882e-17	1.6704e-16	249.883	26.6526	144.521	14.4679	224.807	16.4701
CAALFM_CR06460WA	GST3	3.40022	1.1344e-25	2.12864e-24	988.127	111.941	657.628	58.9847	1011.08	79.9977
CAALFM_C205180WA	WH11	3.39798	1.71074e-31	4.83739e-30	544727	58150.7	461601	29984.3	449886	50007.2
CAALFM_C208090WA	C2_08090W_A	3.39682	1.10673e-25	2.0831e-24	1688.01	158.139	2816.49	268.214	1749.73	168.623
CAALFM_C704070CA	C7_04070C_A	3.39572	1.02557e-05	3.0757e-05	62.2116	8.88421	14.5642	2.22584	91.9161	4.70575
CAALFM_C604310WA	PEX11	3.39149	5.4868e-24	9.27465e-23	23761.7	1938.53	15509.7	1049.48	14403.1	2125.43
CAALFM_C208170WA	C2_08170W_A	3.38984	1.70154e-35	6.32766e-34	1247.34	145.701	1363.43	87.9206	1390.92	146.662
CAALFM_CR07300WA	CR_07300W_A	3.38533	5.34698e-21	7.47359e-20	182.487	16.88	249.831	18.9196	242.526	28.2345
CAALFM_C702360WA	C7_02360W_A	3.38074	1.24298e-16	1.18247e-15	180.414	23.0989	132.198	11.1292	220.377	16.4701
CAALFM_CR08920WA	CR_08920W_A	3.38043	1.01642e-29	2.54561e-28	9510.08	1281.99	10180.4	608.767	9846.1	944.286
CAALFM_C406150CA	C4_06150C_A	3.37174	1.16367e-12	7.81211e-12	325.574	28.4295	119.874	14.4679	330.012	31.3716
CAALFM_C300810CA	FOX2	3.36155	4.81124e-41	2.50185e-39	7901.91	972.821	11781.3	1095.11	9953.52	816.447
CAALFM_C701700WA	C7_01700W_A	3.36142	4.01436e-11	2.29992e-10	65928.7	3161	51301.7	12008.4	63241.6	2392.09
CAALFM_C108330CA	ADH2	3.35246	3.30481e-39	1.54797e-37	97709.5	13395.6	123255	9059.16	100015	8970.72
CAALFM_C108340CA	C1_08340C_A	3.34864	1.02684e-55	9.84479e-54	9307.89	941.726	8234.35	969.353	9849.42	778.801
CAALFM_C501670WA	DAL52	3.34593	4.10712e-13	2.86054e-12	205.298	15.1032	117.634	30.0488	245.848	11.7644
CAALFM_C202950WA	C2_02950W_A	3.33011	1.4926e-32	4.62555e-31	1757.48	183.903	1324.22	146.905	2209.31	194.504
CAALFM_C207840WA	C2_07840W_A	3.32362	3.84855e-11	2.21319e-10	142.05	12.4379	57.1363	10.0163	119.602	9.41149
CAALFM_C209990CA	YOR1	3.31188	3.52575e-46	2.30149e-44	9203.17	901.747	10266.6	1167.45	9076.44	807.036
CAALFM_C203350WA	PGA17	3.30983	3.65125e-11	2.1116e-10	243.662	17.7684	95.2272	31.1617	254.707	11.7644
CAALFM_C704250WA	TPO2	3.3056	6.70925e-18	7.02525e-17	1500.34	127.933	644.184	143.567	1903.66	138.035
CAALFM_C106880CA	SPO22	3.30495	1.24847e-14	9.84656e-14	996.422	108.387	367.465	84.5819	1192.69	65.8805
CAALFM_C400080CA	C4_00080C_A	3.29309	1.10355e-51	9.27583e-50	6252.26	711.625	6878.77	793.511	7823.95	633.707
CAALFM_CR04970CA	CR_04970C_A	3.28836	6.48983e-08	2.56748e-07	126.497	11.5495	34.7299	13.355	131.783	5.49004
CAALFM_C105830WA	C1_05830W_A	3.2851	1.07432e-09	5.27785e-09	145.16	17.7684	59.377	15.5809	193.799	7.84291
CAALFM_C702070WA	GRX1	3.28224	1.8877e-12	1.24414e-11	330.758	36.4253	168.048	10.0163	290.145	33.7245
CAALFM_C700110WA	SOD3	3.28053	0.000270031	0.000648497	3750.32	1235.79	29020.8	2100.08	8245.87	885.465
CAALFM_C600180CA	C6_00180C_A	3.27642	1.65263e-26	3.30311e-25	306.911	38.2021	380.909	41.178	332.227	26.6659
CAALFM_C109700WA	C1_09700W_A	3.26717	2.65241e-13	1.86642e-12	134.792	16.88	112.032	7.79043	194.907	20.3916
CAALFM_C700290CA	HGT13	3.26097	4.03367e-39	1.87504e-37	1051.38	98.6147	1113.6	143.567	1174.98	107.448
CAALFM_C400860CA	C4_00860C_A	3.25445	7.55865e-30	1.90081e-28	8565.5	1276.66	13163.8	920.384	7988.95	916.836
CAALFM_C208520CA	C2_08520C_A	3.25437	0.000307431	0.000733151	53.9167	7.99579	7.84224	4.45168	63.1231	0.784291
CAALFM_C202960CA	C2_02960C_A	3.25229	4.80254e-43	2.78003e-41	6981.18	634.332	5720.36	824.673	7911.43	705.078
CAALFM_C501570CA	SPO1	3.2467	1.99727e-13	1.41353e-12	1266.01	129.709	466.053	67.8881	1468.44	138.82
CAALFM_C406430CA	C4_06430C_A	3.24602	3.52487e-56	3.48848e-54	3057.7	298.509	2992.38	352.795	2916.95	294.893
CAALFM_C601490CA	C6_01490C_A	3.24243	2.16146e-31	6.0285e-30	1124.99	174.13	1262.6	102.389	1431.9	126.271
CAALFM_C104460CA	C1_04460C_A	3.23785	5.417e-50	4.0535e-48	4192.02	517.061	5052.64	559.798	5308.99	466.653
CAALFM_CR03670WA	CR_03670W_A	3.23427	2.9885e-09	1.39874e-08	494.582	29.3179	466.053	99.0498	374.309	14.9015
CAALFM_C504440CA	SFC1	3.23214	4.11453e-41	2.15784e-39	17488.7	2290.35	17972.2	1641.56	15909.2	1534.86
CAALFM_C402610CA	SUL2	3.22825	2.18002e-12	1.43065e-11	897.921	62.1895	708.042	176.954	1046.52	45.4889
CAALFM_C302810CA	FAA21	3.21109	3.13179e-49	2.26078e-47	3225.67	334.046	2528.56	309.392	3147.3	317.638
CAALFM_C207280WA	C2_07280W_A	3.19318	9.70032e-19	1.09615e-17	341.127	31.9831	196.056	38.9522	349.946	26.6659
CAALFM_CR08210CA	ACO1	3.17873	4.21095e-14	3.17815e-13	23030.7	2703.46	35733.7	5485.58	29236	1530.94
CAALFM_C504190WA	MRV2	3.1662	6.29789e-36	2.38542e-34	14707.9	1469.45	10117.6	1686.07	15271.4	1312.12
CAALFM_C502110WA	C5_02110W_A	3.15672	2.45116e-33	8.04294e-32	3120.95	406.897	3436.02	261.536	3328.91	438.419
CAALFM_C302140CA	C3_02140C_A	3.15519	3.05427e-36	1.17868e-34	2768.42	423.777	3833.74	373.941	3176.09	300.383
CAALFM_C307240WA	C3_07240W_A	3.15341	4.04499e-12	2.58005e-11	967.39	119.048	423.481	38.9522	993.359	109.016
CAALFM_C503810CA	C5_03810C_A	3.15168	3.50713e-14	2.67658e-13	611.747	62.1895	276.719	80.1302	738.651	41.5674
CAALFM_C405200CA	C4_05200C_A	3.14995	2.70382e-10	1.418e-09	289.284	27.541	107.551	36.7263	277.963	12.5487
CAALFM_C102700CA	C1_02700C_A	3.14938	3.21549e-41	1.71567e-39	144049	16943.1	121076	11758	117799	14455.3
CAALFM_C403540CA	ECM38	3.14899	3.60119e-40	1.75372e-38	4887.76	659.208	6801.46	715.607	5465.13	559.984
CAALFM_CR10310WA	CR_10310W_A	3.14687	2.16753e-16	2.0121e-15	446.887	31.9831	198.297	45.6297	343.301	34.5088
CAALFM_C303130CA	C3_03130C_A	3.14057	0.000205336	0.000503776	40.4375	3.55368	8.96256	2.22584	29.9004	3.13716
CAALFM_C304200WA	AFP99	3.13969	2.40496e-31	6.64723e-30	756.908	109.276	945.55	120.195	1079.74	87.0563
CAALFM_CR09390CA	CR_09390C_A	3.13352	1.61882e-09	7.83365e-09	96.428	15.9916	62.7379	4.45168	114.065	10.1958
CAALFM_C202060CA	FMO1	3.13161	8.25873e-38	3.54374e-36	982.943	138.594	1159.53	102.389	992.251	116.075
CAALFM_C602890CA	HPD1	3.12996	4.30197e-26	8.35344e-25	2126.6	362.476	3038.31	199.213	2281.29	287.835
CAALFM_C200290WA	C2_00290W_A	3.11877	2.89832e-30	7.47232e-29	2279.02	355.368	2323.54	204.777	2794.03	290.188
CAALFM_C206680WA	FRP3	3.11414	8.044e-19	9.14036e-18	130972	16813.4	111774	7070.38	121590	18192.4
CAALFM_C106430CA	C1_06430C_A	3.10877	3.47431e-21	4.88954e-20	780.755	63.9663	466.053	102.389	802.882	72.1548
CAALFM_CR05190WA	CR_05190W_A	3.06787	0.0004208	0.000981014	32.1427	4.4421	12.3235	0	35.4375	4.70575
CAALFM_C202070WA	SPR3	3.06264	1.56836e-06	5.28182e-06	75.6908	7.99579	22.4064	8.90335	94.131	6.27433
CAALFM_C210020CA	C2_10020C_A	3.06187	7.89254e-17	7.68709e-16	250.92	31.9831	153.484	22.2584	232.559	21.9602
CAALFM_C502080CA	HSP12	3.06052	2.2469e-34	7.70221e-33	3718.18	568.589	4081.33	351.682	3945.75	486.26
CAALFM_C202130CA	C2_02130C_A	3.04738	2.03694e-11	1.20994e-10	192.856	16.88	86.2647	24.4842	229.237	20.3916
CAALFM_C601500CA	TRY5	3.04668	2.58204e-27	5.52035e-26	3527.4	442.434	3786.68	347.231	4421.94	629.001
CAALFM_C111240CA	CHO1	3.04525	8.3757e-29	1.96158e-27	23987.8	3679.84	27608.1	2092.29	24623.6	3459.51
CAALFM_C302900WA	C3_02900W_A	3.03898	0.000167197	0.000416533	42.5113	5.33052	17.9251	0	52.0489	7.84291
CAALFM_C405130CA	ALD6	3.03281	6.61765e-11	3.69817e-10	6327.96	551.709	7768.3	1654.91	7126.27	388.224
CAALFM_CR08670CA	CR_08670C_A	3.01922	2.65565e-27	5.65802e-26	3368.76	441.545	2936.36	263.762	3266.9	473.712
CAALFM_C303570CA	C3_03570C_A	3.00958	7.78605e-13	5.29072e-12	214.63	34.6484	129.957	17.8067	283.5	25.0973
CAALFM_C109690WA	MLS1	3.00717	1.9162e-32	5.82069e-31	105405	17999.4	167132	18303.1	136811	14612.9
CAALFM_C304900WA	NOP14	3.00507	5.74109e-21	7.91626e-20	20788	1775.06	19868.9	3570.24	16899.3	1825.83
CAALFM_C200260CA	MUQ1	2.99932	6.55131e-41	3.3499e-39	9244.64	1277.55	9393.89	1115.15	11778.6	1410.16
CAALFM_CR00530WA	CR_00530W_A	2.99293	1.25081e-14	9.85236e-14	188.708	23.0989	128.837	13.355	184.94	25.8816
CAALFM_C406560WA	PGA15	2.99182	1.02927e-13	7.50071e-13	1627.87	181.238	545.596	141.341	1572.54	148.231
CAALFM_C504370CA	PGA37	2.98979	1.59106e-12	1.05429e-11	1205.87	145.701	2449.02	365.037	1524.92	142.741
CAALFM_C202140CA	C2_02140C_A	2.98867	0.000445768	0.00103451	48.7324	8.88421	17.9251	2.22584	27.6856	0.784291
CAALFM_C504140WA	C5_04140W_A	2.98212	6.9717e-08	2.74396e-07	144.124	15.9916	43.6925	17.8067	150.61	9.41149
CAALFM_C204420WA	IFA4	2.97762	4.41655e-23	7.0757e-22	1272.23	163.469	777.502	115.744	1322.26	148.231
CAALFM_C102270CA	C1_02270C_A	2.97576	6.28157e-25	1.13431e-23	4082.12	791.583	6199.85	479.668	4395.36	593.708
CAALFM_C102040CA	C1_02040C_A	2.97519	7.22318e-22	1.05779e-20	35097.7	3139.68	30044.8	6025.34	31489.6	3125.4
CAALFM_C302570WA	C3_02570W_A	2.95924	2.19418e-16	2.03069e-15	1957.59	295.844	4242.65	519.733	2555.93	311.364
CAALFM_C102110CA	HGT2	2.95101	9.11958e-25	1.63142e-23	67435.3	7024.74	39289.6	8800.96	71590.5	7234.3
CAALFM_C704180WA	FAA2-3	2.94665	8.01787e-26	1.52315e-24	2067.5	316.278	3317.27	301.601	2736.44	434.497
CAALFM_C208080CA	IFM3	2.94301	4.97589e-27	1.03498e-25	3144.8	426.442	4694.14	559.798	3013.3	425.87
CAALFM_C701730CA	STE18	2.93872	1.9257e-16	1.79849e-15	612.784	79.0695	296.885	58.9847	575.86	55.6847
CAALFM_C307450CA	C3_07450C_A	2.92212	1.2548e-24	2.21887e-23	1573.95	195.453	1345.5	278.23	1967.89	172.544
CAALFM_C210300CA	C2_10300C_A	2.9191	7.77316e-16	6.83325e-15	672.922	78.181	328.254	87.9206	761.907	67.449
CAALFM_C108040WA	C1_08040W_A	2.90477	2.33588e-39	1.11108e-37	2289.39	339.377	2446.78	302.714	2060.91	265.875
CAALFM_CR04840CA	MSS11	2.89411	2.42192e-27	5.21436e-26	4890.87	548.156	3154.82	546.443	5068.68	669
CAALFM_CR05680CA	CR_05680C_A	2.89001	7.20404e-19	8.21635e-18	814.972	87.0652	644.184	154.696	1086.38	102.742
CAALFM_C404410CA	LYS4	2.87652	1.93763e-31	5.42891e-30	4366.22	541.937	4243.77	752.333	4406.44	479.986
CAALFM_C500600CA	C5_00600C_A	2.87545	8.06432e-10	4.00994e-09	419.928	55.0821	137.799	33.3876	486.159	53.3318
CAALFM_C303020WA	C3_03020W_A	2.86937	5.09316e-11	2.88832e-10	208.409	37.3137	112.032	21.1455	262.459	21.1759
CAALFM_CR00360CA	LEU1	2.85898	3.41932e-10	1.76905e-09	28370.6	2170.41	18911	6633	30061	1858.77
CAALFM_C208100WA	C2_08100W_A	2.85334	4.50797e-27	9.47291e-26	94619.7	15863.6	113916	10352.4	77132	13312.6
CAALFM_C205990CA	C2_05990C_A	2.85036	1.13863e-32	3.54652e-31	3515.99	414.893	3110.01	585.395	3591.37	418.027
CAALFM_C209080CA	FGR18	2.84146	1.62064e-10	8.65471e-10	175.229	19.5453	90.7459	14.4679	190.477	29.0188
CAALFM_C113490CA	C1_13490C_A	2.83529	4.49295e-18	4.80579e-17	6832.91	977.263	3897.59	519.733	6151.74	867.426
CAALFM_C501260WA	C5_01260W_A	2.83446	2.45891e-27	5.27548e-26	2019.8	267.415	1333.18	230.374	2046.52	258.816
CAALFM_C406540WA	MNN4	2.83318	1.29082e-10	6.9356e-10	29581.6	2339.21	17502.8	6139.98	25917	1766.22
CAALFM_C301110CA	C3_01110C_A	2.82805	6.04204e-22	8.91201e-21	2611.85	274.522	1398.16	253.746	2050.95	324.697
CAALFM_CR05750WA	CR_05750W_A	2.82576	7.73096e-26	1.4732e-24	8433.82	1221.58	13496.5	1561.43	9533.81	1654.85
CAALFM_CR07160CA	CR_07160C_A	2.82488	1.48508e-17	1.51622e-16	8718.95	1066.1	12989	2063.35	8462.93	1130.16
CAALFM_CR06770CA	CR_06770C_A	2.82419	1.97649e-25	3.67508e-24	3168.64	505.511	3107.77	296.036	2592.48	449.399
CAALFM_C106980CA	C1_06980C_A	2.82381	1.36756e-13	9.84101e-13	7287.05	743.608	8665.68	1891.96	7837.23	726.254
CAALFM_CR07620WA	AAT21	2.8166	4.99816e-50	3.83359e-48	18949.7	2664.37	20808.8	2843.51	20368.8	3026.58
CAALFM_C208390WA	C2_08390W_A	2.81464	8.95192e-17	8.65023e-16	30026.4	3089.93	23762	5760.47	25691.1	2448.56
CAALFM_C306680CA	C3_06680C_A	2.8138	2.37761e-19	2.83833e-18	4711.49	893.751	6213.3	461.861	4053.17	773.311
CAALFM_C105180CA	C1_05180C_A	2.81203	1.07054e-16	1.02638e-15	8596.6	1469.45	6003.8	617.67	6838.34	964.678
CAALFM_C504470CA	C5_04470C_A	2.8037	7.40233e-30	1.86916e-28	41031.7	6653.38	53736.2	7858.32	43467.5	5287.69
CAALFM_C600600CA	YHM2	2.80356	8.4572e-20	1.05047e-18	5019.44	717.844	4682.94	1022.77	5799.58	481.555
CAALFM_CR00300WA	CDA2	2.80333	3.07191e-22	4.5862e-21	1564.62	186.568	1189.78	282.681	1848.29	191.367
CAALFM_C103150CA	C1_03150C_A	2.80266	1.72184e-31	4.84643e-30	3017.26	517.949	3881.91	391.748	3134.01	527.044
CAALFM_CR07700WA	CR_07700W_A	2.80201	1.45787e-44	8.94549e-43	2095.49	305.617	1981.85	306.053	2188.27	287.051
CAALFM_C209960WA	C2_09960W_A	2.79524	1.44647e-17	1.48172e-16	1916.12	274.522	1137.13	168.051	2029.91	288.619
CAALFM_C103320CA	EHD3	2.78152	1.09729e-19	1.34659e-18	12659	1591.16	12367.2	2640.96	12639	1247.81
CAALFM_C302990CA	C3_02990C_A	2.77307	0.000149757	0.000376911	48.7324	2.66526	25.7674	3.33876	71.9825	14.9015
CAALFM_C109420WA	LIP2	2.77018	4.56522e-09	2.09515e-08	150.345	11.5495	82.9037	30.0488	140.643	14.1172
CAALFM_C406380WA	SOU2	2.76643	1.629e-20	2.17294e-19	333.869	42.6442	341.698	66.7752	348.838	42.3517
CAALFM_C208620WA	C2_08620W_A	2.76297	9.08239e-24	1.52684e-22	7186.48	1171.83	10294.6	1513.57	7264.7	961.541
CAALFM_CR06550CA	CR_06550C_A	2.76227	1.02661e-10	5.5894e-10	12668.4	1650.69	18849.4	3905.23	13684.4	1108.2
CAALFM_C602520WA	ISA1	2.7593	5.20069e-30	1.32964e-28	19664	2378.3	12620.4	2550.81	16266.9	2242.29
CAALFM_C305080WA	C3_05080W_A	2.74756	1.97276e-37	8.17897e-36	893.773	133.263	882.812	134.663	906.98	131.761
CAALFM_C203540WA	RAD32	2.74489	2.08213e-38	9.25794e-37	6139.25	874.206	5806.62	879.206	6926.93	1061.15
CAALFM_C206980WA	C2_06980W_A	2.74098	4.47958e-05	0.000122055	45.6218	4.4421	20.1658	5.5646	70.8751	10.1958
CAALFM_C305620WA	ATO5	2.73264	7.99605e-22	1.16818e-20	836.746	133.263	596.01	101.276	959.029	124.702
CAALFM_C106120CA	C1_06120C_A	2.73145	3.88006e-12	2.48259e-11	1164.39	178.573	804.39	70.1139	1114.07	214.111
CAALFM_C406620CA	C4_06620C_A	2.72967	1.15069e-20	1.55178e-19	5967.13	849.33	4184.4	889.222	4743.09	508.221
CAALFM_CR03200CA	CR_03200C_A	2.72943	4.14125e-16	3.70419e-15	10753.3	1120.3	5440.28	1757.3	11394.3	1283.1
CAALFM_C401320CA	OPT6	2.71593	1.43031e-28	3.31185e-27	5664.37	882.202	4365.89	760.124	6664.47	898.013
CAALFM_C202910WA	C2_02910W_A	2.71012	9.35982e-21	1.27343e-19	1542.85	265.638	1071.03	159.147	1526.03	207.053
CAALFM_C601430CA	FRP6	2.70855	5.31192e-50	4.02394e-48	25917.3	3768.68	24092.5	3917.48	24401	3697.93
CAALFM_C206930CA	C2_06930C_A	2.70317	5.23683e-10	2.66702e-09	212.556	42.6442	115.393	18.9196	233.666	24.313
CAALFM_C407040WA	C4_07040W_A	2.70301	6.28492e-29	1.47756e-27	1160.25	194.564	1194.26	158.035	1389.82	221.17
CAALFM_CR04830CA	CR_04830C_A	2.70044	4.34585e-34	1.46517e-32	8740.73	1145.17	6844.04	1282.08	6955.73	1041.54
CAALFM_C200890WA	C2_00890W_A	2.69884	1.85529e-11	1.10525e-10	284.1	43.5326	256.553	22.2584	343.301	69.0176
CAALFM_C304890WA	CDR2	2.69774	2.38289e-16	2.19541e-15	2633.62	339.377	1344.38	400.651	3028.8	340.382
CAALFM_C200270CA	C2_00270C_A	2.69339	1.42944e-27	3.16643e-26	3265.07	624.56	3358.72	429.587	4084.18	599.983
CAALFM_C111950WA	C1_11950W_A	2.69191	3.13574e-14	2.40511e-13	2043.65	381.133	1866.45	155.809	2153.94	399.988
CAALFM_C304930CA	HGT4	2.68048	3.16841e-32	9.53007e-31	7463.32	1233.13	8577.17	1021.66	7705.45	1447.8
CAALFM_C112900WA	C1_12900W_A	2.67582	8.57574e-36	3.22827e-34	7286.01	1088.32	6631.18	1280.97	8514.98	1141.93
CAALFM_CR06990WA	CR_06990W_A	2.67414	0.000663486	0.00149618	53.9167	6.21895	22.4064	14.4679	56.4786	0.784291
CAALFM_C101240WA	IFD3	2.67338	1.48016e-36	5.89755e-35	2410.7	369.583	2155.5	389.522	2281.29	315.285
CAALFM_C602550WA	C6_02550W_A	2.67028	9.17359e-07	3.17659e-06	128.571	9.77263	53.7754	27.823	173.865	18.823
CAALFM_C105170CA	CUE5	2.66566	1.66695e-33	5.49913e-32	18558.8	2956.66	22111.8	3757.22	19935.8	2839.13
CAALFM_C107150WA	C1_07150W_A	2.66534	2.01983e-23	3.31382e-22	1117.73	188.345	1225.63	227.036	1132.89	134.114
CAALFM_C207410WA	C2_07410W_A	2.6598	8.48774e-17	8.21463e-16	1973.14	341.154	3282.54	540.879	2242.53	305.874
CAALFM_C101630WA	C1_01630W_A	2.65497	4.77858e-27	1.00073e-25	37320.7	4870.32	30621.7	6802.16	33976.9	4511.24
CAALFM_C209220WA	DDR48	2.64822	8.23559e-15	6.64916e-14	76542	19985.9	157487	12186.5	88165.3	19222.2
CAALFM_C301960CA	POX1-3	2.64702	2.30728e-25	4.27719e-24	9758.92	1967.85	15430.2	1977.66	10531.6	1757.6
CAALFM_CR09920WA	CR_09920W_A	2.63896	8.22468e-21	1.12649e-19	67500.6	12357.9	80637.3	7800.45	67944.9	14530.6
CAALFM_CR06010WA	CR_06010W_A	2.63478	8.45775e-14	6.20775e-13	3018.3	412.227	1498.99	382.844	3736.45	533.318
CAALFM_C103880CA	C1_03880C_A	2.62389	1.3612e-05	4.00014e-05	113.018	14.2147	29.1283	6.67752	90.8087	16.4701
CAALFM_C702810WA	PRX1	2.61933	2.96176e-14	2.28022e-13	42918.7	4765.49	36760	10437	42287	4648.49
CAALFM_C106970CA	C1_06970C_A	2.61851	1.60999e-13	1.15138e-12	17441	2197.06	21984	4777.76	16156.2	2077.59
CAALFM_C402020WA	CAT2	2.61779	4.13602e-17	4.08016e-16	5455.96	1242.01	9529.44	1447.91	6660.04	837.623
CAALFM_C208660CA	C2_08660C_A	2.61591	1.46955e-17	1.50286e-16	1239.05	196.341	842.481	235.939	1533.78	158.427
CAALFM_CR03220CA	CR_03220C_A	2.61075	1.41473e-17	1.45164e-16	1971.07	350.038	1293.97	291.585	2648.96	326.265
CAALFM_CR09210WA	SUC1	2.60711	3.27327e-10	1.70066e-09	2896.99	264.749	1792.51	722.285	3011.08	278.423
CAALFM_C402940WA	ABP1	2.60656	1.91301e-17	1.9402e-16	11280	2331.22	22097.2	3251.95	15080.9	2374.05
CAALFM_C504230WA	MRV6	2.59825	2.37724e-08	9.96361e-08	547.462	72.8505	174.77	45.6297	569.216	94.1149
CAALFM_C405840WA	FRE3	2.59312	1.05476e-13	7.67733e-13	1417.39	230.989	655.387	161.373	1423.04	186.661
CAALFM_C306170CA	C3_06170C_A	2.58807	7.17269e-05	0.000190045	35.2532	6.21895	25.7674	4.45168	26.5782	3.92146
CAALFM_C206180CA	FGR12	2.58599	0.0015415	0.00324149	41.4744	7.10737	7.84224	2.22584	40.9747	5.49004
CAALFM_C114180WA	C1_14180W_A	2.57945	2.74669e-22	4.11066e-21	6652.49	833.339	4828.58	1260.94	6254.73	874.485
CAALFM_C110850WA	C1_10850W_A	2.57737	7.38198e-08	2.89061e-07	102.649	23.0989	68.3395	11.1292	89.7013	9.41149
CAALFM_C602020CA	C6_02020C_A	2.56833	9.72829e-12	5.9455e-11	2279.02	262.973	2401.97	691.123	2688.82	290.188
CAALFM_C304020CA	ZCF16	2.56647	8.10327e-27	1.65739e-25	2879.36	569.478	2976.69	403.99	3347.74	578.807
CAALFM_C301250WA	PMC1	2.56246	3.54577e-17	3.51484e-16	40036.3	5948.87	50383	10965.6	44288.1	5891.59
CAALFM_C300230CA	C3_00230C_A	2.5596	3.13427e-08	1.29073e-07	119.239	35.5368	115.393	11.1292	130.676	14.9015
CAALFM_C501980CA	C5_01980C_A	2.55067	1.8157e-22	2.76455e-21	6084.29	1075.88	4741.2	676.655	5383.18	1012.52
CAALFM_C402200CA	C4_02200C_A	2.55027	3.41418e-14	2.61541e-13	544.351	121.714	476.136	52.3072	477.299	80.782
CAALFM_C204950CA	CYT1	2.54175	1.55371e-25	2.90658e-24	28165.3	5549.96	30764	3750.54	23977.9	4936.33
CAALFM_C204430WA	C2_04430W_A	2.54076	1.93889e-09	9.2626e-09	190.782	23.9874	97.4679	27.823	229.237	36.8617
CAALFM_C110240CA	C1_10240C_A	2.53624	1.0714e-18	1.20405e-17	2458.39	583.692	2493.83	298.262	2585.83	416.459
CAALFM_C100410CA	C1_00410C_A	2.53238	3.42976e-23	5.53816e-22	6894.08	1561.84	10516.4	1457.92	7290.17	1250.16
CAALFM_C300930WA	ATO2	2.53097	1.66733e-20	2.21925e-19	14942.2	3096.15	18590.6	2021.06	16554.9	3547.35
CAALFM_CR08830WA	CR_08830W_A	2.53021	9.7823e-10	4.82898e-09	33431.5	7662.63	28865.1	2051.11	28467.4	5997.47
CAALFM_C702290WA	C7_02290W_A	2.52894	2.44813e-15	2.06059e-14	1943.08	339.377	1296.21	172.502	1482.84	305.089
CAALFM_C106000WA	C1_06000W_A	2.5273	2.83602e-23	4.59151e-22	875.11	174.13	981.401	198.1	1281.29	172.544
CAALFM_CR00150CA	POT1	2.52498	9.66367e-26	1.8245e-24	4850.43	1168.27	7194.7	1023.89	6101.9	960.757
CAALFM_C405890WA	C4_05890W_A	2.52138	3.31848e-18	3.5849e-17	1627.87	313.613	1311.9	169.164	1315.62	257.247
CAALFM_C111340WA	PRM1	2.52059	5.29561e-12	3.3157e-11	676.033	116.383	501.904	57.8718	698.784	151.368
CAALFM_C205910WA	C2_05910W_A	2.51101	2.23904e-21	3.16561e-20	6031.41	1002.14	4252.74	1043.92	7431.92	1061.93
CAALFM_C401160WA	CRD2	2.506	6.20869e-14	4.62336e-13	2123.49	302.951	1055.34	199.213	1568.11	332.539
CAALFM_CR01730WA	IFU5	2.506	2.45212e-19	2.9216e-18	5696.51	1302.42	10469.4	1528.04	7514.97	1338.78
CAALFM_CR08870WA	PEX13	2.50285	7.21315e-28	1.61532e-26	11926	1859.46	10906.3	1838.54	12462.9	2527.77
CAALFM_C210320CA	C2_10320C_A	2.49758	5.88545e-10	2.97717e-09	511.172	91.5073	293.524	43.4038	579.182	109.016
CAALFM_C304440CA	C3_04440C_A	2.49624	1.75316e-09	8.45042e-09	212.556	23.9874	108.671	42.2909	235.881	32.9402
CAALFM_C101750WA	C1_01750W_A	2.49389	1.0517e-23	1.75838e-22	7549.38	1043.89	6423.92	1583.68	7034.35	1103.5
CAALFM_C700060CA	C7_00060C_A	2.49096	1.73279e-19	2.08071e-18	3201.82	867.099	3949.13	505.265	3786.28	572.532
CAALFM_C406610CA	SDH12	2.48877	1.16462e-18	1.30404e-17	17275.1	2943.34	20645.3	4667.58	19268.1	2579.53
CAALFM_C504400WA	RNY11	2.48794	4.32156e-10	2.22645e-09	407.486	51.5284	266.636	106.84	610.19	71.3705
CAALFM_C305230WA	SAP3	2.48483	4.18607e-08	1.69655e-07	349.422	63.9663	143.401	34.5005	439.647	67.449
CAALFM_C406900WA	GST1	2.48131	2.3562e-06	7.70662e-06	108.87	13.3263	36.9706	14.4679	78.6271	12.5487
CAALFM_CR02740WA	INN1	2.47799	1.62843e-08	7.00213e-08	10666.2	1321.97	11797	3752.76	11409.8	1007.03
CAALFM_C307120WA	C3_07120W_A	2.46825	1.065e-14	8.49787e-14	1852.87	333.158	1243.56	178.067	1632.34	341.951
CAALFM_C113220CA	AKR1	2.46472	3.56918e-19	4.1955e-18	15712.6	3029.51	25405.5	3737.18	15213.8	3438.33
CAALFM_C401170CA	BMT9	2.46336	1.42147e-15	1.21988e-14	7427.03	893.751	4778.17	1456.81	5325.6	829.78
CAALFM_C210630WA	C2_10630W_A	2.46108	1.67935e-17	1.70887e-16	3477.63	626.337	2303.38	515.282	4240.32	677.627
CAALFM_C203020CA	C2_03020C_A	2.46103	2.16352e-18	2.36637e-17	4909.53	1213.58	8649.99	1484.63	7403.12	1109.77
CAALFM_CR00010CA	CR_00010C_A	2.45718	2.99358e-26	5.86857e-25	5060.91	942.614	4244.89	806.866	5853.84	1010.17
CAALFM_C304080WA	C3_04080W_A	2.45684	3.74441e-27	7.89543e-26	15091.5	3047.28	15501.9	2299.29	12313.4	2468.16
CAALFM_C303870CA	SAP9	2.45506	7.98296e-11	4.4169e-10	64875.3	10223.1	86310.6	22978.4	77301.5	8469.56
CAALFM_C111690WA	C1_11690W_A	2.44656	7.42931e-33	2.36198e-31	5707.91	988.812	5922.01	1234.23	6344.43	1075.26
CAALFM_C108370WA	SDS24	2.44522	1.00972e-06	3.47214e-06	72954.5	8144.15	84244.7	29400	79508.6	5921.4
CAALFM_CR08720WA	CR_08720W_A	2.44183	5.64351e-21	7.81684e-20	1218.31	196.341	1036.3	174.728	1230.35	269.012
CAALFM_C108780WA	C1_08780W_A	2.43986	5.24468e-20	6.63534e-19	6623.46	1180.71	4460	1046.14	7648.97	1225.06
CAALFM_C406390WA	SOU1	2.43754	5.49428e-20	6.93681e-19	1357.25	289.625	1562.85	188.083	1324.48	304.305
CAALFM_C406780CA	OYE32	2.43744	3.34586e-26	6.53827e-25	3241.22	532.164	2759.35	668.864	3708.76	592.14
CAALFM_C111490CA	BTA1	2.43621	3.40247e-06	1.08851e-05	565.089	77.2926	128.837	111.292	599.116	50.9789
CAALFM_CR08860WA	PDK2	2.43536	9.47257e-17	9.11029e-16	12687	2427.17	13247.8	1523.59	12243.7	3105.79
CAALFM_C406770WA	C4_06770W_A	2.43514	2.21746e-24	3.85449e-23	4214.84	738.278	3278.06	819.109	4926.93	739.586
CAALFM_C304450CA	C3_04450C_A	2.43414	8.58195e-12	5.27116e-11	490.435	75.5158	233.027	71.2268	502.77	79.9977
CAALFM_CR07790CA	YHB1	2.4313	1.79882e-12	1.18683e-11	224850	33760.9	286486	61485.4	163755	29916
CAALFM_C204090WA	C2_04090W_A	2.4225	9.06733e-09	3.99979e-08	191.819	39.0905	101.949	21.1455	221.485	35.2931
CAALFM_C402150CA	C4_02150C_A	2.42149	6.21589e-28	1.40223e-26	1222.46	228.324	1133.76	235.939	1429.68	242.346
CAALFM_C106570WA	ANT1	2.4195	1.79555e-25	3.34879e-24	2167.04	448.653	2126.37	327.198	2311.19	457.242
CAALFM_CR07250CA	CR_07250C_A	2.41513	1.31738e-21	1.89752e-20	9209.39	1452.57	10815.6	2361.61	9957.95	1808.58
CAALFM_C304070CA	CDR11	2.40713	6.29234e-11	3.52279e-10	64980	8364.48	67389.5	20556.7	64949.3	8281.33
CAALFM_C702390WA	AHP2	2.40421	2.40374e-31	6.64723e-30	5179.11	1114.97	5767.41	1118.48	5716.52	915.268
CAALFM_CR01830CA	PTR2	2.40391	6.80978e-08	2.68886e-07	96.428	10.661	69.4599	23.3713	89.7013	14.9015
CAALFM_C400830WA	SPS20	2.39845	3.10038e-19	3.67257e-18	1614.39	312.724	2418.77	430.7	1726.47	349.794
CAALFM_C505300WA	RIB5	2.39686	3.02578e-34	1.02576e-32	6383.95	1309.53	7173.41	1374.46	6781.86	1178.79
CAALFM_CR07170WA	CR_07170W_A	2.3881	1.48456e-16	1.39928e-15	3849.86	840.446	4753.52	527.524	3179.41	881.543
CAALFM_C403760WA	C4_03760W_A	2.38737	0.000777126	0.00172707	104.723	22.2105	26.8877	2.22584	80.8419	15.6858
CAALFM_C202230CA	C2_02230C_A	2.38709	5.33006e-09	2.42621e-08	204.261	34.6484	107.551	43.4038	262.459	32.1559
CAALFM_C102580WA	HNM4	2.38192	5.45918e-21	7.61308e-20	1966.92	367.806	1502.35	313.843	2218.17	408.616
CAALFM_C602510CA	ASG7	2.37838	0.00055686	0.00127591	51.843	11.5495	21.2861	3.33876	88.5939	15.6858
CAALFM_C204450WA	C2_04450W_A	2.37418	2.99791e-14	2.30516e-13	788.013	115.495	455.97	154.696	820.601	128.624
CAALFM_C600930CA	C6_00930C_A	2.37366	1.28965e-33	4.30071e-32	8360.2	1601.82	8953.6	1704.99	7644.54	1509.76
CAALFM_CR08890CA	ASR2	2.36616	1.75024e-28	4.00727e-27	21704.6	3766.02	22621.5	4796.68	19477.4	3814.01
CAALFM_C109020WA	C1_09020W_A	2.36407	5.0566e-26	9.72643e-25	8311.47	1816.82	7785.11	1667.15	8465.14	1287.81
CAALFM_C200940WA	C2_00940W_A	2.35492	2.24033e-24	3.88325e-23	25453.9	4880.1	27630.5	5891.79	22964.6	4095.57
CAALFM_C304100WA	C3_04100W_A	2.35444	5.15953e-10	2.63166e-09	2297.68	422	1167.37	185.858	1763.02	413.321
CAALFM_C200730CA	C2_00730C_A	2.35195	3.36296e-27	7.11556e-26	2272.8	387.351	2128.61	500.814	2447.41	454.105
CAALFM_C203630WA	C2_03630W_A	2.34095	8.07095e-05	0.00021191	60.1379	9.77263	25.7674	8.90335	89.7013	15.6858
CAALFM_C104270CA	C1_04270C_A	2.34026	1.84202e-08	7.84907e-08	539.167	87.9537	188.214	70.1139	539.315	91.7621
CAALFM_C302360CA	C3_02360C_A	2.33785	9.1496e-12	5.60299e-11	1660.01	287.848	759.577	250.407	1761.91	288.619
CAALFM_C206370CA	SCP1	2.3348	2.6555e-13	1.86646e-12	1104.26	300.286	962.355	139.115	1071.99	181.956
CAALFM_C304430WA	RIP1	2.33294	2.29158e-22	3.44635e-21	13988.3	3208.98	15860.4	3453.39	15226	2285.42
CAALFM_C113290WA	C1_13290W_A	2.32878	1.93042e-06	6.38892e-06	244.699	28.4295	81.7834	51.1943	296.789	44.7046
CAALFM_C504690CA	C5_04690C_A	2.32759	6.05313e-12	3.76764e-11	211.519	46.1979	153.484	41.178	229.237	31.3716
CAALFM_C704310CA	C7_04310C_A	2.32712	9.66561e-25	1.72407e-23	2692.72	614.787	3511.08	707.817	3265.79	565.474
CAALFM_C104610WA	ATP1	2.32555	8.12596e-16	7.09259e-15	53541.4	12429.9	78262.2	16993.2	63463.1	9533.84
CAALFM_CR01200WA	OYE22	2.32528	4.01723e-12	2.56501e-11	1552.18	346.484	1383.6	153.583	1275.75	338.814
CAALFM_C103890WA	C1_03890W_A	2.32511	3.82435e-08	1.56129e-07	142.05	30.2063	80.6631	15.5809	135.106	25.0973
CAALFM_C702920WA	C7_02920W_A	2.31133	1.22342e-09	5.96733e-09	2147.34	318.943	1665.92	718.946	2899.23	316.069
CAALFM_C301370CA	PGA44	2.30947	2.57395e-11	1.51136e-10	131.681	25.7642	125.476	33.3876	166.113	26.6659
CAALFM_C303720WA	GTT11	2.30839	2.76118e-18	2.99339e-17	3814.61	1027.01	5629.61	976.03	4075.32	727.038
CAALFM_C111850WA	C1_11850W_A	2.30803	1.2516e-06	4.26508e-06	57304.1	7200.65	52387.3	22557.8	62168.5	4948.09
CAALFM_C501200WA	C5_01200W_A	2.30793	1.22888e-14	9.70453e-14	2151.48	549.932	2427.73	280.456	1935.78	483.908
CAALFM_C110740CA	ASR1	2.30408	5.95108e-13	4.06635e-12	25377.1	7307.26	54799.3	6952.41	29897.1	8028.79
CAALFM_C701380WA	C7_01380W_A	2.30173	4.93741e-06	1.54335e-05	97.4648	23.0989	44.8128	16.6938	115.172	12.5487
CAALFM_C204590CA	QCR8	2.299	4.20984e-25	7.66515e-24	9128.51	2111.78	8320.62	1553.64	8507.23	1608.58
CAALFM_C209180WA	C2_09180W_A	2.29869	1.06377e-08	4.65903e-08	3350.09	612.122	1142.73	346.118	2790.71	521.554
CAALFM_C701900WA	NUC2	2.29575	1.6465e-24	2.88656e-23	8822.64	1828.37	10243.1	2290.39	9275.78	1654.85
CAALFM_C203490CA	C2_03490C_A	2.29546	4.95759e-18	5.25385e-17	1404.95	252.312	1021.73	302.714	1651.17	276.07
CAALFM_CR09680CA	RTA4	2.29507	1.43363e-10	7.68276e-10	2650.21	941.726	5154.59	491.91	2679.96	701.941
CAALFM_C202550CA	C2_02550C_A	2.28929	3.08062e-07	1.13054e-06	2426.25	463.756	4089.17	1201.95	3229.25	329.402
CAALFM_CR06030CA	CR_06030C_A	2.28822	5.61342e-11	3.16871e-10	3575.09	645.882	1813.8	590.96	4554.83	798.408
CAALFM_C402500CA	ADR1	2.28741	4.78727e-11	2.7224e-10	10801	2565.76	11019.5	1221.99	12426.4	3225.79
CAALFM_CR00380WA	CR_00380W_A	2.28699	1.01601e-13	7.41286e-13	314.169	55.0821	239.749	72.3397	284.608	45.4889
CAALFM_C403950CA	C4_03950C_A	2.28698	4.12196e-08	1.67167e-07	890.663	125.267	312.569	95.711	755.263	179.603
CAALFM_C405100CA	MYO5	2.28622	2.43531e-10	1.28267e-09	7157.44	1188.71	9898.03	2842.4	8945.77	1301.14
CAALFM_C400270WA	ATP2	2.28476	1.24906e-19	1.5237e-18	53616	12724.9	73330.6	15885.8	64001.3	10576.9
CAALFM_C112560CA	DLH1	2.28233	1.22066e-06	4.1634e-06	101.612	16.88	50.4144	22.2584	100.776	13.3329
CAALFM_C602730WA	SAC6	2.28156	2.17797e-17	2.19442e-16	24187.9	6101.67	41287.2	6383.7	26017.8	6332.37
CAALFM_C305070WA	CEM1	2.27971	5.2392e-24	8.88058e-23	2037.43	417.558	2179.02	493.023	2634.56	500.378
CAALFM_C302750WA	C3_02750W_A	2.27962	2.20773e-09	1.04607e-08	2804.71	441.545	1988.57	814.657	2661.14	280.776
CAALFM_C302250CA	C3_02250C_A	2.27837	1.47438e-05	4.308e-05	125.46	22.2105	53.7754	10.0163	132.891	31.3716
CAALFM_CR01400WA	LYS12	2.27705	4.88635e-18	5.18731e-17	5920.47	1352.18	7481.5	1590.36	5673.33	994.481
CAALFM_C104800CA	C1_04800C_A	2.27576	2.86905e-11	1.67687e-10	205.298	39.9789	181.492	26.7101	196.014	52.5475
CAALFM_C602710CA	SAP6	2.27292	9.09345e-09	4.00843e-08	531.909	86.1768	237.508	117.969	669.991	94.1149
CAALFM_C307460WA	C3_07460W_A	2.26691	7.17431e-18	7.47395e-17	7342	1082.98	5575.83	1720.57	7414.2	1421.92
CAALFM_C305710WA	RCT1	2.26485	4.31907e-12	2.73215e-11	119198	37750.8	207685	20959.6	135373	37470.3
CAALFM_C305270CA	HGT5	2.26321	5.86134e-10	2.96742e-09	6126.8	1608.93	6242.42	638.816	6949.08	1774.85
CAALFM_C302720WA	C3_02720W_A	2.26289	3.09574e-08	1.27744e-07	3247.44	472.64	3254.53	1197.5	3285.72	370.97
CAALFM_C304920CA	C3_04920C_A	2.25741	3.05014e-13	2.13162e-12	14172.8	2428.94	15650.9	4473.94	13821.8	2227.39
CAALFM_CR05180CA	SDH2	2.2548	1.14839e-12	7.718e-12	10530.3	1876.34	9222.48	3007.11	9934.69	1338.78
CAALFM_C207580WA	C2_07580W_A	2.25462	8.69363e-32	2.5402e-30	3438.23	718.732	3336.31	683.332	3564.8	763.9
CAALFM_C200400CA	C2_00400C_A	2.25398	1.09023e-23	1.81784e-22	6864.01	1653.35	6399.27	1156.32	6619.07	1357.61
CAALFM_C600200CA	C6_00200C_A	2.25335	2.45593e-16	2.25931e-15	6472.08	1783.95	6112.47	996.063	6189.39	1156.83
CAALFM_C700630CA	C7_00630C_A	2.25287	1.02681e-05	3.07792e-05	635.595	63.0779	504.144	270.439	771.874	69.0176
CAALFM_C210730WA	C2_10730W_A	2.25218	3.03974e-17	3.03282e-16	573.383	149.255	608.334	102.389	519.382	105.095
CAALFM_C104940CA	C1_04940C_A	2.25082	2.64128e-13	1.86072e-12	763.129	158.139	440.286	119.082	759.692	134.898
CAALFM_C505240CA	C5_05240C_A	2.24536	2.31499e-09	1.09352e-08	199.077	44.421	127.717	42.2909	200.444	25.0973
CAALFM_C302770CA	C3_02770C_A	2.24491	8.67933e-18	8.99601e-17	2309.09	434.438	2540.89	686.671	2571.44	446.262
CAALFM_C304310CA	C3_04310C_A	2.2441	6.83629e-11	3.81341e-10	222.925	53.3052	171.409	30.0488	242.526	50.1946
CAALFM_C100430WA	C1_00430W_A	2.2425	3.54214e-19	4.1717e-18	10731.5	2020.27	10785.3	3047.17	11974.6	2011.71
CAALFM_C103580WA	C1_03580W_A	2.24176	0.00176248	0.00367218	33.1795	3.55368	16.8048	5.5646	18.8262	5.49004
CAALFM_CR10140WA	CR_10140W_A	2.24028	1.96723e-29	4.82838e-28	13913.6	3003.75	15602.7	3296.47	13476.2	2799.92
CAALFM_C205450CA	MDJ2	2.23761	5.90054e-11	3.31554e-10	624.19	163.469	516.468	67.8881	562.571	128.624
CAALFM_C200460WA	SAP30	2.23643	1.06928e-13	7.77382e-13	514.282	103.057	508.625	75.6785	513.844	145.878
CAALFM_C602450WA	C6_02450W_A	2.23589	1.32691e-13	9.57873e-13	3400.9	598.796	1752.18	633.251	3331.13	569.395
CAALFM_C304210WA	C3_04210W_A	2.23412	1.62038e-05	4.70217e-05	187.672	40.8674	88.5053	14.4679	239.203	53.3318
CAALFM_CR03280WA	IFR2	2.22162	1.45379e-26	2.91518e-25	7213.43	1544.08	6399.27	1293.21	7206	1625.05
CAALFM_C601480WA	C6_01480W_A	2.22109	4.78284e-13	3.29008e-12	305.874	69.2968	216.222	48.9684	286.823	54.9004
CAALFM_C300220WA	HGT19	2.22099	1.54769e-20	2.06898e-19	7523.45	1674.67	10453.7	2216.93	9630.15	2030.53
CAALFM_CR09050CA	CR_09050C_A	2.21764	5.15148e-09	2.3484e-08	615.895	109.276	311.449	156.922	785.163	102.742
CAALFM_C208880WA	BUD20	2.21631	0.0116572	0.020709	24.8846	7.10737	6.72192	4.45168	28.793	1.56858
CAALFM_C406220CA	C4_06220C_A	2.21583	1.66227e-05	4.81344e-05	66.359	14.2147	40.3315	6.67752	62.0157	14.9015
CAALFM_C103940WA	C1_03940W_A	2.21101	7.23595e-17	7.07003e-16	18537	4546.94	16673.7	2623.15	15956.9	3879.89
CAALFM_C405580CA	C4_05580C_A	2.20639	0.00858385	0.0156757	16.5898	5.33052	19.0454	10.0163	36.545	0.784291
CAALFM_C114350WA	C1_14350W_A	2.20418	3.48491e-15	2.88186e-14	7682.09	1474.78	6514.66	2141.26	7868.24	1174.08
CAALFM_C304940WA	C3_04940W_A	2.20377	2.17945e-27	4.70885e-26	11639.8	2167.75	10576.9	2224.73	9901.47	2578.75
CAALFM_C301460CA	FOX3	2.20291	2.24598e-18	2.45219e-17	4370.36	1172.72	5404.43	785.721	4129.58	1060.36
CAALFM_C602680WA	C6_02680W_A	2.20018	4.58019e-13	3.16131e-12	7296.38	1472.11	4048.84	919.271	5663.36	1308.98
CAALFM_C112140WA	C1_12140W_A	2.19857	5.17621e-23	8.27116e-22	2055.06	577.474	2376.2	464.087	2475.09	462.732
CAALFM_C102490CA	C1_02490C_A	2.1926	6.59457e-13	4.49603e-12	10740.8	2038.04	5285.67	1587.02	9204.9	1894.06
CAALFM_C201650WA	C2_01650W_A	2.19253	4.77505e-20	6.07877e-19	726.839	167.023	648.665	171.39	828.353	144.31
CAALFM_C105690CA	C1_05690C_A	2.19247	7.70691e-14	5.67021e-13	1024.42	185.68	592.649	159.147	919.161	209.406
CAALFM_C109550WA	C1_09550W_A	2.1919	1.24862e-05	3.69586e-05	625.226	127.044	205.019	172.502	839.427	66.6647
CAALFM_C209260CA	GLO2	2.1911	5.48434e-23	8.67317e-22	3477.63	882.202	3806.85	646.606	3402	810.173
CAALFM_CR05990CA	SFL1	2.19026	1.4754e-08	6.37987e-08	6301	907.078	3857.26	2043.32	7599.14	941.934
CAALFM_C103670CA	DAO1	2.19011	4.49564e-18	4.80579e-17	6654.57	1775.06	7507.27	1122.94	6875.99	1710.54
CAALFM_C101180CA	C1_01180C_A	2.18725	3.88537e-08	1.58304e-07	212.556	39.0905	124.356	58.9847	255.815	32.9402
CAALFM_C209860CA	C2_09860C_A	2.18433	3.00778e-13	2.10442e-12	2212.66	489.52	1360.07	329.424	2306.76	473.712
CAALFM_C300600WA	IFF11	2.18386	2.95916e-07	1.08727e-06	132.718	40.8674	90.7459	25.5971	167.221	19.6073
CAALFM_C505230CA	C5_05230C_A	2.18343	2.50859e-17	2.51926e-16	9946.6	2727.45	14042.1	3164.03	12289.1	2096.41
CAALFM_C207630CA	C2_07630C_A	2.18276	5.53873e-19	6.3763e-18	56440.4	10855.6	37100.5	8835.47	43161.8	10417.7
CAALFM_C205640WA	C2_05640W_A	2.1805	1.79687e-06	5.99217e-06	4173.36	576.585	3285.9	1742.83	5212.64	477.633
CAALFM_C206460WA	RTA3	2.17974	1.15106e-16	1.09673e-15	9635.54	2688.36	14984.3	2443.97	9290.17	2352.09
CAALFM_C204280WA	C2_04280W_A	2.16623	2.36628e-11	1.3988e-10	4204.47	850.219	2950.92	563.137	4486.17	1178.79
CAALFM_C208260WA	C2_08260W_A	2.16004	5.15929e-11	2.92312e-10	7579.45	1228.69	3155.94	1185.26	5921.39	1312.9
CAALFM_C306480CA	ECM15	2.15698	1.48612e-21	2.12561e-20	3106.43	757.823	2545.37	594.299	3174.98	626.649
CAALFM_C207550WA	C2_07550W_A	2.15676	6.83404e-27	1.40246e-25	4917.83	1278.44	5784.21	1163	5150.63	1113.69
CAALFM_C405880WA	GAT1	2.1559	8.68674e-11	4.77615e-10	1176.84	198.118	1287.25	436.264	1383.17	230.582
CAALFM_C111680CA	C1_11680C_A	2.15586	3.15571e-13	2.2029e-12	1479.6	393.57	1527	435.151	1683.28	225.092
CAALFM_C701930CA	C7_01930C_A	2.1545	2.39646e-18	2.60722e-17	2372.34	545.49	2482.63	409.554	2274.65	644.687
CAALFM_C202600CA	FGR22	2.14836	2.46918e-16	2.26809e-15	434.444	100.392	516.468	91.2594	380.954	108.232
CAALFM_C209710CA	C2_09710C_A	2.1462	1.14684e-06	3.92253e-06	9249.83	1241.12	10687.9	4000.94	8553.74	1196.04
CAALFM_C210000CA	C2_10000C_A	2.14433	8.64615e-07	3.00753e-06	288.247	87.0652	245.35	25.5971	351.053	86.272
CAALFM_C703280CA	C7_03280C_A	2.1423	1.65865e-23	2.74325e-22	50693.1	9792.17	38730.6	9263.94	39028.9	10040.5
CAALFM_C106630WA	C1_06630W_A	2.13874	1.22992e-17	1.26411e-16	4347.55	904.412	4158.63	1304.34	5248.08	916.052
CAALFM_C207710WA	C2_07710W_A	2.137	0.000101779	0.000263619	98.5017	22.2105	33.6096	10.0163	94.131	18.823
CAALFM_C600300CA	STV1	2.1315	4.94374e-19	5.73437e-18	6823.57	1380.61	5497.41	1633.77	8127.38	1652.5
CAALFM_C206070WA	FAA2-1	2.13061	3.1266e-25	5.74397e-24	2704.13	587.246	2940.84	717.833	2986.72	666.647
CAALFM_C110060CA	C1_10060C_A	2.12936	1.73123e-15	1.47744e-14	6397.43	1208.25	4898.04	1538.05	4854.94	946.639
CAALFM_C504520WA	TIP41	2.12827	5.97851e-20	7.51725e-19	1642.39	385.575	1547.16	438.49	1768.56	311.364
CAALFM_C304580CA	STP1	2.12664	4.95865e-15	4.05144e-14	1155.06	254.977	1325.34	382.844	1304.54	230.582
CAALFM_C504970CA	PPR1	2.12591	5.42885e-08	2.17296e-07	1421.53	207.002	752.855	425.135	1393.14	186.661
CAALFM_C101620CA	C1_01620C_A	2.12018	5.14752e-06	1.6025e-05	8575.87	998.585	6112.47	3172.93	6928.04	802.33
CAALFM_C108930CA	C1_08930C_A	2.11581	3.83267e-09	1.77489e-08	7234.17	1791.94	5096.34	714.494	5868.24	1690.93
CAALFM_C203040WA	PLC2	2.11174	3.57654e-14	2.72617e-13	1972.11	693.857	3429.3	530.862	2518.28	607.041
CAALFM_C200610CA	ATP18	2.11085	7.00705e-12	4.3342e-11	10802	3275.61	9501.44	1535.83	9457.4	2077.59
CAALFM_C107480CA	C1_07480C_A	2.10941	3.17981e-12	2.05599e-11	529.835	117.272	385.39	99.0498	641.198	143.525
CAALFM_C306940WA	C3_06940W_A	2.10847	3.14551e-15	2.61529e-14	13409.7	2696.36	13195.1	2548.58	14425.3	4268.11
CAALFM_C403400WA	C4_03400W_A	2.0997	8.32354e-09	3.68494e-08	7098.34	1945.64	6161.76	713.381	5434.13	1701.13
CAALFM_C301610WA	C3_01610W_A	2.09478	7.55827e-21	1.03753e-19	19120.7	4689.08	18310.5	3428.9	17265.8	4685.35
CAALFM_C702270WA	LDG3	2.08709	0.0015164	0.00319418	29.0321	9.77263	23.5267	6.67752	29.9004	3.13716
CAALFM_C405730WA	C4_05730W_A	2.08706	4.9449e-07	1.77542e-06	109.907	22.2105	63.8583	17.8067	97.4533	23.5287
CAALFM_C505410CA	ILV3	2.08542	1.8261e-09	8.78008e-09	4730.15	941.726	5694.59	1938.71	5270.23	819.584
CAALFM_C502690WA	C5_02690W_A	2.08323	2.74972e-20	3.56708e-19	2696.87	764.93	3170.51	570.928	2662.25	676.059
CAALFM_C302910WA	C3_02910W_A	2.08133	1.91823e-06	6.35887e-06	238.478	53.3052	199.417	22.2584	242.526	83.9191
CAALFM_C101100WA	CCH1	2.07935	5.738e-21	7.91626e-20	10684.8	2669.7	14085.8	3295.35	12364.4	2822.66
CAALFM_C303630WA	ECM18	2.07727	0.00566257	0.010714	26.9584	4.4421	10.0829	4.45168	34.3301	7.84291
CAALFM_C110180CA	ECM21	2.07207	0.000117789	0.000301777	76777.4	9401.27	67529.5	39263.8	88352.4	6667.26
CAALFM_CR10100CA	INO1	2.07039	3.19299e-12	2.06233e-11	41297.1	11440.2	46352.1	6266.85	33258.1	11078.9
CAALFM_CR03260WA	CR_03260W_A	2.06907	3.7427e-08	1.52999e-07	30436	4686.42	24876.7	10408	24038.8	3817.93
CAALFM_C304190WA	C3_04190W_A	2.06092	7.23787e-10	3.61952e-09	647.001	224.77	902.978	105.727	665.561	199.21
CAALFM_C110020WA	SFU1	2.05586	7.68167e-14	5.65843e-13	2936.39	614.787	2964.37	1012.76	3445.19	621.943
CAALFM_C104450CA	FMA1	2.05565	1.28739e-14	1.01274e-13	1227.64	380.244	1814.92	294.924	1214.84	348.225
CAALFM_C701520WA	FLU1	2.05257	2.93623e-08	1.21817e-07	2389.96	408.674	1039.66	619.896	2564.79	417.243
CAALFM_C104360CA	C1_04360C_A	2.05214	9.53217e-11	5.22693e-10	64281.2	16243	46854	7840.52	49635.8	14681.1
CAALFM_C501450WA	PRC2	2.0489	6.24573e-11	3.50309e-10	2617.03	991.478	5128.83	702.252	3150.62	938.796
CAALFM_C500790CA	C5_00790C_A	2.04868	8.59326e-15	6.92881e-14	21189.3	4383.47	14770.3	5309.74	25156.2	5079.07
CAALFM_C200910WA	PGA19	2.04692	1.45906e-07	5.55384e-07	334.906	59.5242	261.035	115.744	300.112	43.136
CAALFM_C301640CA	C3_01640C_A	2.04565	3.11144e-05	8.65057e-05	209.446	46.1979	61.6176	40.0651	236.989	36.8617
CAALFM_C504540CA	C5_04540C_A	2.04544	8.74975e-12	5.36348e-11	999.533	299.398	1047.5	152.47	931.343	268.228
CAALFM_C301410CA	ALI1	2.03971	1.53441e-22	2.35379e-21	3948.36	1113.19	4258.34	874.754	3874.87	949.777
CAALFM_C600620WA	FCA1	2.03716	4.50357e-10	2.31828e-09	6911.71	1530.75	4097.01	845.819	5449.63	1632.11
CAALFM_C401830CA	C4_01830C_A	2.03454	1.01312e-20	1.3723e-19	1921.3	501.069	2242.88	472.991	2250.28	590.571
CAALFM_C604320CA	C6_04320C_A	2.03439	3.83943e-11	2.21096e-10	303.8	88.8421	254.313	70.1139	303.434	51.7632
CAALFM_CR00340CA	CR_00340C_A	2.03318	8.20234e-13	5.56128e-12	4212.76	942.614	2441.18	662.187	3146.19	788.997
CAALFM_CR07280WA	FRE30	2.03148	0.000141076	0.000356967	1910.93	1153.17	9541.77	1994.35	4105.22	658.805
CAALFM_C203290WA	C2_03290W_A	2.02603	2.95713e-20	3.81196e-19	2805.74	741.831	2645.08	548.669	2579.19	679.98
CAALFM_C107610CA	C1_07610C_A	2.02526	1.72188e-08	7.36782e-08	679.143	131.486	305.847	89.0335	477.299	138.035
CAALFM_C111280WA	C1_11280W_A	2.02485	8.01466e-17	7.78133e-16	3410.23	861.768	2836.65	944.868	4156.16	750.567
CAALFM_C501970CA	CDC24	2.02427	4.21592e-16	3.76548e-15	7649.95	1681.78	6087.82	2163.51	7787.4	1447.8
CAALFM_C303210WA	C3_03210W_A	2.02366	1.31327e-11	7.90796e-11	7155.37	2241.49	12279.8	2487.37	7009.99	1775.64
CAALFM_C500870CA	GIT4	2.02194	5.41462e-10	2.75262e-09	358.754	63.9663	196.056	75.6785	294.575	69.8019
CAALFM_C112910WA	C1_12910W_A	2.02167	1.53768e-07	5.83141e-07	23805.3	5746.31	9302.02	2847.96	17508.4	3870.48
CAALFM_CR09020CA	CHS2	2.01847	5.73104e-19	6.58533e-18	6098.81	1662.24	8569.33	1918.67	6914.75	1746.62
CAALFM_C406730CA	C4_06730C_A	2.01823	6.8246e-09	3.04773e-08	8665.04	1562.73	8936.8	3497.9	9047.65	1519.96
CAALFM_C101840CA	C1_01840C_A	2.0147	1.2699e-20	1.7088e-19	7712.16	1643.58	7173.41	2208.03	7877.1	1782.69
CAALFM_CR10130WA	CR_10130W_A	2.0138	7.14267e-10	3.57483e-09	3112.65	846.665	2599.14	386.183	2519.39	803.898
CAALFM_C406040WA	C4_06040W_A	2.01316	1.84821e-10	9.81021e-10	2339.16	535.718	1197.62	361.699	2035.44	482.339
CAALFM_C206700WA	AMO2	2.01006	1.82781e-09	8.78008e-09	4206.54	727.617	2481.51	1285.42	4701.01	815.663
CAALFM_C104470CA	C1_04470C_A	2.00712	1.48688e-09	7.21224e-09	12292	4454.54	14137.3	1824.07	11645.7	3192.06
CAALFM_CR08160WA	PTC5	2.00474	1.1663e-07	4.48397e-07	9078.74	1502.32	9420.77	3923.04	9513.87	1556.82
CAALFM_C307760CA	C3_07760C_A	2.00372	5.23302e-14	3.92061e-13	1439.16	409.562	1854.13	299.375	1461.8	475.28
CAALFM_C107850CA	C1_07850C_A	2.00234	3.32022e-10	1.72214e-09	2017.73	552.598	1442.97	336.102	2496.13	596.846
CAALFM_CR05430WA	CSP1	2.00233	5.48432e-06	1.70044e-05	715.433	135.04	199.417	144.679	663.347	114.506
CAALFM_C300910WA	C3_00910W_A	1.99994	9.66147e-18	9.98027e-17	3397.79	735.612	2786.24	718.946	3449.62	952.914
CAALFM_C501920CA	C5_01920C_A	1.99617	1.31885e-11	7.93378e-11	2724.87	481.524	1693.92	734.527	2841.65	604.688
CAALFM_C700400WA	LEU2	1.99524	3.80407e-14	2.89241e-13	2996.52	947.057	2832.17	773.479	3232.57	552.925
CAALFM_C307040CA	YSA1	1.99204	3.39168e-12	2.18836e-11	2027.06	611.234	1659.19	331.65	1746.41	421.949
CAALFM_C703230CA	C7_03230C_A	1.99041	2.54334e-09	1.19861e-08	830.525	117.272	724.847	265.988	893.691	233.719
CAALFM_CR04250WA	CR_04250W_A	1.98978	1.20616e-09	5.89253e-09	221.888	51.5284	151.243	57.8718	230.344	43.136
CAALFM_CR02280WA	PGA23	1.98755	3.47054e-11	2.01278e-10	1712.89	694.745	3403.53	609.88	2312.3	568.611
CAALFM_C702220CA	C7_02220C_A	1.98722	5.50921e-09	2.49716e-08	10021.3	1797.28	8247.8	3647.04	9630.15	1594.46
CAALFM_CR03530WA	CR_03530W_A	1.98523	1.36201e-21	1.95721e-20	9874.02	2852.72	12562.2	2993.75	11043.2	2610.12
CAALFM_C111250WA	C1_11250W_A	1.98423	3.41332e-17	3.39452e-16	3473.48	1164.72	4922.69	966.014	4533.79	1136.44
CAALFM_C112880CA	C1_12880C_A	1.98393	2.43608e-23	3.97548e-22	6414.01	1669.34	5746.12	1434.55	6580.31	1632.89
CAALFM_C202530WA	C2_02530W_A	1.98386	6.06788e-07	2.15466e-06	90.2068	15.1032	86.2647	25.5971	89.7013	26.6659
CAALFM_C300200CA	ETR1	1.98249	2.05105e-19	2.45806e-18	7195.81	1993.62	9875.62	2153.5	8181.64	2243.07
CAALFM_CR07220CA	CR_07220C_A	1.9748	1.67424e-08	7.18902e-08	2233.4	597.907	1317.5	284.907	2137.33	563.121
CAALFM_C106350WA	C1_06350W_A	1.97439	2.02369e-13	1.43057e-12	3671.52	905.301	4354.69	1280.97	3541.54	759.194
CAALFM_C402890CA	QCR9	1.97405	1.84898e-09	8.87048e-09	17519.8	5489.55	14643.7	2308.19	14159.5	3992.04
CAALFM_C703490WA	GYP7	1.97328	1.39347e-10	7.47408e-10	23157.2	4866.77	27174.5	8861.06	21623.5	4599.08
CAALFM_C304690CA	C3_04690C_A	1.97137	3.87082e-09	1.7912e-08	721.654	157.25	477.256	230.374	786.271	119.997
CAALFM_C702240WA	FMP45	1.97134	3.16634e-13	2.20781e-12	9471.71	2049.59	10630.7	3415.55	9600.25	2111.31
CAALFM_C402190CA	C4_02190C_A	1.97107	7.72507e-08	3.01725e-07	114.055	28.4295	99.7085	37.8393	145.072	25.8816
CAALFM_C107170CA	ZCF23	1.96382	2.88276e-20	3.72391e-19	2332.93	660.985	2953.16	628.799	2439.65	690.176
CAALFM_C210600WA	C2_10600W_A	1.96223	1.70601e-12	1.12925e-11	3246.41	846.665	2454.62	966.014	3771.88	619.59
CAALFM_CR07100WA	FLC2	1.96194	7.53058e-17	7.34621e-16	8115.5	2412.06	12070.3	2628.72	9100.8	2476.79
CAALFM_C103270WA	C1_03270W_A	1.96052	4.54048e-17	4.47198e-16	27244.5	6052.81	20305.8	5086.04	22234.8	6790.39
CAALFM_C210340WA	HEM4	1.95897	1.03606e-14	8.27768e-14	3786.61	714.29	2546.49	841.367	2572.54	735.665
CAALFM_C204550CA	NDH51	1.95845	3.2996e-24	5.68718e-23	14510.9	3678.06	16437.3	3887.43	14128.5	4032.82
CAALFM_C104750WA	IFE1	1.95668	4.71387e-14	3.53598e-13	1084.56	235.432	712.524	228.148	1014.4	260.385
CAALFM_C502920WA	C5_02920W_A	1.95009	8.55138e-09	3.78035e-08	2894.91	909.743	2375.08	370.602	2594.69	753.704
CAALFM_C307360WA	DLD2	1.9474	1.82444e-09	8.78008e-09	927.99	186.568	652.026	316.069	1048.73	180.387
CAALFM_C200150WA	LEU5	1.94686	2.78417e-11	1.63012e-10	2749.75	612.122	3114.49	1106.24	3218.17	639.197
CAALFM_C202330WA	C2_02330W_A	1.94504	5.11894e-08	2.05562e-07	1620.61	522.391	1401.52	194.761	1438.54	439.987
CAALFM_CR03850WA	HGT3	1.94213	2.36923e-11	1.39919e-10	518.43	146.589	737.171	124.647	492.803	182.74
CAALFM_C404530CA	PHR1	1.9385	9.31924e-08	3.62146e-07	23399.9	5571.29	15928.7	8746.43	29826.2	3725.38
CAALFM_CR03780CA	CR_03780C_A	1.9355	5.11409e-09	2.33309e-08	1305.41	428.219	1004.93	188.083	1314.51	330.187
CAALFM_CR09200CA	UGA33	1.93108	7.38573e-14	5.45353e-13	2473.95	499.292	1707.37	606.541	2527.14	653.314
CAALFM_C208320CA	C2_08320C_A	1.92971	6.94546e-08	2.73714e-07	317.279	92.3958	181.492	73.4527	365.45	61.1747
CAALFM_C201150WA	PEX12	1.92891	1.96434e-15	1.67173e-14	11116.2	2455.6	7534.15	2084.5	8270.24	2529.34
CAALFM_C109930WA	C1_09930W_A	1.92801	1.62992e-10	8.6967e-10	611.747	161.693	475.016	93.4852	503.878	161.564
CAALFM_C200860CA	C2_00860C_A	1.92751	2.4682e-09	1.16499e-08	213.593	57.7474	153.484	43.4038	231.451	55.6847
CAALFM_C602950CA	C6_02950C_A	1.92698	2.26295e-12	1.4819e-11	804.603	219.44	574.724	207.003	848.286	159.995
CAALFM_C108080CA	C1_08080C_A	1.92653	1.20799e-08	5.25316e-08	18165.8	5764.96	14473.4	2328.23	15074.2	4457.13
CAALFM_C604210CA	ATM1	1.9264	2.24034e-15	1.8961e-14	2744.57	623.671	2146.53	793.511	2624.59	561.552
CAALFM_C205360CA	BIO32	1.92383	1.58261e-13	1.13445e-12	2517.5	605.903	1690.56	462.974	2255.82	633.707
CAALFM_C401340WA	C4_01340W_A	1.92327	9.55144e-05	0.000248127	1416.35	371.36	491.821	309.392	1052.05	100.389
CAALFM_C209870WA	C2_09870W_A	1.91945	1.51929e-11	9.13062e-11	1681.79	457.537	1131.52	454.071	1937.99	345.088
CAALFM_CR06020WA	CR_06020W_A	1.91858	3.36273e-06	1.07635e-05	2366.11	646.77	1025.09	320.521	2777.42	663.51
CAALFM_C106670WA	C1_06670W_A	1.91747	7.22335e-14	5.3465e-13	4898.13	1066.1	4938.37	1729.48	5143.98	1171.73
CAALFM_C401280CA	C4_01280C_A	1.91404	1.79415e-26	3.57432e-25	10343.7	2749.66	10235.2	2731.1	10121.8	2665.81
CAALFM_C602100WA	C6_02100W_A	1.90429	6.79823e-09	3.04024e-08	3457.93	1055.44	2995.74	1284.31	4548.19	600.767
CAALFM_CR07270CA	HGT16	1.90064	2.97031e-12	1.92256e-11	1223.49	423.777	1574.05	288.246	1600.23	464.3
CAALFM_C201190CA	C2_01190C_A	1.89992	3.32209e-09	1.54427e-08	4559.07	987.036	2231.68	756.785	3952.39	1134.08
CAALFM_C105190CA	C1_05190C_A	1.89862	1.52322e-07	5.78371e-07	6827.72	2118	4932.77	786.834	5394.26	1694.85
CAALFM_CR09910WA	GNP3	1.89413	4.19911e-11	2.40122e-10	3252.63	754.269	2771.67	569.815	2946.85	1087.81
CAALFM_CR00330CA	PXA1	1.89194	2.59723e-10	1.36327e-09	10384.2	2103.78	9770.31	3913.02	9957.95	2098.76
CAALFM_CR09190CA	CR_09190C_A	1.89126	1.96583e-17	1.99048e-16	1343.77	340.265	1132.64	343.892	1465.12	378.028
CAALFM_CR05790CA	ACO2	1.88935	3.14645e-07	1.15263e-06	2005.29	493.962	2531.92	989.385	2296.8	363.127
CAALFM_C106940CA	ATC1	1.88567	1.05839e-18	1.19161e-17	4876.35	1422.36	6211.06	1449.02	5689.94	1668.19
CAALFM_CR07110CA	CR_07110C_A	1.88302	2.62619e-15	2.2014e-14	901.031	280.741	834.639	207.003	1001.11	253.326
CAALFM_C701510WA	C7_01510W_A	1.88286	0.00069318	0.00155516	47546.2	5012.47	38264.5	26476.3	47847.3	4753.59
CAALFM_C404450CA	ATG1	1.88277	1.31005e-06	4.44858e-06	5763.9	1202.92	7272	3131.75	7351.08	1195.26
CAALFM_C601060CA	CAN2	1.87745	2.89969e-06	9.3448e-06	22404.5	5460.23	11491.1	2340.47	19152.9	6635.89
CAALFM_C105000WA	RHD1	1.8769	4.68099e-12	2.94591e-11	1464.05	417.558	1203.22	366.15	1147.29	255.679
CAALFM_CR06590CA	RGS2	1.87311	9.91743e-12	6.05506e-11	4510.34	1065.22	2911.71	1277.63	4318.95	863.504
CAALFM_C110810WA	C1_10810W_A	1.86885	4.33044e-05	0.000118306	71.5433	21.3221	58.2567	26.7101	133.998	24.313
CAALFM_C201800WA	C2_01800W_A	1.86074	2.02364e-09	9.64059e-09	230.183	54.1937	191.575	46.7426	215.948	73.7234
CAALFM_C303110WA	C3_03110W_A	1.85886	5.243e-08	2.09994e-07	1198.61	534.829	2295.54	343.892	1157.26	403.126
CAALFM_C500710WA	IFF8	1.85869	3.34677e-10	1.73444e-09	443.776	103.057	401.075	155.809	409.747	88.6249
CAALFM_C307330WA	C3_07330W_A	1.85734	7.41844e-16	6.53078e-15	1362.43	430.884	1373.51	391.748	1353.27	306.658
CAALFM_C200510WA	C2_00510W_A	1.85727	3.00975e-17	3.00779e-16	1347.92	394.459	1389.2	314.956	1321.16	409.4
CAALFM_C501210WA	VPS1	1.85641	8.20895e-12	5.05217e-11	7339.93	2308.12	11425	3049.4	8290.17	2115.23
CAALFM_C203970WA	C2_03970W_A	1.85633	1.20896e-12	8.10728e-12	1354.14	458.425	1370.15	276.004	1425.25	410.184
CAALFM_C110170WA	C1_10170W_A	1.85492	1.31445e-07	5.03462e-07	7134.63	2120.66	6022.84	882.545	5334.46	2107.39
CAALFM_C701440WA	C7_01440W_A	1.85237	9.55607e-10	4.7249e-09	1261.86	417.558	1506.83	242.616	950.169	368.617
CAALFM_C106850WA	PCL7	1.85154	5.10827e-08	2.05268e-07	12088.7	2835.84	14672.8	5472.22	11725.4	2358.36
CAALFM_C602530CA	C6_02530C_A	1.84778	5.22212e-07	1.87057e-06	2318.42	737.389	2111.8	283.794	2059.81	780.37
CAALFM_C207540WA	C2_07540W_A	1.8462	4.39247e-15	3.61289e-14	2772.56	962.16	2876.98	647.719	3084.17	818.016
CAALFM_C107520CA	IST2	1.84542	1.76338e-10	9.37617e-10	3070.14	963.048	4248.25	1288.76	3330.02	712.921
CAALFM_C107620CA	PIR32	1.84181	3.92639e-05	0.000107844	259.215	58.6358	105.31	37.8393	273.534	80.782
CAALFM_C204480WA	C2_04480W_A	1.84096	9.68195e-21	1.31435e-19	2324.64	716.067	2634.99	654.396	2500.56	711.352
CAALFM_C603790CA	HGT10	1.84069	1.38656e-07	5.29429e-07	627.3	199.895	497.422	92.3723	679.958	210.19
CAALFM_C112090CA	C1_12090C_A	1.83781	3.52952e-06	1.1268e-05	357.717	90.6189	177.011	44.5168	282.393	92.5463
CAALFM_C601470WA	C6_01470W_A	1.83749	2.94256e-10	1.53403e-09	466.587	115.495	361.863	86.8077	417.499	145.094
CAALFM_CR02940CA	CR_02940C_A	1.83679	6.18406e-07	2.19464e-06	502.877	95.9494	230.786	140.228	517.167	114.506
CAALFM_C700770WA	C7_00770W_A	1.83602	4.04125e-08	1.64111e-07	3341.8	895.528	4316.59	1293.21	2438.55	640.766
CAALFM_C602740WA	C6_02740W_A	1.83265	1.24978e-10	6.721e-10	4339.26	1528.08	3889.75	792.398	3962.36	1101.14
CAALFM_C401850CA	PDC12	1.82815	1.37193e-10	7.36496e-10	868.889	207.002	853.684	345.005	966.781	207.053
CAALFM_C204440WA	C2_04440W_A	1.82771	1.99458e-08	8.4347e-08	314.169	73.7389	221.823	95.711	407.532	96.4678
CAALFM_C402220CA	ZCF25	1.82589	2.13093e-05	6.09858e-05	1370.73	254.977	1371.27	707.817	1396.46	206.269
CAALFM_C504390CA	C5_04390C_A	1.82374	1.87633e-06	6.23344e-06	257.141	71.9621	149.003	41.178	277.963	79.2134
CAALFM_C307070CA	C3_07070C_A	1.82352	7.39968e-14	5.45726e-13	14338.7	4582.47	11970.6	3186.29	15934.7	4165.37
CAALFM_C503350WA	QCR2	1.82322	7.01508e-14	5.19861e-13	15304.1	5241.68	17306.7	3438.92	14172.8	4538.69
CAALFM_C700010CA	C7_00010C_A	1.82189	5.81231e-11	3.26896e-10	2483.28	714.29	3653.36	1010.53	3757.49	1073.69
CAALFM_C406120WA	GDH3	1.82	0.000113522	0.000291453	20126.5	5084.43	19066.7	10333.5	22139.6	1954.45
CAALFM_C102820WA	LYS2	1.81838	1.05567e-10	5.7324e-10	6345.58	1675.56	8606.3	2658.76	6284.63	1688.58
CAALFM_CR06670WA	CFL11	1.81305	0.000104474	0.000270144	117.165	34.6484	49.2941	24.4842	124.031	23.5287
CAALFM_C200250WA	STF2	1.81044	6.9478e-10	3.48583e-09	191610	52806.8	154673	62723	170635	31846.9
CAALFM_C501040WA	C5_01040W_A	1.80893	3.57515e-05	9.87713e-05	525.688	175.907	240.869	60.0976	486.159	120.781
CAALFM_C704320WA	C7_04320W_A	1.80359	2.17273e-08	9.16279e-08	524.651	153.697	424.601	99.0498	616.835	194.504
CAALFM_CR07940WA	CR_07940W_A	1.80337	3.18308e-15	2.63937e-14	1694.23	406.897	1486.67	456.297	1747.51	548.219
CAALFM_C112830CA	C1_12830C_A	1.80299	1.35303e-20	1.81667e-19	16267.3	4581.59	14650.4	4014.3	14229.3	4341.84
CAALFM_CR03710CA	CR_03710C_A	1.80265	4.57256e-09	2.09695e-08	3391.57	885.756	4390.54	1512.46	3344.42	792.918
CAALFM_C200280CA	C2_00280C_A	1.80194	2.47652e-08	1.03515e-07	1823.84	533.052	2031.14	422.909	2560.36	882.327
CAALFM_C107370CA	CPH1	1.80058	3.48261e-09	1.614e-08	1572.92	349.149	818.954	385.07	1537.1	393.714
CAALFM_C200600CA	C2_00600C_A	1.79936	9.44332e-16	8.19579e-15	11610.8	3003.75	8823.64	3125.08	9624.62	2508.16
CAALFM_C102530CA	DIP5	1.79822	3.49382e-14	2.66975e-13	174310	40854	174549	60323.6	155548	43855.2
CAALFM_C406370CA	C4_06370C_A	1.79747	2.53536e-20	3.30999e-19	2501.94	724.063	2622.67	693.349	2555.93	791.35
CAALFM_CR07440WA	ACE2	1.79524	2.86944e-09	1.34404e-08	3259.89	695.633	1894.46	954.885	3585.84	868.21
CAALFM_C108050WA	C1_08050W_A	1.79257	3.78714e-07	1.37584e-06	17519.8	6009.28	14846.5	2288.16	13883.8	5051.62
CAALFM_C302480CA	CCP1	1.79219	3.06653e-14	2.35497e-13	39402.7	9974.3	35595.9	10559.4	26779.7	8853.86
CAALFM_C103000WA	HOL1	1.79018	4.68696e-13	3.22774e-12	616.932	199.006	564.641	159.147	735.329	195.288
CAALFM_C113180WA	C1_13180W_A	1.78901	7.08707e-10	3.5499e-09	599.305	160.804	408.917	115.744	558.141	175.681
CAALFM_C406440CA	C4_06440C_A	1.7881	6.71594e-07	2.37516e-06	2973.71	985.259	2272.01	389.522	2806.21	955.267
CAALFM_C201200CA	REG1	1.787	5.89083e-10	2.97744e-09	25185.3	6433.94	22438.9	10007.4	27387.7	5297.1
CAALFM_C301230CA	C3_01230C_A	1.78415	2.65366e-05	7.48637e-05	1087.67	369.583	1204.34	122.421	1049.84	476.849
CAALFM_C209050CA	C2_09050C_A	1.78337	2.14891e-19	2.57032e-18	4407.69	1360.17	4837.54	1258.71	4065.35	1247.81
CAALFM_CR00250WA	ATP17	1.78233	1.83475e-10	9.74723e-10	8732.43	3764.24	10267.7	2031.08	10394.3	2748.94
CAALFM_C304340WA	ATF1	1.78228	9.34283e-12	5.71561e-11	3555.39	1146.06	4648.21	1456.81	3868.23	908.209
CAALFM_C303460CA	C3_03460C_A	1.78194	3.3881e-09	1.57376e-08	1797.91	583.692	2958.77	726.736	1619.05	544.298
CAALFM_C603050CA	C6_03050C_A	1.78057	8.00912e-16	7.01055e-15	1478.56	445.987	1619.98	380.618	1478.41	504.299
CAALFM_C303710WA	CCC1	1.77841	7.00672e-20	8.75626e-19	1842.5	541.937	1833.96	517.507	1712.08	511.358
CAALFM_C203220CA	STP4	1.77836	3.62321e-16	3.26942e-15	30281.5	9836.6	39431.9	10544.9	30857.2	8937
CAALFM_C106230CA	MDM34	1.77802	1.81394e-05	5.24026e-05	56745.3	12353.5	76435	32544	56675.7	10463.2
CAALFM_C403160CA	C4_03160C_A	1.77042	1.89323e-13	1.34454e-12	407.486	118.16	383.15	129.099	452.936	117.644
CAALFM_C205760CA	C2_05760C_A	1.77025	9.72255e-10	4.80334e-09	9922.75	3267.61	8513.31	1712.78	7802.9	2710.51
CAALFM_CR00610WA	IFF4	1.76808	0.00294396	0.0058956	1018.2	102.168	852.564	654.396	1062.02	105.879
CAALFM_C114060WA	C1_14060W_A	1.76792	3.29337e-09	1.53208e-08	12391.5	5462.01	20518.7	3665.96	12120.7	4094
CAALFM_C306340WA	HNT2	1.76546	2.20038e-07	8.20761e-07	120.276	40.8674	105.31	33.3876	130.676	30.5874
CAALFM_C201620WA	COX4	1.76495	4.7054e-19	5.47862e-18	20973.6	6875.49	24170.9	6076.54	20360	6321.39
CAALFM_C200200WA	C2_00200W_A	1.76362	6.51514e-15	5.28795e-14	2149.41	616.564	2059.15	760.124	2341.09	553.71
CAALFM_C301420CA	C3_01420C_A	1.75131	1.66895e-09	8.0572e-09	2327.75	955.941	2651.8	555.347	2032.12	570.964
CAALFM_C306550CA	C3_06550C_A	1.75117	1.97276e-10	1.04442e-09	3204.93	801.356	2446.78	1124.05	3057.6	663.51
CAALFM_C200080CA	FAV3	1.75101	6.48502e-09	2.90878e-08	1130.18	392.682	1558.37	319.408	1645.63	574.101
CAALFM_C600210WA	C6_00210W_A	1.75071	9.99306e-16	8.64844e-15	1269.12	434.438	1551.64	397.312	1538.21	462.732
CAALFM_C305810CA	SKN1	1.74936	2.07664e-07	7.76495e-07	3056.66	995.92	1928.07	1032.79	3818.4	590.571
CAALFM_C210330CA	C2_10330C_A	1.74775	1.9653e-05	5.65357e-05	757.945	172.354	868.248	422.909	822.816	135.682
CAALFM_C303450CA	BMT7	1.74775	4.40533e-11	2.51218e-10	420.965	135.928	442.527	96.824	372.094	134.114
CAALFM_C702130WA	C7_02130W_A	1.7457	1.45879e-05	4.2665e-05	108.87	31.0947	76.1818	20.0325	115.172	37.646
CAALFM_C305040CA	ATG9	1.7438	5.34729e-09	2.43224e-08	3644.56	1066.1	2687.65	666.639	3678.86	1254.87
CAALFM_C600250WA	C6_00250W_A	1.74029	4.1215e-13	2.86729e-12	2350.56	735.612	3349.76	920.384	2647.85	843.113
CAALFM_C100420WA	C1_00420W_A	1.73869	5.74278e-11	3.23281e-10	9457.2	3221.41	10964.6	2097.85	9111.88	3528.53
CAALFM_C307830WA	FBP1	1.7384	4.5893e-10	2.35451e-09	12601	3997.89	14001.8	2659.88	12290.2	4996.72
CAALFM_C604250WA	C6_04250W_A	1.73732	1.37692e-15	1.18496e-14	27393.8	9250.24	25841.3	6909	24635.7	7195.87
CAALFM_C700680WA	C7_00680W_A	1.73472	4.87475e-07	1.75228e-06	588.936	194.564	331.615	106.84	578.075	148.231
CAALFM_C503590WA	LAP4	1.7333	1.00921e-11	6.14946e-11	2685.47	716.067	2042.34	883.658	3220.39	791.35
CAALFM_C113400CA	AGC1	1.73138	4.58632e-06	1.44021e-05	11713.4	2302.79	7168.93	4762.18	10826.2	1883.87
CAALFM_C701540WA	ALK6	1.72578	6.46775e-05	0.000172548	250.92	57.7474	103.069	84.5819	285.715	51.7632
CAALFM_C200780WA	POT1-2	1.7196	5.01141e-15	4.0891e-14	1601.95	486.855	1952.72	598.751	1702.11	511.358
CAALFM_C407000WA	C4_07000W_A	1.71504	0.000112715	0.000289622	65.3222	17.7684	44.8128	20.0325	80.8419	20.3916
CAALFM_C704240CA	C7_04240C_A	1.7142	9.34095e-15	7.50211e-14	8867.23	2329.44	7387.39	2667.67	9661.16	2901.09
CAALFM_CR05860WA	CR_05860W_A	1.71028	2.2354e-08	9.41417e-08	2063.35	934.619	3369.92	580.944	2038.77	767.037
CAALFM_C600310WA	C6_00310W_A	1.7058	6.44196e-08	2.55183e-07	10344.8	2285.91	8260.12	4461.69	11523.8	2490.12
CAALFM_CR08260CA	CR_08260C_A	1.70495	0.0301884	0.0491081	32.1427	2.66526	8.96256	12.2421	32.1153	7.84291
CAALFM_C401070WA	HGT17	1.70282	3.41844e-06	1.09305e-05	4328.89	782.699	2613.71	1696.09	3615.74	766.252
CAALFM_C200100CA	PGA52	1.70228	5.51037e-09	2.49716e-08	6459.64	2277.91	11271.5	3247.5	7792.94	2319.15
CAALFM_C113880CA	C1_13880C_A	1.70208	2.27555e-06	7.45477e-06	30243.1	6724.46	31662.5	15766.7	32435.3	6505.69
CAALFM_C109500WA	C1_09500W_A	1.69517	0.00174721	0.00364409	37.327	9.77263	29.1283	11.1292	55.3712	16.4701
CAALFM_C102570CA	PUT4	1.69394	4.22038e-09	1.94709e-08	1527.29	557.928	1149.45	317.182	1573.65	437.634
CAALFM_C405400CA	C4_05400C_A	1.69344	5.53116e-11	3.12803e-10	6196.27	2147.31	8577.17	1933.14	5131.8	2073.67
CAALFM_C400070CA	C4_00070C_A	1.69175	2.81486e-10	1.46871e-09	11962.3	3913.49	19354.7	5425.48	15406.5	5124.56
CAALFM_CR00540CA	MDH1	1.69041	2.99745e-09	1.40186e-08	37079.1	13321	32341.4	7257.35	27774.2	9535.41
CAALFM_C205400WA	C2_05400W_A	1.68782	4.26555e-12	2.70946e-11	718.544	196.341	544.476	222.584	693.247	189.014
CAALFM_C400600CA	MUC1	1.68717	4.30257e-06	1.35736e-05	4052.05	1154.95	6246.91	2603.12	5485.07	1145.06
CAALFM_C704060WA	C7_04060W_A	1.6857	2.38241e-07	8.83824e-07	545.388	161.693	289.043	136.889	562.571	135.682
CAALFM_C503870CA	C5_03870C_A	1.68482	1.60825e-10	8.59601e-10	11787	3397.32	7148.76	2662.1	10365.5	3054.03
CAALFM_C307880CA	C3_07880C_A	1.68393	5.99489e-10	3.02754e-09	318.316	133.263	368.585	95.711	416.391	113.722
CAALFM_C405910CA	VPS11	1.68103	8.50939e-16	7.41671e-15	3979.47	1103.42	3114.49	1068.4	3623.49	1170.16
CAALFM_C209730CA	IPK2	1.67991	2.61813e-17	2.62497e-16	2754.94	786.252	2502.8	878.093	2856.04	868.21
CAALFM_CR01220WA	CR_01220W_A	1.67969	0.00250527	0.00507841	89.1699	11.5495	33.6096	31.1617	98.5607	26.6659
CAALFM_C301320CA	SGA1	1.6796	7.94019e-16	6.96015e-15	2753.9	862.657	2764.95	733.414	2400.89	875.269
CAALFM_C600980CA	C6_00980C_A	1.67844	5.95204e-12	3.71156e-11	6927.26	1793.72	5660.98	2433.95	6194.93	1642.31
CAALFM_CR07290WA	FRE7	1.67794	0.0010001	0.00217457	5070.24	4125.83	22590.1	5419.92	9232.59	1985.04
CAALFM_CR10850CA	ATP16	1.67747	2.68898e-17	2.69161e-16	14731.7	5244.35	15842.4	4630.86	17588.1	5181.03
CAALFM_CR01300WA	CR_01300W_A	1.6763	5.41646e-07	1.9368e-06	9280.93	3050.84	7864.65	1394.49	6702.13	3014.81
CAALFM_C209030WA	C2_09030W_A	1.67623	1.33059e-05	3.92525e-05	2158.74	777.368	1576.29	281.569	2145.08	779.585
CAALFM_C302880WA	C3_02880W_A	1.67593	2.29799e-05	6.54618e-05	104.723	31.9831	82.9037	23.3713	129.569	43.136
CAALFM_C101440CA	POX18	1.67404	0.000407877	0.000954878	161.75	42.6442	57.1363	28.9359	166.113	48.626
CAALFM_C300400CA	C3_00400C_A	1.67158	3.73203e-11	2.15426e-10	2073.72	561.482	2211.51	817.996	2666.68	803.114
CAALFM_C107140CA	RIA1	1.67157	5.18396e-06	1.6122e-05	8807.09	2214.83	12568.9	5214.03	9577	2289.35
CAALFM_C111270WA	C1_11270W_A	1.67118	0.000131504	0.000334956	29629.3	9349.74	62730.1	23558.3	38164	8077.41
CAALFM_C210260CA	CMK2	1.66951	8.80292e-14	6.43799e-13	2533.05	1015.46	3498.76	910.368	3044.31	927.032
CAALFM_C603660CA	CDC50	1.66684	1.27181e-12	8.50088e-12	2976.82	1135.4	4196.72	984.933	3421.94	1215.65
CAALFM_C603400CA	QCR7	1.66648	9.62092e-07	3.32211e-06	25384.4	8944.62	21458.6	3761.67	19632.4	8233.49
CAALFM_C402330CA	C4_02330C_A	1.66377	5.61699e-09	2.54173e-08	3277.51	845.777	2302.26	1203.07	3170.55	714.489
CAALFM_C110280CA	C1_10280C_A	1.66352	6.89564e-11	3.84302e-10	5902.84	2302.79	8870.7	2457.33	6301.24	1893.28
CAALFM_C113920WA	DOS2	1.66264	2.4642e-15	2.07128e-14	8697.18	2460.93	7785.11	2874.67	7549.3	2256.41
CAALFM_C206300WA	C2_06300W_A	1.66108	4.76714e-07	1.71662e-06	2508.16	946.168	2586.82	476.329	2943.53	1117.61
CAALFM_C401690CA	HRT2	1.65573	5.13102e-06	1.59898e-05	6249.15	1862.13	3680.25	878.093	5380.97	2117.59
CAALFM_CR06100CA	CR_06100C_A	1.65563	3.80518e-06	1.21228e-05	1033.75	290.514	426.842	229.261	975.64	253.326
CAALFM_C110190WA	C1_10190W_A	1.65445	2.13805e-09	1.01462e-08	12864.3	3245.4	9902.51	4692.07	10725.4	2703.45
CAALFM_C101490WA	C1_01490W_A	1.65109	9.85546e-14	7.19918e-13	22569.3	8959.72	27725.7	6782.13	23157.3	7644.49
CAALFM_CR09550CA	NUO1	1.64978	4.70276e-12	2.95657e-11	10543.8	3576.78	9136.21	2392.78	9172.79	3224.22
CAALFM_CR08050CA	CR_08050C_A	1.64574	1.20484e-14	9.52693e-14	3679.82	1361.95	4128.38	1404.5	4362.14	1123.89
CAALFM_C401840CA	C4_01840C_A	1.64435	3.01445e-15	2.50972e-14	4002.28	1328.19	4805.05	1520.25	4115.19	1286.24
CAALFM_C700240WA	C7_00240W_A	1.6436	1.14755e-08	4.99743e-08	983.98	338.488	700.2	329.424	1142.86	237.64
CAALFM_CR02620CA	CR_02620C_A	1.64148	8.37964e-08	3.27083e-07	12610.3	4004.11	10007.8	2140.14	9264.7	4073.61
CAALFM_CR05920CA	MHP1	1.64089	0.000318337	0.000756806	24315.4	4864.99	29102.6	16019.4	25065.4	4283.8
CAALFM_C207930CA	VRP1	1.63934	7.91146e-09	3.5101e-08	2223.03	784.476	2433.34	1092.89	3279.08	671.353
CAALFM_CR03810WA	PRP13	1.63884	1.31174e-09	6.38795e-09	384.675	131.486	499.663	159.147	553.712	170.975
CAALFM_CR03520CA	CR_03520C_A	1.63799	4.7679e-11	2.7139e-10	2579.71	938.172	3692.58	929.288	3328.91	1216.44
CAALFM_C110150WA	WOR1	1.63722	0.000515303	0.0011869	430.297	114.606	136.679	113.518	606.868	149.015
CAALFM_C200960CA	MXR1	1.63591	2.11517e-09	1.00532e-08	8005.59	2956.66	10133.3	2928.09	6477.32	2036.8
CAALFM_C200590WA	C2_00590W_A	1.63514	3.16986e-15	2.63197e-14	2117.27	587.246	1727.53	639.929	1934.67	633.707
CAALFM_C205130WA	C2_05130W_A	1.63165	1.99568e-13	1.41353e-12	1155.06	379.356	997.085	308.279	1140.65	374.107
CAALFM_CR02880WA	CR_02880W_A	1.6305	2.25173e-09	1.06445e-08	863.704	353.591	980.28	209.229	812.849	294.109
CAALFM_C502220CA	C5_02220C_A	1.62966	0.000117685	0.000301635	2021.88	796.025	1926.95	227.036	1747.51	816.447
CAALFM_C306350WA	C3_06350W_A	1.62885	1.56851e-07	5.94097e-07	552.646	126.156	613.936	174.728	557.034	255.679
CAALFM_C210430CA	FGR29	1.62863	1.7082e-08	7.31951e-08	1577.06	621.895	1882.14	357.247	1542.64	636.844
CAALFM_CR05730CA	CR_05730C_A	1.62661	8.54289e-05	0.000223613	5148.01	1090.98	6256.99	3221.9	5338.89	1111.34
CAALFM_C400320CA	C4_00320C_A	1.62562	2.0509e-06	6.7694e-06	2244.8	860.88	2372.84	381.731	2091.92	930.169
CAALFM_C403710CA	C4_03710C_A	1.62408	1.89366e-05	5.45771e-05	419.928	121.714	394.353	228.148	522.704	85.4877
CAALFM_CR01530CA	CR_01530C_A	1.62341	0.00747497	0.013811	38.3638	14.2147	19.0454	6.67752	36.545	9.41149
CAALFM_C603170CA	MDR1	1.62243	0.00090028	0.00197784	425.113	90.6189	202.778	222.584	554.819	72.1548
CAALFM_CR00970WA	ATO9	1.62163	0.00169338	0.00354023	313.132	127.933	137.799	27.823	291.252	84.7034
CAALFM_C303480CA	ALT1	1.62075	5.3955e-19	6.22308e-18	4941.67	1620.48	4954.06	1641.56	5087.5	1610.15
CAALFM_C303690WA	C3_03690W_A	1.61731	1.33964e-05	3.94814e-05	305.874	114.606	165.807	81.2431	345.516	70.5862
CAALFM_CR02020CA	OPT1	1.61626	8.70523e-10	4.32163e-09	1057.6	278.076	981.401	446.281	1182.73	327.834
CAALFM_C300460WA	ATP5	1.61531	1.2416e-10	6.68286e-10	16730.8	7119.8	18149.2	4343.72	16671.2	5361.41
CAALFM_C106550WA	GLT1	1.61451	4.31641e-05	0.000117976	20830.5	4802.8	20290.1	12040.7	22940.3	4079.1
CAALFM_C101200WA	STB5	1.61252	3.74287e-14	2.84941e-13	1351.03	461.979	1447.45	517.507	1665.56	480.77
CAALFM_C102510WA	C1_02510W_A	1.6114	7.88724e-05	0.000207531	3260.92	1168.27	1354.47	539.766	3529.36	956.835
CAALFM_C305360CA	C3_05360C_A	1.61064	2.17074e-06	7.13809e-06	22505	5065.78	22806.4	11578.8	22250.3	5480.63
CAALFM_C604230WA	C6_04230W_A	1.60862	0.000227571	0.000553459	233.293	90.6189	135.559	35.6134	286.823	87.8406
CAALFM_C305220WA	CDR1	1.60542	3.46122e-11	2.00928e-10	28781.2	10087.1	37564.3	13346.1	33341.2	9329.14
CAALFM_C701670WA	C7_01670W_A	1.60531	6.48763e-08	2.56748e-07	583.752	151.92	550.077	268.214	631.231	161.564
CAALFM_CR05170CA	FDH1	1.60173	0.00019877	0.000489427	13169.2	8361.82	37976.6	7770.4	12921.4	4977.11
CAALFM_C702040CA	CUP9	1.60164	8.54585e-05	0.000223613	45416.5	12799.5	60426.7	29940.9	51687.9	9168.36
CAALFM_C102100WA	C1_02100W_A	1.59951	5.11915e-06	1.59609e-05	1021.31	313.613	468.294	249.294	1110.75	294.893
CAALFM_CR05690WA	MCT1	1.59927	1.87479e-10	9.94273e-10	1249.42	406.008	1143.85	516.394	1593.58	394.498
CAALFM_C103410WA	C1_03410W_A	1.59805	2.02768e-05	5.82212e-05	2220.95	664.539	880.572	418.458	2066.45	623.511
CAALFM_C203520CA	ADAEC	1.59803	6.10296e-06	1.8818e-05	40300.7	10486	40833.4	22156	44566	8882.1
CAALFM_CR01310WA	ATP3	1.59696	3.8295e-08	1.56236e-07	34853	14634.1	34548.4	7350.83	30182.8	10933.8
CAALFM_CR07910CA	CR_07910C_A	1.59667	1.07432e-11	6.52029e-11	8231.63	2394.29	9380.44	3051.62	9560.39	3537.94
CAALFM_CR07480WA	CR_07480W_A	1.59625	0.000247726	0.000599861	16731.8	3926.82	23772.1	11815.9	18090.9	3638.33
CAALFM_CR02590CA	CR_02590C_A	1.59255	1.83455e-08	7.82266e-08	1852.87	484.189	1336.54	736.752	1983.4	495.672
CAALFM_CR01190CA	SFT1	1.58732	4.00657e-14	3.0351e-13	2872.1	897.305	2326.91	817.996	2392.03	810.957
CAALFM_C302190CA	C3_02190C_A	1.57884	2.85288e-12	1.8485e-11	8007.67	2579.97	5993.71	2046.66	6714.31	2307.38
CAALFM_C305600WA	ATO6	1.57852	1.08253e-08	4.73443e-08	1602.99	425.554	1297.33	678.881	1764.13	458.81
CAALFM_C303890WA	CSC25	1.57704	4.2681e-13	2.96592e-12	6313.44	1943.86	7228.31	2539.68	7221.51	2476.01
CAALFM_C105160CA	C1_05160C_A	1.57575	0.000585121	0.00133817	93795.4	19403.1	100020	61274	92236.2	15285.8
CAALFM_C101760WA	FGR38	1.57542	4.52411e-13	3.12612e-12	3183.16	1047.45	2887.07	930.4	3429.69	1208.59
CAALFM_C112100CA	PXA2	1.57493	1.82871e-09	8.78008e-09	5662.29	1430.36	4010.75	2096.74	5478.42	1559.95
CAALFM_C403510CA	HWP2	1.5718	0.0292146	0.0477392	63.2484	6.21895	23.5267	38.9522	73.0899	9.41149
CAALFM_C405800CA	C4_05800C_A	1.56986	5.23755e-10	2.66702e-09	6017.93	2164.19	6263.71	1476.84	4755.28	2096.41
CAALFM_C501960CA	C5_01960C_A	1.5693	4.01678e-16	3.5981e-15	6841.2	2254.81	7227.19	2535.23	6648.97	2192.09
CAALFM_C102500WA	C1_02500W_A	1.56496	2.80467e-05	7.85462e-05	4056.2	1391.27	2381.8	584.283	3596.91	1414.86
CAALFM_C101010WA	C1_01010W_A	1.55678	8.55001e-12	5.2568e-11	4628.54	1980.29	4931.65	1391.15	4792.93	1506.62
CAALFM_C306860CA	C3_06860C_A	1.55657	4.30955e-12	2.73175e-11	4013.68	1655.13	4485.76	1184.15	3975.65	1400.74
CAALFM_C101880CA	PTR3	1.5558	3.71267e-11	2.1451e-10	2090.31	592.577	1962.8	841.367	2357.7	747.429
CAALFM_C201690WA	C2_01690W_A	1.55443	1.58507e-08	6.82525e-08	5488.1	2173.08	6077.74	2599.78	6707.66	1450.15
CAALFM_CR06610WA	STE2	1.55402	0.000126669	0.000322908	80.8751	23.0989	54.8957	22.2584	78.6271	27.4502
CAALFM_C402490WA	ZCF15	1.54897	2.73792e-12	1.77965e-11	1625.8	600.572	1717.45	637.703	2155.05	640.766
CAALFM_C601740CA	ATG15	1.54644	1.91312e-06	6.34536e-06	8285.55	1977.62	8347.51	4448.34	9368.8	2477.58
CAALFM_C113590WA	C1_13590W_A	1.54525	3.99939e-05	0.000109761	272.694	75.5158	216.222	146.905	380.954	76.8605
CAALFM_C203710WA	C2_03710W_A	1.54359	0.000625979	0.00141997	503.914	129.709	131.077	126.873	418.606	105.095
CAALFM_CR04790WA	MVB12	1.54287	1.52731e-05	4.45495e-05	4403.54	1666.68	3537.97	661.074	3516.07	1603.09
CAALFM_CR09220CA	LIP7	1.54163	3.10317e-08	1.27964e-07	320.39	101.28	253.192	87.9206	328.905	119.997
CAALFM_C109090CA	ARG81	1.54126	0.000155587	0.000390144	5943.28	1373.5	4961.9	3475.65	6474	1123.89
CAALFM_C207070WA	C2_07070W_A	1.54109	6.35562e-11	3.55498e-10	4043.75	1409.92	3709.38	1048.37	3961.25	1565.45
CAALFM_C101220CA	C1_01220C_A	1.54099	1.33534e-06	4.53188e-06	3226.71	906.189	3084.24	1657.14	3402	776.448
CAALFM_C102650WA	C1_02650W_A	1.53877	2.06872e-06	6.82088e-06	12816.6	5233.69	11164	2301.52	11582.5	4703.39
CAALFM_C109030CA	COX5	1.53516	1.48696e-08	6.42083e-08	21133.3	9057.45	22300	5309.74	17199.4	6552.75
CAALFM_C110310WA	C1_10310W_A	1.53502	2.38579e-12	1.55736e-11	1755.4	531.276	1765.62	675.542	1561.47	548.219
CAALFM_C703580CA	C7_03580C_A	1.53461	7.60846e-11	4.22876e-10	6381.87	1759.07	6231.22	2462.89	5153.95	1912.1
CAALFM_C201210CA	HNM1	1.53408	4.25827e-09	1.96309e-08	6313.44	1764.4	4440.95	2409.47	6383.19	1745.05
CAALFM_C209340WA	C2_09340W_A	1.53231	0.00737793	0.0136605	54.9536	13.3263	21.2861	11.1292	33.2227	13.3329
CAALFM_C109300CA	C1_09300C_A	1.5279	8.29612e-06	2.5188e-05	165.898	55.0821	123.235	64.5493	224.807	58.8218
CAALFM_C304650WA	C3_04650W_A	1.52597	3.8584e-08	1.5731e-07	907.252	372.248	874.97	210.342	816.171	318.422
CAALFM_CR02130WA	ECM4	1.52472	1.24823e-13	9.02137e-13	18031	6647.16	21181.9	5975.26	18003.4	7261.75
CAALFM_C205490WA	C2_05490W_A	1.52416	1.71938e-07	6.47643e-07	290.321	118.16	320.412	82.356	357.698	134.898
CAALFM_C202790CA	C2_02790C_A	1.52379	1.01846e-05	3.05739e-05	177.303	57.7474	108.671	56.7589	191.584	51.7632
CAALFM_C202900WA	C2_02900W_A	1.5226	9.65325e-06	2.91068e-05	1431.9	652.101	1149.45	261.536	1446.29	487.045
CAALFM_C304330CA	C3_04330C_A	1.52046	2.72029e-08	1.13241e-07	23164.5	9825.05	23061.8	5367.61	21696.6	8482.11
CAALFM_C400290CA	C4_00290C_A	1.51759	3.23067e-05	8.96582e-05	374.306	157.25	244.23	70.1139	387.598	123.134
CAALFM_C303470WA	C3_03470W_A	1.51663	6.3366e-07	2.24618e-06	316.242	103.057	210.62	96.824	359.913	109.801
CAALFM_C105860WA	PRN2	1.51482	1.44184e-10	7.72e-10	1448.49	480.636	1047.5	461.861	1399.78	421.164
CAALFM_C110760WA	VPS23	1.51117	8.59954e-12	5.27667e-11	1067.97	374.025	987.002	420.683	1207.09	350.578
CAALFM_C201040WA	C2_01040W_A	1.51094	6.69756e-06	2.04867e-05	876.147	363.364	720.366	166.938	926.913	353.715
CAALFM_C200230WA	C2_00230W_A	1.51004	7.01519e-09	3.1303e-08	1767.85	681.419	2423.25	589.847	1962.35	887.818
CAALFM_C503980WA	C5_03980W_A	1.50997	2.69092e-09	1.26428e-08	4546.63	1356.62	3204.12	1690.52	4932.46	1407.02
CAALFM_C107130CA	C1_07130C_A	1.50985	8.06407e-14	5.92588e-13	5497.43	1966.08	6462.01	2221.39	5522.72	1952.1
CAALFM_C200950CA	RFC5	1.5097	2.377e-08	9.96361e-08	4511.38	1827.48	3894.23	1037.24	4277.98	1588.19
CAALFM_CR03620CA	CR_03620C_A	1.50675	3.26343e-11	1.89805e-10	1938.93	604.126	1953.84	792.398	2287.94	778.801
CAALFM_C203760CA	C2_03760C_A	1.50526	3.9146e-06	1.24391e-05	19498.1	4927.18	21369	10903.3	20221.5	5690.82
CAALFM_C403890WA	PTP2	1.50484	0.00615344	0.0115892	20390.9	3264.06	16358.9	15101.2	22690	2581.1
CAALFM_C208870CA	PIR1	1.50202	0.00064275	0.00145371	20992.3	6682.7	40379.7	16633.7	20530.5	5601.41
CAALFM_C209160WA	C2_09160W_A	1.50154	1.03307e-06	3.54723e-06	2368.19	692.968	1232.35	746.769	2491.7	712.136
CAALFM_C210480WA	MDH1-3	1.50019	4.67861e-12	2.94591e-11	3280.62	1223.36	3971.54	1171.9	3702.12	1476.04
CAALFM_C210310CA	KIP2	1.4967	4.80973e-08	1.94033e-07	1562.55	517.949	1028.45	371.715	1420.82	530.965
CAALFM_C110010CA	SWE1	1.49402	0.00233162	0.00474835	7503.75	1808.82	11053.1	6177.81	7847.2	1388.98
CAALFM_C406530CA	XUT1	1.49263	0.00561169	0.0106309	1604.02	207.002	855.925	1039.47	1844.97	284.698
CAALFM_C303880CA	PEP8	1.49233	2.80891e-12	1.82386e-11	2867.95	1100.75	3474.11	1045.03	3303.44	1281.53
CAALFM_C703220CA	ZCF29	1.49	2.73365e-05	7.68376e-05	8097.88	2060.25	8198.5	4742.15	8434.14	2003.86
CAALFM_C104930CA	C1_04930C_A	1.48941	7.30606e-07	2.56611e-06	2462.54	870.652	1857.49	500.814	2228.14	959.188
CAALFM_C406360CA	C4_06360C_A	1.48891	9.97235e-06	2.99659e-05	173.156	78.181	172.529	40.0651	176.08	66.6647
CAALFM_C505370CA	PRP22	1.48534	3.25706e-09	1.51864e-08	1647.57	522.391	1445.21	589.847	2029.91	716.842
CAALFM_C301480CA	RKI1	1.48499	4.52354e-09	2.07758e-08	1240.08	473.528	1032.94	324.972	980.07	363.127
CAALFM_C404790WA	FAV1	1.48477	0.00214086	0.00439341	127.534	21.3221	79.5427	67.8881	120.709	29.0188
CAALFM_C305190CA	MCA1	1.48439	5.05714e-07	1.81466e-06	3598.94	1654.24	6341.01	2181.32	4763.03	1420.35
CAALFM_C601690WA	ACF2	1.48401	2.48934e-08	1.03979e-07	545.388	252.312	874.97	268.214	788.485	269.012
CAALFM_C500550CA	C5_00550C_A	1.48279	2.06364e-05	5.91705e-05	2129.71	1039.45	2590.18	435.151	2323.37	1043.89
CAALFM_C200110WA	C2_00110W_A	1.48087	4.69352e-08	1.89595e-07	456.218	214.109	748.374	215.906	586.934	211.759
CAALFM_C300960WA	C3_00960W_A	1.47877	1.14899e-11	6.9597e-11	609.674	240.762	647.545	234.826	710.966	230.582
CAALFM_C404360WA	C4_04360W_A	1.47726	4.45677e-06	1.40312e-05	335.943	101.28	194.936	76.7914	267.996	108.232
CAALFM_C504550WA	C5_04550W_A	1.47649	1.3004e-11	7.83816e-11	1927.52	795.137	2117.41	615.444	1813.96	694.098
CAALFM_CR07190WA	CR_07190W_A	1.47604	0.000376519	0.000886842	5678.88	1261.56	5627.37	3685.99	5827.26	1213.3
CAALFM_C208970CA	DFG10	1.47558	9.00537e-06	2.72336e-05	1121.88	533.052	1297.33	234.826	1024.37	469.006
CAALFM_CR07920WA	CR_07920W_A	1.47049	4.6573e-07	1.68002e-06	9072.52	2633.28	8747.46	4649.78	9351.08	2523.85
CAALFM_C306590WA	LYS9	1.47022	2.68061e-05	7.54852e-05	15250.1	7213.09	18042.8	2998.2	11517.2	5960.61
CAALFM_C108060WA	OFR1	1.47005	1.94763e-08	8.25324e-08	11478	4742.39	10823.4	2786.75	9869.36	4082.24
CAALFM_C602720CA	C6_02720C_A	1.46925	1.48328e-08	6.40945e-08	4683.5	1928.76	6736.49	1634.88	4993.37	2363.07
CAALFM_C501440CA	C5_01440C_A	1.46885	1.34316e-05	3.95662e-05	1210.02	605.015	2008.73	345.005	1179.41	637.629
CAALFM_C202320CA	CPR3	1.46684	4.44149e-05	0.000121232	10975.2	4473.2	10434.7	1808.49	7492.83	4173.21
CAALFM_CR09500CA	CR_09500C_A	1.46651	2.83756e-06	9.1542e-06	2748.72	796.025	2812	1431.21	2507.21	694.098
CAALFM_C203470CA	COX6	1.46475	6.7137e-12	4.16114e-11	16444.6	6422.39	17640.6	6004.2	14329	5114.36
CAALFM_C505060CA	C5_05060C_A	1.46299	0.000112135	0.00028837	463.476	167.023	250.952	79.0173	414.176	162.348
CAALFM_CR07560WA	RGD3	1.46222	2.01069e-05	5.77797e-05	1939.96	486.855	2037.86	1145.19	2083.06	569.395
CAALFM_C105770CA	PRC3	1.46183	6.35642e-14	4.72191e-13	8910.77	3448.85	9757.99	3021.58	8636.79	3441.47
CAALFM_C101770WA	MAK32	1.46071	2.50072e-08	1.04384e-07	1384.21	546.379	1282.77	357.247	1426.36	581.944
CAALFM_CR09860WA	YTA6	1.45845	3.0896e-08	1.27576e-07	3566.8	1123.85	3009.18	1628.2	4499.46	1279.18
CAALFM_CR01810CA	CR_01810C_A	1.45772	1.59682e-06	5.36881e-06	192.856	68.4084	236.388	101.276	272.426	86.272
CAALFM_C111890WA	C1_11890W_A	1.45755	6.34936e-05	0.000169611	6258.49	2804.74	5954.5	1047.26	5988.95	2774.04
CAALFM_C209750WA	LEU42	1.45523	0.00372866	0.00728865	40346.3	8108.62	39881.2	30354.9	42129.7	6161.39
CAALFM_C306040WA	C3_06040W_A	1.45378	7.9213e-07	2.76952e-06	332.832	107.499	259.914	135.776	423.036	127.839
CAALFM_CR05100WA	CR_05100W_A	1.4533	5.07093e-09	2.31512e-08	1271.19	429.996	920.903	466.313	1373.2	406.263
CAALFM_C700370WA	DCC1	1.45242	2.74813e-06	8.88437e-06	722.691	300.286	494.061	175.841	786.271	254.895
CAALFM_C304030CA	PEX8	1.45238	6.57706e-05	0.000175388	2548.6	1071.44	2528.56	426.248	2111.86	1127.81
CAALFM_C207250CA	C2_07250C_A	1.45036	1.875e-07	7.04102e-07	1180.98	322.497	702.441	398.425	1081.95	364.695
CAALFM_C205170WA	C2_05170W_A	1.4503	5.74229e-11	3.23281e-10	1823.84	811.128	2477.03	750.108	2191.59	814.094
CAALFM_C502700WA	CTA7	1.44953	1.19591e-10	6.47097e-10	3250.56	1098.09	3171.63	1456.81	3483.95	1073.69
CAALFM_C501770CA	OBPA	1.44949	1.5709e-12	1.04319e-11	5942.24	2254.81	6366.78	1925.35	5379.86	2295.62
CAALFM_C307850WA	C3_07850W_A	1.44747	2.50252e-11	1.47507e-10	1782.36	738.278	2344.83	751.22	2135.11	806.251
CAALFM_C600190WA	C6_00190W_A	1.44657	1.87734e-09	8.99246e-09	767.276	294.067	1034.06	341.666	934.665	367.833
CAALFM_C204930CA	CRK1	1.44275	7.77038e-07	2.72141e-06	3414.38	976.374	2772.79	1686.07	4065.35	1110.56
CAALFM_C104100CA	POR1	1.44009	5.7194e-09	2.58616e-08	79234.8	30037.5	90981.2	36618.4	74260.5	23446.4
CAALFM_C108540CA	C1_08540C_A	1.43981	0.00151425	0.00319075	13344.4	4047.65	19975.3	11081.3	15337.8	2808.55
CAALFM_C100700WA	C1_00700W_A	1.43909	1.48458e-05	4.33575e-05	8890.04	3738.47	7424.36	1605.94	6723.17	3150.5
CAALFM_C109440WA	C1_09440W_A	1.43804	2.32244e-13	1.63799e-12	1950.33	693.857	2005.37	718.946	1763.02	698.019
CAALFM_C201390WA	C2_01390W_A	1.43767	4.58741e-09	2.10219e-08	2968.53	987.036	2712.3	1373.34	3656.71	1087.81
CAALFM_C204410WA	C2_04410W_A	1.43561	6.01181e-09	2.70841e-08	1681.79	617.452	1485.54	483.007	1788.49	730.175
CAALFM_C504960WA	C5_04960W_A	1.43419	1.6018e-11	9.6077e-11	15446.1	5592.61	15756.2	6572.9	14787.4	4854.76
CAALFM_C300030CA	C3_00030C_A	1.43413	3.13486e-06	1.00762e-05	5444.55	1365.5	4364.77	2508.52	6841.66	2288.56
CAALFM_C104490WA	C1_04490W_A	1.4336	2.89287e-08	1.20099e-07	24771.6	8026.88	29380.4	12038.4	22210.5	8206.04
CAALFM_C704280CA	C7_04280C_A	1.42839	2.19477e-09	1.04074e-08	2291.46	940.838	2098.36	979.369	2715.4	720.764
CAALFM_C107630WA	C1_07630W_A	1.42735	1.34735e-07	5.1478e-07	6195.24	2602.18	4639.25	1630.43	5199.35	1728.58
CAALFM_C208900WA	C2_08900W_A	1.42578	2.17965e-06	7.15586e-06	4638.91	2083.35	4197.84	1013.87	3756.38	1588.97
CAALFM_CR09650WA	WAL1	1.42514	0.000771285	0.00171533	2527.86	606.791	2471.43	1838.54	3243.64	625.864
CAALFM_C205350CA	C2_05350C_A	1.42508	1.85227e-07	6.97272e-07	1319.92	500.181	989.243	311.617	1120.71	464.3
CAALFM_C405920CA	PGA49	1.42359	2.62784e-07	9.71937e-07	1614.39	613.899	1803.72	445.168	1590.26	806.251
CAALFM_C104340CA	C1_04340C_A	1.42132	3.61132e-08	1.47924e-07	1047.23	348.261	770.78	279.343	943.525	402.341
CAALFM_CR09850CA	FGR46	1.42077	8.08231e-05	0.000212118	398.154	140.37	205.019	107.953	466.225	150.584
CAALFM_C601520WA	C6_01520W_A	1.41928	1.6475e-05	4.77294e-05	548.499	169.688	693.478	333.876	572.538	176.465
CAALFM_C703240WA	C7_03240W_A	1.41853	1.89441e-08	8.05553e-08	9163.77	2825.18	9602.27	4360.42	8303.46	2942.66
CAALFM_C105840WA	PRN1	1.41536	0.000239926	0.000581828	1261.86	329.604	808.871	674.429	1307.87	264.306
CAALFM_C701990CA	C7_01990C_A	1.41489	4.20293e-11	2.40122e-10	1657.94	595.242	1671.52	665.526	1959.03	722.332
CAALFM_C402920WA	C4_02920W_A	1.41473	3.93454e-11	2.2584e-10	8885.89	3086.37	8182.82	3499.02	10427.5	3727.74
CAALFM_C300010CA	C3_00010C_A	1.41343	8.7424e-06	2.64775e-05	3138.57	995.031	2589.06	1727.25	4003.34	932.522
CAALFM_CR04930WA	PEX14	1.41308	1.76743e-11	1.05701e-10	4797.55	1662.24	4890.2	2152.39	5235.9	1790.54
CAALFM_C113700WA	ACT1	1.41302	4.75754e-08	1.92054e-07	41312.6	17581.8	63192.8	21660.7	44047.8	16543.8
CAALFM_C209770CA	INP51	1.41214	3.61959e-08	1.48164e-07	1456.79	642.328	1383.6	425.135	1686.61	632.139
CAALFM_C500380WA	C5_00380W_A	1.41163	2.85915e-05	7.99987e-05	2038.47	610.345	1709.61	1165.23	2425.26	546.651
CAALFM_C205680WA	COG4	1.41118	2.16714e-07	8.08855e-07	1666.23	578.362	1228.99	714.494	2074.2	576.454
CAALFM_C603520CA	C6_03520C_A	1.40959	2.47193e-09	1.16585e-08	1546.99	663.65	1969.52	544.217	1459.58	664.295
CAALFM_C500640CA	SAM51	1.40884	0.000391002	0.000917824	3663.23	1620.48	3134.66	511.943	2813.96	1486.23
CAALFM_C208830WA	C2_08830W_A	1.40564	6.53149e-10	3.28233e-09	2530.97	1058.11	2891.55	834.689	2694.36	1169.38
CAALFM_C111760CA	C1_11760C_A	1.40342	4.56627e-05	0.000124251	5122.09	2046.03	3984.98	883.658	4003.34	2025.04
CAALFM_CR08900CA	CR_08900C_A	1.4026	1.66687e-06	5.58291e-06	1552.18	535.718	980.28	600.976	1900.34	540.377
CAALFM_C700380WA	C7_00380W_A	1.39951	2.58123e-06	8.3979e-06	908.289	336.711	685.636	244.842	1046.52	418.027
CAALFM_C205940CA	VPS33	1.39874	1.15821e-05	3.44654e-05	4117.37	1479.22	3131.3	848.044	3792.92	1858.77
CAALFM_C104020CA	CSH1	1.39595	6.08068e-06	1.87587e-05	10761.6	5576.62	18902	5198.45	9773.01	4210.86
CAALFM_C400980CA	MRV1	1.39388	0.000380979	0.000895665	257.141	55.9705	159.085	129.099	271.319	77.6448
CAALFM_C603740WA	C6_03740W_A	1.39286	5.51386e-06	1.70874e-05	250.92	73.7389	174.77	102.389	246.955	80.782
CAALFM_C100090WA	C1_00090W_A	1.38699	0.000105995	0.000273797	684.327	165.246	646.425	419.571	837.212	245.483
CAALFM_C307370WA	C3_07370W_A	1.38681	2.35128e-05	6.68866e-05	3765.87	1125.63	2015.46	1581.46	4312.31	1153.69
CAALFM_C204850CA	C2_04850C_A	1.38589	0.000225621	0.000549369	14948.4	3999.67	16254.7	10123.1	16107.5	3982.63
CAALFM_C202260WA	C2_02260W_A	1.38494	8.90018e-08	3.4652e-07	3062.88	1118.52	3294.86	890.335	2343.31	1321.53
CAALFM_C603240WA	C6_03240W_A	1.38169	0.00136666	0.00290771	678.106	403.343	811.112	103.501	606.868	296.462
CAALFM_C403290WA	C4_03290W_A	1.381	5.3529e-07	1.91518e-06	5910.1	1767.07	3763.16	2314.87	6394.26	2087.78
CAALFM_C703780CA	C7_03780C_A	1.38016	0.000134835	0.000342445	1723.26	817.347	1935.91	328.311	1413.07	801.545
CAALFM_C504510WA	GDE1	1.37772	1.24833e-05	3.69586e-05	3229.82	977.263	2089.4	1534.72	3983.4	1068.99
CAALFM_CR09010CA	CR_09010C_A	1.375	1.57081e-13	1.12731e-12	5073.36	2035.37	5258.78	1901.98	4843.87	1913.67
CAALFM_C107160CA	C1_07160C_A	1.37494	1.43205e-07	5.4578e-07	58356.5	21465.1	62643.8	24603.3	42236	16871.7
CAALFM_C402930WA	C4_02930W_A	1.37443	0.00619118	0.011641	13181.6	6547.66	13423.7	1215.31	12248.1	7221.75
CAALFM_CR01180WA	CR_01180W_A	1.37327	0.000181017	0.00044787	4059.31	1636.47	3236.61	655.509	3190.49	1754.46
CAALFM_CR01920WA	CR_01920W_A	1.37034	0.000210424	0.000514202	251.957	98.6147	125.476	72.3397	263.567	76.8605
CAALFM_C505450CA	MUM2	1.36838	3.95079e-06	1.25476e-05	3027.63	1091.87	3950.25	1865.25	3333.34	1038.4
CAALFM_C702890CA	PMT1	1.3674	2.98604e-08	1.23716e-07	7598.11	3019.74	5424.59	2714.41	8418.63	2576.4
CAALFM_C703360WA	CPY1	1.36456	1.86056e-09	8.91906e-09	12997	6374.42	16183	4704.31	13466.3	5482.19
CAALFM_C112320CA	ATP19	1.36326	5.37782e-05	0.000145047	5666.44	3185.88	5769.65	1263.16	5171.67	2005.43
CAALFM_C205370CA	RXT3	1.36308	4.07183e-06	1.28854e-05	2028.1	674.311	1877.66	1137.4	2359.92	625.864
CAALFM_C201590WA	COX13	1.36248	5.44002e-07	1.94408e-06	39027.4	16289.2	32473.6	9423.09	30345.6	13896.1
CAALFM_C701130CA	C7_01130C_A	1.3622	7.71152e-05	0.000202994	206.335	95.061	268.877	58.9847	246.955	125.487
CAALFM_C500150CA	C5_00150C_A	1.36201	4.10993e-05	0.000112683	3595.83	1143.4	3867.35	2324.89	4227.03	1081.54
CAALFM_C101520CA	SOD2	1.35979	1.83327e-08	7.82262e-08	8670.22	4252.87	11969.5	3638.13	8408.67	3427.35
CAALFM_C305720CA	KIP3	1.35956	1.15307e-08	5.0179e-08	1570.84	693.857	1379.11	624.348	1994.47	608.61
CAALFM_C200500WA	ZCF9	1.35941	3.46721e-12	2.2324e-11	2194	828.008	2143.17	876.98	2384.28	914.483
CAALFM_C303740WA	C3_03740W_A	1.35892	3.65588e-05	0.000100866	1485.82	735.612	1611.02	326.085	1362.13	675.275
CAALFM_C401090CA	C4_01090C_A	1.35572	6.14536e-06	1.89392e-05	682.254	305.617	561.28	169.164	717.61	290.188
CAALFM_C208810CA	IPP1	1.35364	1.93977e-09	9.2626e-09	9918.6	4996.48	13376.6	4525.13	11239.2	3992.04
CAALFM_CR05760CA	CR_05760C_A	1.35339	4.15478e-06	1.31208e-05	756.908	265.638	480.617	290.472	900.335	280.776
CAALFM_CR02260CA	CR_02260C_A	1.3497	1.46673e-06	4.95041e-06	317.279	164.358	515.347	152.47	421.928	174.897
CAALFM_CR09090CA	CR_09090C_A	1.3484	2.17256e-06	7.14023e-06	926.953	402.455	982.521	242.616	775.196	407.831
CAALFM_C504080CA	C5_04080C_A	1.33877	1.24252e-05	3.68138e-05	6377.72	1771.51	4645.97	3177.38	5926.93	1754.46
CAALFM_C210150WA	C2_10150W_A	1.33598	2.10015e-06	6.91709e-06	617.968	296.733	632.981	169.164	615.727	272.149
CAALFM_C305150WA	C3_05150W_A	1.33579	5.92335e-08	2.354e-07	2975.79	1072.32	2468.07	1374.46	3640.1	1152.91
CAALFM_C202410WA	C2_02410W_A	1.3342	3.51313e-07	1.28008e-06	7616.77	3800.66	8306.05	2261.45	6766.36	2935.6
CAALFM_C209840WA	MTW1	1.33414	5.84503e-06	1.80499e-05	2028.1	712.513	1177.46	540.879	1920.27	778.801
CAALFM_C210650WA	C2_10650W_A	1.3327	0.000490294	0.00113227	639.743	305.617	379.789	140.228	787.378	270.58
CAALFM_C103360WA	C1_03360W_A	1.33241	0.000581874	0.00133124	7235.21	1855.91	7273.12	5066.01	7871.56	1967
CAALFM_C600080CA	C6_00080C_A	1.33176	2.04942e-09	9.75582e-09	1071.08	449.541	1122.56	446.281	1349.95	511.358
CAALFM_CR10350CA	TRX1	1.33165	4.98242e-08	2.00736e-07	41974.2	17347.3	33368.7	11884.9	32764.2	13719.6
CAALFM_C401300WA	C4_01300W_A	1.32981	3.00178e-05	8.35705e-05	16734.9	5540.19	20203.9	10504.8	16398.7	5175.54
CAALFM_C701560CA	NUP	1.32865	0.00793396	0.0145796	89.1699	31.0947	42.5722	18.9196	43.1895	19.6073
CAALFM_C107240WA	YPD1	1.32861	4.61095e-06	1.4472e-05	6787.28	3016.19	6725.28	1648.23	5510.54	2908.15
CAALFM_C102010CA	ZCF24	1.32716	1.89386e-07	7.10749e-07	2022.91	828.008	2126.37	621.009	2068.67	1027.42
CAALFM_C109970CA	PDC2	1.32601	5.72775e-11	3.23028e-10	2418.99	1002.14	2530.8	1031.68	2904.77	1098.79
CAALFM_C401900CA	MDH1-1	1.32233	0.000611809	0.00138988	7940.27	3641.64	13546.9	6417.09	9405.35	2296.4
CAALFM_CR08710WA	CR_08710W_A	1.32157	0.00591714	0.0111647	7945.46	1994.5	10789.8	7346.38	9196.04	1836.03
CAALFM_C603500CA	SAP4	1.31866	0.00110737	0.00238919	151.382	46.1979	72.8208	58.9847	170.543	53.3318
CAALFM_C200190CA	C2_00190C_A	1.31586	6.72589e-10	3.37726e-09	4614.03	1823.93	4849.87	2269.24	5053.17	1739.56
CAALFM_C113160WA	PSA2	1.31566	1.9953e-10	1.05545e-09	16694.5	6677.37	19686.3	7167.2	15130.7	6850
CAALFM_C406790WA	C4_06790W_A	1.31305	3.48988e-08	1.43045e-07	3464.15	1148.73	2452.38	1345.52	3471.77	1284.67
CAALFM_C106840CA	C1_06840C_A	1.3109	7.5387e-08	2.94821e-07	9911.34	4395.91	11253.6	4120.03	7993.38	3237.55
CAALFM_C306690CA	C3_06690C_A	1.30438	1.06605e-07	4.10885e-07	965.317	531.276	1149.45	373.941	1221.49	444.693
CAALFM_C402340WA	C4_02340W_A	1.30199	2.71919e-06	8.80472e-06	15364.2	6948.34	11875.4	3920.81	12364.4	5192.01
CAALFM_C205660WA	PNG2	1.29967	0.000102228	0.000264672	26256.4	9865.02	36020.5	18491.2	28286.9	8434.27
CAALFM_C603530CA	C6_03530C_A	1.29916	9.66765e-07	3.33637e-06	654.259	343.819	812.232	221.471	674.421	303.521
CAALFM_C404190CA	C4_04190C_A	1.29689	7.17313e-05	0.000190045	132.718	51.5284	144.521	76.7914	184.94	60.3904
CAALFM_C200740CA	C2_00740C_A	1.29595	0.000115315	0.000295684	9417.8	3026.85	11436.2	6390.38	9640.12	3003.83
CAALFM_CR01740WA	MCI4	1.29429	7.24726e-05	0.000191843	6668.05	3174.33	5704.67	1383.36	5427.48	2698.75
CAALFM_C700310CA	C7_00310C_A	1.29312	4.49843e-06	1.41333e-05	1080.41	382.021	1074.39	619.896	1178.3	359.99
CAALFM_C701740CA	C7_01740C_A	1.29301	9.16973e-07	3.17659e-06	2027.06	878.648	1650.23	553.121	1915.84	849.387
CAALFM_C404250WA	C4_04250W_A	1.29289	1.58011e-07	5.98121e-07	992.275	348.261	765.179	362.812	1056.48	436.85
CAALFM_CR08600CA	PEX19	1.2927	3.56169e-11	2.0637e-10	3476.59	1625.81	4027.55	1489.09	3924.71	1549.76
CAALFM_C109070WA	C1_09070W_A	1.29038	7.61469e-10	3.79559e-09	5875.88	1976.74	5677.78	2531.89	5163.91	2326.99
CAALFM_C107670WA	ZCF4	1.28916	0.00224072	0.00458149	285.136	111.941	119.874	53.4201	240.311	98.0364
CAALFM_CR08000CA	CR_08000C_A	1.28862	4.57249e-11	2.60509e-10	3366.68	1494.32	3905.44	1543.62	3949.07	1555.25
CAALFM_CR03540WA	CR_03540W_A	1.28548	1.44568e-06	4.88742e-06	1183.06	447.764	823.435	510.83	1301.22	399.204
CAALFM_C208460CA	C2_08460C_A	1.28482	4.54665e-07	1.64397e-06	610.71	246.981	450.369	195.874	509.415	201.563
CAALFM_C201030WA	C2_01030W_A	1.28233	1.94263e-08	8.23772e-08	3887.19	1372.61	2862.42	1591.47	3754.17	1355.25
CAALFM_CR02350CA	GEF2	1.28191	2.15655e-08	9.10082e-08	5083.72	1998.95	6381.34	2617.59	5046.53	2174.84
CAALFM_C601140CA	ARC18	1.28121	0.000171068	0.000425659	3630.05	1624.92	3159.3	710.042	2600.23	1527.01
CAALFM_CR09140CA	CR_09140C_A	1.28055	6.92094e-07	2.44484e-06	13420.1	4761.05	16140.5	6902.32	11213.8	5122.21
CAALFM_C402000CA	RGA2	1.2799	0.00180788	0.00375911	10418.4	3049.95	14094.8	8558.35	10954.6	2999.91
CAALFM_C703890CA	C7_03890C_A	1.27386	0.00110043	0.00237503	12226.7	2980.65	8866.22	7804.9	12495.1	3106.58
CAALFM_C202010CA	CHT4	1.27262	7.59195e-06	2.31417e-05	689.512	396.236	1040.78	281.569	679.958	319.206
CAALFM_C106050CA	C1_06050C_A	1.26946	1.10366e-06	3.77906e-06	7775.41	3942.81	6913.5	2333.79	7214.86	2808.55
CAALFM_C504430CA	YUH2	1.26919	3.06115e-11	1.78718e-10	4768.52	1967.85	4818.5	1897.53	5000.02	2185.82
CAALFM_C603700WA	ALS1	1.26807	0.000415291	0.000969645	103130	35116.6	89794.8	71012	133904	29577.2
CAALFM_C601570CA	FGR47	1.26734	1.14767e-05	3.42017e-05	2240.65	865.322	1338.78	668.864	2284.61	901.15
CAALFM_C405810WA	C4_05810W_A	1.26678	4.53782e-10	2.332e-09	6607.91	2885.59	7913.94	3012.67	6373.22	2785.8
CAALFM_CR00070WA	BNR1	1.26589	9.90711e-06	2.97844e-05	1026.49	399.789	789.826	428.474	1404.21	510.573
CAALFM_C204290WA	RIM11	1.26483	4.51516e-10	2.3223e-09	7138.78	2516.01	5826.79	2764.49	5973.44	2601.49
CAALFM_C110140CA	C1_10140C_A	1.26478	9.38014e-06	2.83251e-05	31410.6	12188.2	27093.8	17467.3	35446.4	9445.22
CAALFM_C405830WA	C4_05830W_A	1.26325	0.000119534	0.000305736	274.768	134.152	199.417	72.3397	267.996	101.958
CAALFM_C106060CA	ACP1	1.26292	6.75384e-09	3.02273e-08	4091.45	1844.36	3643.28	1546.96	3704.33	1375.65
CAALFM_C603540WA	C6_03540W_A	1.26267	2.36024e-05	6.70794e-05	1201.72	608.568	2043.46	770.14	1304.54	518.416
CAALFM_C209830CA	C2_09830C_A	1.25945	4.57803e-05	0.000124516	4980.04	2006.05	3595.11	1087.32	3785.17	2068.18
CAALFM_C306730WA	C3_06730W_A	1.25691	5.86335e-05	0.000157382	1327.18	685.861	1365.67	327.198	1105.21	574.885
CAALFM_C202750CA	C2_02750C_A	1.25687	0.00380657	0.00742439	103.686	36.4253	49.2941	35.6134	120.709	42.3517
CAALFM_C503860WA	HAM1	1.25569	0.00012039	0.000307796	4674.16	1878.12	2511.76	1040.58	3746.41	1658.78
CAALFM_C208920WA	C2_08920W_A	1.25444	0.00500579	0.00955977	12472.4	3198.31	16550.5	11069.1	13255.9	3455.59
CAALFM_CR06000WA	SOK1	1.25117	0.0104707	0.0187696	31667.8	7846.53	29461.1	25534.8	30664.6	5183.38
CAALFM_C701150WA	C7_01150W_A	1.25093	6.35973e-06	1.95508e-05	705.065	266.526	612.815	340.553	599.116	199.994
CAALFM_C203050WA	SHE9	1.24816	6.22909e-06	1.9178e-05	1176.84	551.709	1198.74	330.537	1022.15	546.651
CAALFM_C206600WA	C2_06600W_A	1.24762	0.000240506	0.000582837	41446.4	12121.6	39533.9	25040.7	33763.1	11162.8
CAALFM_C200930CA	VPS24	1.24631	2.48929e-06	8.1246e-06	9502.82	3161	10807.7	5349.8	8941.34	3821.07
CAALFM_C702830CA	LIP5	1.24577	5.09617e-06	1.58974e-05	723.728	263.861	569.123	238.165	759.692	362.342
CAALFM_C502160WA	SST2	1.2455	6.78771e-08	2.68187e-07	886.515	302.063	886.173	378.393	779.626	396.067
CAALFM_C302920WA	C3_02920W_A	1.24423	1.91714e-08	8.14653e-08	36857.3	13477.3	28196.2	13497.5	27324.6	12021.6
CAALFM_C303230CA	C3_03230C_A	1.24383	2.43042e-07	9.01092e-07	938.358	357.145	904.099	493.023	1100.78	393.714
CAALFM_C702910WA	ENA21	1.24265	4.37164e-08	1.76825e-07	16790.9	7003.42	16604.3	8948.98	20342.3	6758.24
CAALFM_C602660CA	C6_02660C_A	1.2415	9.84192e-06	2.96175e-05	650.111	262.973	849.203	416.232	743.081	270.58
CAALFM_C100170WA	LEU4	1.24129	0.00517242	0.00986263	621.079	221.217	788.706	568.702	817.278	153.721
CAALFM_C702500CA	DPP3	1.23983	5.7552e-09	2.59852e-08	2376.48	1056.33	2047.95	987.159	2644.53	949.777
CAALFM_C205500WA	ATP4	1.23588	1.00775e-08	4.41682e-08	10415.3	5552.63	11754.4	4625.29	11565.9	4145.76
CAALFM_C109120WA	IPT1	1.23454	0.00105426	0.00228181	6427.49	2110.89	4678.46	4094.43	7008.88	1494.86
CAALFM_C207590WA	VMA10	1.23387	0.00012141	0.000310276	4046.86	2206.84	4233.69	1035.01	2976.75	1543.48
CAALFM_C301790CA	C3_01790C_A	1.23325	1.07072e-05	3.20328e-05	1322	542.825	984.762	655.509	1499.45	421.949
CAALFM_C206140CA	C2_06140C_A	1.23178	0.00483459	0.00926454	139.976	65.7431	67.2192	34.5005	158.362	54.9004
CAALFM_CR01340WA	CR_01340W_A	1.2312	0.000173718	0.000431727	463.476	193.676	306.968	124.647	500.555	221.954
CAALFM_C204170CA	C2_04170C_A	1.23085	1.55833e-05	4.536e-05	23941.1	11459.7	18762	6225.67	18645.7	8452.31
CAALFM_C305840WA	C3_05840W_A	1.2308	0.00199246	0.00411501	315.205	128.821	135.559	124.647	351.053	88.6249
CAALFM_C505440CA	C5_05440C_A	1.2305	0.0017961	0.00373715	12714	4290.18	13479.7	10268.9	16128.5	3479.12
CAALFM_C209890WA	SMM1	1.23026	0.0120175	0.0212628	5989.94	1275.77	2941.96	3948.64	5671.11	1001.54
CAALFM_C306620WA	FUN31	1.23011	0.000602851	0.00137258	13596.3	3952.58	9169.82	8063.1	13594.7	3486.17
CAALFM_C500440CA	VPS2	1.22899	1.21438e-06	4.1443e-06	1873.61	837.781	1780.19	596.525	1967.89	962.325
CAALFM_C403110WA	C4_03110W_A	1.2288	5.59365e-08	2.23164e-07	2986.16	1391.27	4146.31	1533.6	3550.4	1632.89
CAALFM_C404840CA	AGP3	1.22747	1.07727e-08	4.71476e-08	1315.78	499.292	1291.73	643.267	1362.13	553.71
CAALFM_C406650WA	C4_06650W_A	1.22719	2.74043e-10	1.43598e-09	7547.3	2772.76	6737.61	3178.5	7029.92	3153.63
CAALFM_C201110CA	BCY1	1.22526	1.56666e-07	5.93763e-07	7622.99	3360.01	9298.66	4458.35	8842.78	3203.04
CAALFM_C307080WA	RRD1	1.22305	1.52758e-05	4.45495e-05	2927.06	1160.28	1800.35	1240.9	3260.25	1021.15
CAALFM_C104330WA	RPN4	1.22275	0.00351113	0.00690966	53969.6	16362	63248.8	43595.3	53217.2	13070.2
CAALFM_CR07400CA	LPD1	1.22261	4.20834e-06	1.32831e-05	21269.1	8435.56	25170.2	13197	22910.4	8086.04
CAALFM_CR06540WA	KIP1	1.2226	0.000179298	0.000443975	1496.19	504.623	699.08	574.266	1417.5	469.79
CAALFM_C600940CA	C6_00940C_A	1.22192	4.06147e-07	1.47293e-06	609.674	254.977	494.061	204.777	572.538	258.032
CAALFM_CR03250CA	CR_03250C_A	1.22155	0.0168742	0.0289542	16089	3805.99	16686.1	14264.3	15652.3	2697.96
CAALFM_C210780CA	PSO2	1.21939	0.000984632	0.00214321	479.029	189.234	239.749	214.793	641.198	180.387
CAALFM_C600630WA	C6_00630W_A	1.21837	0.000176375	0.000437797	346.311	135.04	237.508	83.4689	275.748	149.8
CAALFM_C105670WA	C1_05670W_A	1.21813	1.06104e-07	4.09209e-07	5819.89	2732.78	6264.83	2003.25	5357.71	2759.92
CAALFM_C111920WA	C1_11920W_A	1.21788	7.65172e-07	2.68291e-06	1865.31	892.863	2761.59	929.288	1929.13	996.05
CAALFM_C500430WA	MET14	1.21719	0.00915678	0.0166034	382.601	238.097	231.906	116.857	348.838	59.6061
CAALFM_C107920WA	C1_07920W_A	1.21477	0.000565799	0.00129494	9839.8	4438.55	7389.63	1839.66	6820.62	4082.24
CAALFM_C111630CA	FUS1	1.21474	0.00105753	0.00228808	333.869	157.25	226.305	74.5656	361.02	163.917
CAALFM_C502890WA	YNK1	1.21234	3.21955e-07	1.1766e-06	8541.65	4750.39	9158.62	3172.93	8718.74	3477.55
CAALFM_C203150CA	C2_03150C_A	1.21199	2.74152e-07	1.01033e-06	746.539	323.385	738.291	312.73	904.765	394.498
CAALFM_C404970CA	C4_04970C_A	1.21194	0.000534634	0.0012282	7748.45	3881.51	6818.27	1538.05	6066.46	3486.17
CAALFM_C604550CA	C6_04550C_A	1.21158	5.73968e-06	1.77603e-05	1403.91	610.345	1951.6	668.864	1756.37	927.032
CAALFM_C502830WA	C5_02830W_A	1.21075	3.88779e-06	1.23668e-05	8340.5	3377.78	6649.1	2283.71	6395.37	3576.37
CAALFM_C603060WA	PGA60	1.21053	0.000663985	0.00149622	97.4648	35.5368	89.6256	54.533	121.817	43.9203
CAALFM_C402580WA	C4_02580W_A	1.20972	0.000463182	0.00107208	273.731	161.693	294.644	71.2268	244.741	117.644
CAALFM_C600970CA	HAL21	1.20906	7.01972e-09	3.1303e-08	1064.86	499.292	1177.46	455.184	1199.34	533.318
CAALFM_C603810WA	C6_03810W_A	1.20803	0.000311872	0.000742876	2207.47	685.861	1946	1405.62	2170.55	647.824
CAALFM_C301020WA	C3_01020W_A	1.20802	1.30368e-05	3.85141e-05	1208.98	504.623	812.232	485.233	1456.26	515.279
CAALFM_C114340CA	RIM101	1.20612	0.00378142	0.00738237	33798.5	11492.6	38672.3	29777.3	43615.9	9047.58
CAALFM_C108850CA	AFG1	1.20532	1.12496e-05	3.35575e-05	1122.92	410.45	1125.92	666.639	1163.9	404.694
CAALFM_C111200WA	C1_11200W_A	1.20487	0.00164507	0.00344511	86083.2	28481.9	128486	76514.3	106228	34170.8
CAALFM_C603560WA	POX1	1.20442	4.87391e-10	2.49219e-09	3405.05	1361.95	3503.24	1594.81	3414.19	1523.09
CAALFM_C303760WA	C3_03760W_A	1.20356	6.19347e-09	2.78411e-08	2878.32	1410.81	3458.43	1229.78	3074.21	1444.66
CAALFM_C202990CA	HYU1	1.20323	7.60261e-06	2.31627e-05	1551.14	725.84	2400.85	1035.01	1962.35	808.604
CAALFM_CR09040WA	CR_09040W_A	1.19655	0.000106815	0.000275501	3900.67	1337.07	3767.64	2309.31	3289.05	1136.44
CAALFM_C405250WA	C4_05250W_A	1.19633	0.000159764	0.000399638	173.156	94.1726	198.297	97.9369	201.551	58.8218
CAALFM_CR05830CA	ISC1	1.19415	1.58889e-05	4.61621e-05	961.169	367.806	635.222	424.022	1091.92	383.518
CAALFM_C203840CA	INO4	1.19361	1.82062e-06	6.06478e-06	1719.11	896.417	1735.38	560.911	1623.48	761.547
CAALFM_C704290WA	C7_04290W_A	1.1927	0.00053375	0.00122709	899.994	514.396	715.885	220.358	1025.47	419.596
CAALFM_C114490CA	SAM35	1.19223	0.000104827	0.000270944	1353.1	537.495	1282.77	888.109	1673.32	461.947
CAALFM_C206710WA	C2_06710W_A	1.19193	0.000493833	0.00113959	2258.28	1138.07	1901.18	472.991	1909.2	1043.89
CAALFM_C102890CA	C1_02890C_A	1.1918	1.39686e-05	4.09905e-05	668.775	362.476	976.919	286.02	625.694	345.088
CAALFM_C200480CA	PHHB	1.19155	0.000653406	0.00147563	12098.1	4737.95	9080.2	7266.25	12775.2	2863.45
CAALFM_C303340CA	C3_03340C_A	1.18809	9.58201e-06	2.89062e-05	6415.05	3065.94	5385.38	1821.85	4898.13	2439.93
CAALFM_CR04940WA	CR_04940W_A	1.18802	0.000119371	0.00030548	184.561	103.945	188.214	96.824	236.989	67.449
CAALFM_C304260WA	C3_04260W_A	1.18078	8.90683e-06	2.69489e-05	2300.79	820.901	1874.3	1255.37	2650.06	935.659
CAALFM_C205820WA	C2_05820W_A	1.17863	0.000456405	0.00105799	1927.52	829.785	2800.8	1467.94	2024.37	687.039
CAALFM_C701010WA	C7_01010W_A	1.17822	0.00825459	0.0151104	66.359	38.2021	45.9331	28.9359	90.8087	22.7444
CAALFM_CR03160WA	CR_03160W_A	1.17743	1.00547e-06	3.46023e-06	1317.85	514.396	915.302	487.459	1046.52	448.615
CAALFM_C406550CA	IFF5	1.177	0.00100511	0.00218468	4269.79	1404.59	2019.94	1860.8	5318.95	1868.97
CAALFM_C108320WA	TKL1	1.17664	0.000152524	0.000382933	13460.5	6514.79	20303.6	10353.5	16525	5380.24
CAALFM_C603930WA	OPT8	1.17603	0.0062165	0.0116828	1464.05	374.914	1213.31	1099.56	1423.04	341.951
CAALFM_C113990WA	OCA6	1.17592	1.94294e-06	6.42688e-06	639.743	342.042	729.329	284.907	873.757	364.695
CAALFM_C601400WA	C6_01400W_A	1.17499	0.00699711	0.0130301	1010.94	265.638	779.743	764.575	1066.45	236.856
CAALFM_C105480CA	C1_05480C_A	1.17464	0.000555546	0.00127338	435.481	208.779	323.773	113.518	491.696	230.582
CAALFM_C307860CA	MRR2	1.17331	3.7569e-05	0.000103559	1133.29	518.838	1309.65	790.173	1625.7	496.456
CAALFM_C301620WA	C3_01620W_A	1.17184	2.11585e-05	6.05827e-05	628.337	277.187	459.331	184.745	552.604	265.09
CAALFM_C406050WA	MED3	1.17101	0.000253456	0.000612286	1376.95	475.305	1193.14	863.625	1376.53	415.674
CAALFM_C104640WA	C1_04640W_A	1.17086	3.09992e-07	1.13694e-06	3273.37	1566.29	4198.96	1440.12	3563.69	1894.06
CAALFM_C108580CA	VCX1	1.17074	2.93907e-08	1.21852e-07	2221.99	902.636	1887.74	878.093	2240.32	1039.19
CAALFM_CR02360WA	IDP2	1.17009	0.000176946	0.000438861	9234.27	5384.72	10147.9	2870.22	6647.86	3312.06
CAALFM_CR00090CA	CR_00090C_A	1.16965	9.2169e-09	4.05702e-08	2824.41	1272.22	3060.72	1152.98	2736.44	1406.23
CAALFM_C700410CA	C7_00410C_A	1.16927	2.47666e-05	7.01931e-05	729.949	289.625	501.904	345.005	830.567	283.129
CAALFM_C704210CA	C7_04210C_A	1.16909	1.11538e-08	4.86422e-08	6825.65	3030.4	6789.14	3489	7155.06	2718.35
CAALFM_C108260CA	LTP1	1.16842	0.00046038	0.0010662	4965.52	2689.25	3824.77	1120.71	4343.31	2032.1
CAALFM_CR07370WA	CR_07370W_A	1.16781	5.76901e-05	0.000154985	4713.56	2157.97	3680.25	1193.05	3622.38	1996.02
CAALFM_CR08410WA	CR_08410W_A	1.16754	1.92122e-06	6.36535e-06	1810.36	773.815	2418.77	1097.34	2112.96	952.914
CAALFM_C114270WA	C1_14270W_A	1.16665	0.00258146	0.0052225	1684.9	801.356	1016.13	359.473	1932.45	901.935
CAALFM_C302940CA	NUO2	1.16618	0.000194705	0.000480382	11604.5	5419.37	9065.63	2681.02	9251.41	5231.22
CAALFM_C200420WA	C2_00420W_A	1.16601	2.46467e-07	9.12137e-07	5621.85	2105.56	4824.1	2681.02	4754.17	1988.96
CAALFM_C106660WA	C1_06660W_A	1.16542	0.00140567	0.00298346	38141.9	10974.7	38281.3	25805.3	30279.2	10793.4
CAALFM_C208820CA	SPO11	1.16295	0.000433051	0.0010069	549.536	247.869	317.051	142.454	493.911	216.464
CAALFM_C604040CA	RVS167	1.16234	0.000654003	0.00147644	10602.9	4059.19	14484.6	8537.2	12101.9	4021.06
CAALFM_C303730CA	PHB1	1.16039	7.05259e-05	0.000187174	2358.86	1434.8	4501.45	1357.76	2794.03	1526.23
CAALFM_C303580CA	GTT13	1.1599	0.00122793	0.00262804	583.752	307.394	496.302	131.324	620.157	320.775
CAALFM_C300880WA	KGD1	1.1595	0.00650075	0.0121736	11599.4	3827.32	13591.7	10339	13072	2964.62
CAALFM_C702450WA	C7_02450W_A	1.15926	3.96791e-06	1.25955e-05	4231.42	1686.22	4858.83	2382.76	3695.47	1657.21
CAALFM_C503710CA	C5_03710C_A	1.15923	0.00420912	0.00816024	507.024	429.107	1267.08	329.424	504.985	261.953
CAALFM_C600360CA	C6_00360C_A	1.15888	1.35111e-06	4.58287e-06	1734.67	905.301	2005.37	696.687	1471.77	731.744
CAALFM_C201570WA	C2_01570W_A	1.15653	0.00567306	0.0107305	391.933	187.457	218.462	64.5493	297.897	154.505
CAALFM_C502430WA	ZCF22	1.15649	0.000203973	0.000500832	296.542	138.594	207.259	135.776	385.383	124.702
CAALFM_C101810CA	UGA2	1.15621	5.58594e-08	2.23002e-07	5342.94	2780.76	6670.39	2398.34	6055.39	2926.97
CAALFM_C701630WA	RNH35	1.15529	0.000113511	0.000291453	846.078	380.244	589.288	220.358	703.214	358.421
CAALFM_C407150WA	C4_07150W_A	1.15455	0.00497719	0.00951107	469.698	155.474	177.011	200.325	560.356	186.661
CAALFM_C101080WA	C1_01080W_A	1.15309	1.25145e-07	4.7993e-07	1205.87	537.495	1017.25	471.878	1245.85	549.788
CAALFM_C208990CA	C2_08990C_A	1.15213	6.01156e-07	2.13589e-06	1992.84	851.107	1898.94	1032.79	2536	1008.6
CAALFM_C603130WA	C6_03130W_A	1.15207	0.000431784	0.00100433	7673.8	4103.62	5882.8	1773.99	6160.6	2993.64
CAALFM_C504380CA	C5_04380C_A	1.15101	0.00104345	0.0022616	942.506	408.674	587.048	461.861	869.327	210.974
CAALFM_C202310WA	C2_02310W_A	1.14981	0.00113191	0.00243869	7954.79	3666.51	6077.74	1554.75	5276.87	3479.9
CAALFM_C302710WA	C3_02710W_A	1.1493	0.00125986	0.00269074	20228.1	8949.06	28498.7	15389.4	18993.4	6194.33
CAALFM_C201400CA	ESC4	1.14665	0.00452556	0.00872412	1397.69	538.383	503.024	493.023	1685.5	588.218
CAALFM_C114020WA	C1_14020W_A	1.14643	0.000157543	0.000394726	447.923	169.688	272.238	202.551	482.837	171.76
CAALFM_C108600CA	GCD6	1.14335	4.39928e-08	1.77826e-07	11203.3	4618.01	9416.29	5044.86	12166.2	5179.46
CAALFM_CR10770WA	CR_10770W_A	1.14298	0.00020011	0.000492135	1551.14	622.783	1879.9	1131.84	1759.7	597.63
CAALFM_C307210WA	MET8	1.14238	1.98862e-07	7.45397e-07	1590.54	807.575	1502.35	603.202	1508.31	672.922
CAALFM_C112470WA	C1_12470W_A	1.14177	3.58776e-07	1.3065e-06	2841	1088.32	2608.11	1497.99	2841.65	1172.52
CAALFM_C210060CA	C2_10060C_A	1.14151	0.00095138	0.00207746	1063.82	422	583.687	257.084	965.673	504.299
CAALFM_C300850CA	C3_00850C_A	1.14127	0.00128358	0.0027374	12823.9	5031.13	16527	10376.9	13967.9	4232.82
CAALFM_C205110WA	LEM3	1.141	1.58305e-06	5.32834e-06	5482.91	2826.95	8163.77	2949.24	6296.81	3266.57
CAALFM_C401910WA	C4_01910W_A	1.14089	1.38828e-06	4.7032e-06	574.42	307.394	724.847	265.988	695.462	330.187
CAALFM_C100190CA	C1_00190C_A	1.14083	2.22334e-07	8.28822e-07	17247.1	7184.66	17747	9130.39	15750.9	6699.41
CAALFM_C100500CA	GLO1	1.1405	0.000669976	0.00150822	9683.23	5768.52	11934.8	2626.49	7532.69	4826.53
CAALFM_CR00350WA	CR_00350W_A	1.13858	0.000111897	0.000288004	3845.71	1376.16	3214.2	2370.52	4115.19	1330.94
CAALFM_C304970CA	C3_04970C_A	1.13796	4.91554e-07	1.76591e-06	4082.12	1756.41	3117.85	1845.22	4031.02	1502.7
CAALFM_C503610WA	HEX1	1.13786	1.16042e-07	4.46416e-07	1366.58	655.655	1732.02	708.93	1542.64	744.292
CAALFM_C304770CA	ZCF32	1.13723	4.09526e-06	1.29462e-05	634.558	299.398	647.545	366.15	846.071	302.736
CAALFM_C301040CA	PRM9	1.13689	5.70401e-05	0.000153441	458.292	175.907	292.404	145.792	342.194	174.897
CAALFM_C208940CA	VPS28	1.13297	0.000176511	0.000437959	2321.53	860.88	2182.38	1342.18	1821.71	683.118
CAALFM_C504260WA	C5_04260W_A	1.12854	7.97393e-06	2.42578e-05	785.94	421.111	705.802	367.263	1052.05	374.891
CAALFM_C104480CA	TUS1	1.12776	0.00369161	0.00722081	26001.3	8402.68	31062	22151.5	27843.9	8303.29
CAALFM_C603770CA	ORM1	1.1248	0.00295233	0.00591044	4904.35	1511.2	4137.34	3454.5	4516.07	1253.3
CAALFM_C111330CA	SMT3	1.12396	0.00012589	0.000321055	18386.6	9139.18	15370.8	4797.79	14876	8376.23
CAALFM_C307050WA	C3_07050W_A	1.12215	0.00819044	0.015002	2115.19	1057.22	1605.42	316.069	1748.62	1138.01
CAALFM_C204390WA	C2_04390W_A	1.12197	0.00616056	0.011599	233.293	111.941	129.957	62.3235	297.897	128.624
CAALFM_C504560CA	CUP1	1.12073	4.52024e-05	0.000123053	150059	77000.3	115957	43701	123716	58519.9
CAALFM_CR05390WA	PST3	1.12042	1.79301e-06	5.98254e-06	6324.84	3200.09	5060.49	2387.21	6751.96	2754.43
CAALFM_CR03070WA	CR_03070W_A	1.11938	3.30933e-06	1.06037e-05	4158.84	2045.14	4289.71	1453.47	3372.1	1941.12
CAALFM_C500560WA	C5_00560W_A	1.11867	1.93075e-07	7.24148e-07	7359.63	3646.08	7470.3	2796.77	6407.55	3336.37
CAALFM_C108170CA	BUL1	1.11851	0.00119512	0.00256408	3106.43	1053.67	2795.2	2191.34	3181.63	940.365
CAALFM_C102020WA	C1_02020W_A	1.11706	2.55624e-05	7.22481e-05	1267.04	707.183	1277.17	425.135	1357.7	665.079
CAALFM_C205920CA	COX8	1.11691	0.000360946	0.000851504	26396.4	14364	20774.1	6637.45	21047.7	10451.5
CAALFM_C300940WA	C3_00940W_A	1.11571	0.0036905	0.00722081	6455.49	2028.26	6753.29	5415.46	7545.98	2135.62
CAALFM_C112580WA	C1_12580W_A	1.1149	2.17586e-06	7.14726e-06	20567.2	7650.19	17507.2	10187.7	16469.6	7348.02
CAALFM_C113200CA	REX3	1.11095	0.000106021	0.000273797	708.175	324.274	471.655	210.342	606.868	291.756
CAALFM_C601160WA	RCN1	1.10778	0.000834373	0.00184162	649.074	417.558	882.812	202.551	686.602	407.831
CAALFM_C107930CA	ERD1	1.10749	0.00229848	0.00468865	3168.64	1082.1	1198.74	834.689	2415.29	1230.55
CAALFM_C208890WA	C2_08890W_A	1.10731	0.0210053	0.0353992	106.797	55.9705	49.2941	23.3713	114.065	45.4889
CAALFM_C601680CA	C6_01680C_A	1.10726	0.00521744	0.00993304	161.75	57.7474	110.912	75.6785	240.311	104.311
CAALFM_C305750CA	C3_05750C_A	1.10607	0.000134619	0.000342037	865.778	485.078	636.342	357.247	1086.38	359.99
CAALFM_C207610CA	C2_07610C_A	1.10547	3.08585e-09	1.441e-08	3298.25	1576.06	3452.83	1594.81	3602.45	1640.74
CAALFM_C504410CA	C5_04410C_A	1.10452	1.35298e-05	3.97982e-05	954.948	498.404	1291.73	656.622	1327.8	508.221
CAALFM_C205930WA	COX9	1.10416	0.000158607	0.000397068	32002.7	16545.9	25430.2	8619.56	24614.7	12999.6
CAALFM_C503440WA	C5_03440W_A	1.10391	0.00563027	0.0106628	6562.29	2335.66	1935.91	1743.94	4505	1970.14
CAALFM_C303610WA	FUR4	1.10007	0.000177461	0.000439782	147.234	87.0652	185.973	69.001	186.047	85.4877
CAALFM_C105700WA	AUT7	1.09951	4.93345e-09	2.25739e-08	22068.5	10122.7	23825.9	11503.1	22686.7	10380.1
CAALFM_C106600WA	C1_06600W_A	1.09703	1.86511e-07	7.01468e-07	17357	7069.16	19025.3	8896.68	17309	9133.85
CAALFM_C503560WA	C5_03560W_A	1.09619	1.49632e-06	5.04474e-06	1479.6	800.467	1333.18	593.186	1529.35	636.844
CAALFM_C701160CA	C7_01160C_A	1.09348	0.00161544	0.00338651	4413.91	2450.26	3996.18	979.369	3471.77	2137.19
CAALFM_C112570CA	C1_12570C_A	1.09339	0.00352532	0.00693313	9050.75	3048.17	8852.77	6805.5	8335.58	2445.42
CAALFM_C307640CA	FUM12	1.09035	9.23684e-06	2.79198e-05	7106.64	4457.21	9750.15	3221.9	7403.12	3713.62
CAALFM_C502380WA	C5_02380W_A	1.08996	5.39295e-09	2.45119e-08	36046.4	15555.4	36390.2	17780	34169.5	16746.2
CAALFM_C306900WA	ISA2	1.08808	1.03305e-05	3.09512e-05	6907.56	2621.73	4862.19	3052.74	5156.16	2288.56
CAALFM_C403910WA	FGR28	1.08758	0.000306877	0.0007324	758.981	402.455	579.206	282.681	1006.65	417.243
CAALFM_CR06560CA	CR_06560C_A	1.08734	1.20385e-06	4.11295e-06	11519.5	6028.82	12771.7	4781.1	9651.19	5163.77
CAALFM_C704230WA	NRG1	1.0863	0.0121592	0.0214887	10930.6	3710.05	9868.9	9315.13	12048.8	2446.99
CAALFM_C301750CA	BRO1	1.08549	5.80111e-07	2.06351e-06	1754.37	811.128	2106.2	996.063	1781.84	852.524
CAALFM_C401000CA	PGA57	1.08409	0.000403807	0.000946431	328.685	151.032	351.781	230.374	390.92	125.487
CAALFM_C503830CA	C5_03830C_A	1.08336	7.00301e-07	2.46815e-06	960.132	525.057	1215.55	509.717	1025.47	476.065
CAALFM_C200490WA	C2_00490W_A	1.07801	1.96953e-05	5.66308e-05	8058.47	2918.46	6814.91	4502.87	7289.06	3078.34
CAALFM_CR03000CA	CR_03000C_A	1.0775	0.00708289	0.0131739	2058.17	1298.87	2518.48	429.587	1761.91	1273.69
CAALFM_C603470WA	C6_03470W_A	1.07713	1.68403e-07	6.35498e-07	1093.89	575.697	1120.32	493.023	1200.45	549.004
CAALFM_C110110WA	C1_10110W_A	1.07575	0.000781372	0.00173462	1287.78	480.636	702.441	584.283	1500.56	591.355
CAALFM_C600890WA	C6_00890W_A	1.07314	1.11681e-05	3.33466e-05	2066.46	1231.35	2863.54	949.32	2251.39	1231.34
CAALFM_C102440CA	C1_02440C_A	1.073	5.69789e-06	1.76399e-05	3443.41	1390.38	2395.24	1577.01	3253.61	1355.25
CAALFM_CR10190CA	CR_10190C_A	1.06959	4.68986e-06	1.47046e-05	818.082	412.227	816.714	356.134	665.561	327.834
CAALFM_C701410CA	NBP2	1.06923	3.99898e-06	1.2681e-05	4128.78	1676.45	2888.19	1510.23	3416.4	1785.05
CAALFM_C102060WA	C1_02060W_A	1.06897	0.000608337	0.00138353	6926.22	3468.39	5880.56	1742.83	5131.8	3337.94
CAALFM_C305550CA	C3_05550C_A	1.06824	5.34362e-06	1.65849e-05	2438.69	1100.75	1952.72	844.706	2109.64	1153.69
CAALFM_C303510CA	C3_03510C_A	1.06715	0.000350902	0.000829725	2088.24	1081.21	1758.9	569.815	1830.57	1057.22
CAALFM_C402570CA	C4_02570C_A	1.06613	2.49734e-05	7.07463e-05	626.263	248.758	596.01	360.586	585.827	255.679
CAALFM_C303810WA	RAD53	1.06571	0.0011715	0.00251956	1243.19	454.871	676.673	574.266	1485.05	597.63
CAALFM_CR06070WA	CR_06070W_A	1.06523	3.9303e-08	1.59817e-07	2962.31	1459.68	2920.68	1533.6	3285.72	1388.98
CAALFM_C404140WA	C4_04140W_A	1.06297	0.00202739	0.00418294	1056.56	716.956	1423.93	313.843	1085.27	674.49
CAALFM_C501420WA	C5_01420W_A	1.0623	0.00288373	0.00578442	11436.6	6681.81	11388.1	2571.96	9429.71	6190.41
CAALFM_C110980WA	C1_10980W_A	1.0608	0.0163703	0.0281446	67.3959	23.0989	42.5722	35.6134	84.1642	34.5088
CAALFM_C401140CA	C4_01140C_A	1.06078	0.00107748	0.00232961	1081.44	697.41	1290.61	329.424	888.154	534.887
CAALFM_CR05220CA	GUT1	1.05926	3.85827e-05	0.00010602	1390.43	608.568	1047.5	726.736	1665.56	634.491
CAALFM_C109980CA	C1_09980C_A	1.05846	0.000416576	0.000972116	3235	2188.18	4528.33	1220.87	2973.43	1745.05
CAALFM_CR10170CA	CR_10170C_A	1.05808	8.90704e-07	3.09477e-06	3040.07	1473	2555.45	1163	2637.88	1317.61
CAALFM_C601790CA	ZCF18	1.05571	4.3995e-05	0.000120139	1095.96	644.105	1355.59	441.829	1222.6	679.98
CAALFM_C208950WA	C2_08950W_A	1.05507	0.017476	0.0298699	3669.45	1063.44	3782.2	3305.37	3537.11	921.542
CAALFM_C110770WA	SFT2	1.05485	0.000314147	0.000748004	3341.8	1907.44	2961.01	984.933	3310.09	1733.28
CAALFM_C111670WA	C1_11670W_A	1.05155	0.00105383	0.00228168	38000.9	15830.8	50356.2	29810.7	37590.4	15123.5
CAALFM_C402180CA	ZCF26	1.05076	2.77693e-05	7.7947e-05	631.448	376.69	777.502	274.891	743.081	385.871
CAALFM_C113070CA	FAD3	1.05072	0.00167522	0.00350585	1277.41	675.2	1149.45	839.141	1446.29	356.852
CAALFM_C505040WA	C5_05040W_A	1.04864	0.00208509	0.00429045	1254.6	736.501	1170.73	311.617	1205.98	705.862
CAALFM_CR04770CA	CR_04770C_A	1.04858	0.000803168	0.00177722	695.733	325.162	374.187	255.971	688.817	269.012
CAALFM_C500570WA	C5_00570W_A	1.04725	0.000799536	0.0017711	4706.31	1873.68	4276.26	3348.77	5208.21	1646.23
CAALFM_C300210CA	C3_00210C_A	1.04659	0.00143698	0.00304466	495.619	290.514	439.166	134.663	490.589	263.522
CAALFM_CR00260WA	KIN2	1.04613	2.73005e-05	7.67717e-05	4470.94	2406.73	6856.36	3077.22	5664.47	2745.02
CAALFM_CR04480CA	LAP3	1.04545	0.000208161	0.000509484	474.882	308.282	678.914	304.94	539.315	207.837
CAALFM_C307160WA	PGA32	1.04283	0.00836939	0.0153069	490.435	212.333	227.425	160.26	613.513	272.933
CAALFM_CR01090WA	CR_01090W_A	1.0407	0.00302521	0.00603862	4798.59	1756.41	5199.41	3747.2	4532.68	1561.52
CAALFM_C201640WA	SLA1	1.04057	0.000889248	0.00195501	3995.02	1632.03	4401.74	3209.66	5224.82	1781.91
CAALFM_C603880WA	C6_03880W_A	1.0395	0.000117934	0.000302021	1166.47	670.758	1153.93	399.538	960.136	524.691
CAALFM_C110490WA	LKH1	1.0392	0.000279271	0.000669378	8312.51	3367.11	9258.33	5980.83	8723.17	3448.53
CAALFM_C206590CA	GIT1	1.03876	0.000699152	0.00156512	154.492	88.8421	211.741	73.4527	191.584	108.232
CAALFM_C200330CA	HIR1	1.03823	8.19519e-05	0.000214896	5626	2389.85	4485.76	3255.29	7177.21	2774.04
CAALFM_C104010CA	C1_04010C_A	1.03605	0.000613066	0.00139222	2065.42	1377.94	2800.8	774.592	1774.09	1084.67
CAALFM_C501400WA	SEF2	1.03522	1.68677e-06	5.64341e-06	763.129	360.699	682.275	382.844	834.997	369.401
CAALFM_CR07570WA	CR_07570W_A	1.0327	0.000305589	0.000729609	2324.64	1295.32	2275.37	718.946	1787.38	1106.63
CAALFM_C112260WA	VPH2	1.03246	0.000674312	0.00151671	1280.52	528.61	1506.83	953.772	1300.11	517.632
CAALFM_C403230CA	C4_03230C_A	1.03227	0.000315159	0.000749831	2819.22	1074.1	2769.43	1957.62	3014.41	1176.44
CAALFM_CR03590CA	CR_03590C_A	1.03198	0.00889611	0.0162026	244.699	110.164	150.123	69.001	291.252	155.29
CAALFM_C114440CA	GDI1	1.03184	0.000203008	0.000498661	4682.46	2728.34	7238.39	3724.94	6174.99	2398.36
CAALFM_C305130CA	THI4	1.03097	5.22041e-05	0.00014105	230.183	133.263	276.719	130.212	287.93	125.487
CAALFM_C703350CA	C7_03350C_A	1.03071	0.000983969	0.0021428	283.063	126.156	174.77	92.3723	207.088	106.664
CAALFM_CR04870CA	CR_04870C_A	1.0293	0.000137276	0.000348212	1424.65	736.501	1310.77	576.492	1810.64	912.915
CAALFM_C704150WA	C7_04150W_A	1.02755	0.000331007	0.000785103	1602.99	753.381	1919.11	1206.4	1846.07	675.275
CAALFM_C303490WA	RSN1	1.0269	0.000910697	0.00199858	9124.37	3597.22	7587.93	6186.72	9439.68	3052.46
CAALFM_C111300CA	C1_11300C_A	1.02668	0.000176006	0.000437059	2821.3	1347.73	2871.38	1994.35	3527.14	1185.06
CAALFM_C304830CA	FAS2	1.02584	7.57413e-05	0.000199548	46027.2	28592.9	78731.6	29643.7	58107.6	31573.2
CAALFM_C303140CA	DAL4	1.02577	0.00125559	0.00268348	102.649	61.301	151.243	65.6622	133.998	63.5276
CAALFM_CR08040WA	CR_08040W_A	1.02518	7.09957e-05	0.00018834	2040.54	813.793	2300.02	1354.42	2221.49	1057.22
CAALFM_CR08610WA	CR_08610W_A	1.02488	0.000297704	0.000712168	3551.24	2196.18	3551.42	1174.13	3815.07	1993.67
CAALFM_CR08700CA	ARF1	1.0238	2.94658e-07	1.08329e-06	14465.2	6375.31	11873.2	6466.06	12054.3	6041.39
CAALFM_C405960WA	NIF3	1.02355	0.00352456	0.00693313	2054.02	1254.45	2226.08	520.846	1961.25	1293.3
CAALFM_C307060WA	FESUR1	1.02243	6.32507e-05	0.000169109	13274.9	6144.32	9876.74	4293.64	11181.7	6462.56
CAALFM_C207160WA	SMF12	1.02224	1.44135e-05	4.21952e-05	10586.3	5489.55	9344.59	4018.75	11163.9	5799.83
CAALFM_C113390WA	C1_13390W_A	1.02175	0.00011218	0.00028837	1548.03	712.513	1027.33	641.041	1683.28	743.508
CAALFM_C601450CA	C6_01450C_A	1.02168	0.000454054	0.00105294	10173.7	3798.89	5680.02	4886.83	8626.83	3373.24
CAALFM_C503490CA	C5_03490C_A	1.02085	1.58985e-06	5.34831e-06	3359.43	1592.94	3167.15	1717.23	3991.15	1872.89
CAALFM_C113690CA	C1_13690C_A	1.02034	0.000606045	0.00137934	22115.2	12483.2	23652.2	6713.13	17893.7	12187.1
CAALFM_C111530CA	C1_11530C_A	1.02008	0.000329705	0.000782316	270.62	103.945	215.102	125.76	281.286	148.231
CAALFM_C403810WA	C4_03810W_A	1.01842	7.1664e-05	0.00019003	1243.19	627.225	1569.57	559.798	1308.97	846.25
CAALFM_C108190CA	CAT8	1.01615	7.50761e-05	0.000198051	613.821	270.08	611.695	382.844	605.761	254.11
CAALFM_C205690CA	YTH1	1.01549	0.0257747	0.042698	13400.4	4154.26	13913.3	12428	12403.1	3065.79
CAALFM_C207140WA	C2_07140W_A	1.01535	0.000191302	0.000472176	2570.38	1299.76	2061.39	785.721	2031.01	1209.38
CAALFM_C406970CA	ZRT1	1.01441	0.00553772	0.0104972	139.976	63.0779	124.356	47.8555	161.684	98.8207
CAALFM_C302860WA	THI6	1.01393	2.605e-06	8.46177e-06	1246.31	641.44	1576.29	712.268	1384.28	729.391
CAALFM_CR04530WA	FUM11	1.01358	5.16327e-07	1.85165e-06	3759.65	1870.13	4205.68	1776.22	3606.88	2084.65
CAALFM_C208110WA	RAD57	1.01294	0.000178906	0.000443184	1223.49	620.118	1772.35	624.348	1161.69	814.878
CAALFM_C210070WA	C2_10070W_A	1.01264	0.00299327	0.00598654	1022.34	409.562	551.198	552.008	966.781	298.815
CAALFM_C110090CA	C1_10090C_A	1.01241	9.12621e-05	0.000237987	2299.76	1132.74	2792.96	1679.4	2806.21	1105.07
CAALFM_C205250CA	AAT1	1.0121	0.000807263	0.00178564	32360.4	16068	23903.2	8567.25	23453	14889
CAALFM_C600870CA	ILV5	1.01142	0.000123466	0.000315137	8258.59	4049.42	7567.76	5306.4	9372.12	3145.79
CAALFM_C602760WA	C6_02760W_A	1.01053	0.00478011	0.00916586	139.976	62.1895	78.4224	52.3072	122.924	54.9004
CAALFM_C112410CA	PKH2	1.01019	2.63271e-05	7.43069e-05	4494.79	2388.96	6583	2929.2	5540.44	2932.46
CAALFM_CR06510WA	CR_06510W_A	1.00877	6.92717e-05	0.000184324	1213.13	706.295	1143.85	441.829	1096.35	567.042
CAALFM_CR10510WA	CR_10510W_A	1.00805	2.2528e-05	6.42342e-05	1222.46	617.452	1361.19	617.67	1541.53	814.878
CAALFM_C401980CA	CLC1	1.00766	0.000260505	0.000627585	4928.19	3050.84	5683.39	1739.49	4565.91	2756.78
CAALFM_CR00200WA	PCK1	1.00681	4.2229e-05	0.000115574	59618.4	30671	64511.4	39902.6	68222.8	25151.4
CAALFM_C503160WA	MED14	1.00618	8.72322e-05	0.000227963	5130.38	2271.69	3900.96	1716.12	4372.11	2683.84
CAALFM_C110460WA	C1_10460W_A	1.00581	0.000167006	0.000416395	3251.59	1377.94	3248.93	2125.68	3062.03	1260.36
CAALFM_C113810WA	C1_13810W_A	1.00277	0.00773431	0.0142345	8135.2	2736.34	7698.84	6792.15	8505.01	2619.53
CAALFM_C300890CA	C3_00890C_A	1.00203	5.45889e-06	1.69341e-05	1161.28	585.469	1379.11	718.946	1417.5	672.137
CAALFM_C207320WA	ARP3	0.99961	4.24846e-05	0.000116222	3115.76	1870.13	4771.44	1948.72	3413.08	1832.89
CAALFM_C702020WA	RAD14	0.999139	9.80621e-06	2.9539e-05	868.889	498.404	1065.42	535.314	1172.76	520.769
CAALFM_C105440CA	C1_05440C_A	0.998856	0.00013659	0.000346758	12508.7	5065.78	11193.1	7592.33	10828.4	4622.61
CAALFM_CR08110WA	CR_08110W_A	0.997822	0.000401812	0.000942116	778.682	299.398	533.272	365.037	851.609	418.811
CAALFM_C106110CA	NPL4	0.997221	4.01774e-06	1.27274e-05	3830.16	2165.08	3595.11	1729.48	4427.48	2042.29
CAALFM_C505030CA	RIM13	0.997191	3.9115e-06	1.24357e-05	1051.38	579.25	1206.58	499.701	1139.54	621.943
CAALFM_CR07230WA	CR_07230W_A	0.996979	0.000337797	0.000800279	1903.67	1081.21	2007.61	638.816	1559.25	1019.58
CAALFM_C603150CA	C6_03150C_A	0.996344	1.47795e-06	4.98554e-06	1084.56	615.676	1149.45	552.008	1274.64	590.571
CAALFM_CR00160CA	CR_00160C_A	0.995983	8.19212e-05	0.000214896	3953.55	2438.72	3497.64	1528.04	3973.43	1760.73
CAALFM_C504420WA	C5_04420W_A	0.995803	0.000144804	0.000365947	1165.43	757.823	1503.47	493.023	1254.71	715.273
CAALFM_C700300WA	C7_00300W_A	0.994749	2.90631e-05	8.12072e-05	3959.77	2071.8	4833.06	1829.64	4273.55	2654.04
CAALFM_C303920WA	C3_03920W_A	0.99449	0.000254884	0.000615493	2920.83	1756.41	2349.31	1019.43	2874.87	1311.33
CAALFM_C600910CA	C6_00910C_A	0.993452	0.001011	0.00219516	3018.3	1579.61	4067.88	2406.13	3306.77	1236.04
CAALFM_C200880WA	C2_00880W_A	0.993394	0.00756922	0.0139767	2510.24	1486.33	2332.51	541.992	2032.12	1423.49
CAALFM_C113910CA	MODF	0.992405	0.00113704	0.00244889	5150.08	2704.35	4153.03	1449.02	4736.45	2901.88
CAALFM_C406450WA	C4_06450W_A	0.990769	0.000720954	0.00160969	647.001	346.484	458.211	210.342	626.802	313.716
CAALFM_CR05670CA	HMO1	0.990617	0.000138475	0.000350964	10966.9	4600.24	10560.1	7200.59	10777.4	4458.69
CAALFM_CR05360CA	CR_05360C_A	0.988051	0.00649087	0.0121649	1229.72	501.069	539.994	506.378	1433.01	607.041
CAALFM_CR10230WA	CR_10230W_A	0.987492	0.0005907	0.00134892	5084.76	2477.81	6855.24	4071.06	5779.64	2389.73
CAALFM_C100310WA	C1_00310W_A	0.98503	9.24029e-05	0.000240703	5294.21	2259.25	4641.49	3364.35	6157.27	2508.16
CAALFM_C100060WA	TUP1	0.984524	0.000687841	0.00154431	12852.9	6696.92	18701.5	10936.7	16434.2	6620.99
CAALFM_C701690WA	C7_01690W_A	0.984009	1.85756e-05	5.35871e-05	2257.24	936.396	1613.26	1077.31	2006.65	958.404
CAALFM_C202220CA	C2_02220C_A	0.983198	0.0142679	0.0248787	719.581	261.196	472.775	442.942	489.481	148.231
CAALFM_C103330CA	C1_03330C_A	0.982403	1.89317e-06	6.28599e-06	2345.38	1147.84	2211.51	1135.18	2588.05	1332.51
CAALFM_C501520CA	GLR1	0.982206	2.01136e-05	5.77797e-05	2170.15	1219.8	2578.98	1184.15	1929.13	977.227
CAALFM_C203140CA	C2_03140C_A	0.981676	0.000811806	0.00179439	8238.89	3426.64	9051.07	6063.18	7982.31	3309.71
CAALFM_C107470CA	C1_07470C_A	0.98163	4.75753e-06	1.49092e-05	964.28	485.966	905.219	445.168	1036.55	539.592
CAALFM_C404330CA	C4_04330C_A	0.980593	1.41902e-05	4.15812e-05	3701.59	2299.23	5332.72	2363.84	4729.8	2312.09
CAALFM_C304460WA	C3_04460W_A	0.979655	3.81742e-05	0.000104992	1857.02	971.044	1891.1	947.094	2435.22	1216.44
CAALFM_C207790CA	C2_07790C_A	0.979641	0.00770763	0.0141914	190.782	85.2884	142.281	48.9684	139.535	104.311
CAALFM_C202820CA	C2_02820C_A	0.979035	1.16138e-05	3.45429e-05	2826.48	1273.11	3047.27	1780.67	3003.33	1450.94
CAALFM_C112400CA	C1_12400C_A	0.978131	0.000251224	0.000607852	1033.75	661.873	1369.03	603.202	973.425	449.399
CAALFM_C208910CA	C2_08910C_A	0.97802	0.000302993	0.000724256	4770.59	2794.08	7859.05	3100.59	4788.5	2948.15
CAALFM_C404550CA	C4_04550C_A	0.977976	4.64491e-06	1.45711e-05	2042.61	1104.31	2576.74	1199.73	2448.51	1283.88
CAALFM_C500200CA	BDF1	0.977239	0.00674495	0.0125873	10236.9	3566.12	6228.98	7177.22	12531.6	3987.34
CAALFM_CR02330CA	KAR4	0.975666	0.000720089	0.00160847	1204.83	703.629	920.903	442.942	1425.25	658.02
CAALFM_C103390WA	EHT1	0.973621	3.56291e-05	9.84776e-05	5679.92	2558.65	6850.76	3631.46	5520.51	3003.05
CAALFM_C602640CA	C6_02640C_A	0.972434	2.22628e-05	6.35369e-05	1311.63	733.836	1730.89	693.349	1426.36	849.387
CAALFM_C400020WA	C4_00020W_A	0.972401	1.35297e-05	3.97982e-05	2949.87	1751.08	3927.84	1989.9	3749.74	1676.03
CAALFM_C502720WA	PEP12	0.971691	0.00290972	0.00583275	1902.64	784.476	1922.47	1504.67	2023.26	694.882
CAALFM_CR06930WA	CR_06930W_A	0.971324	0.000317374	0.000754808	2825.44	1515.65	1953.84	983.821	2321.16	1121.54
CAALFM_C200220CA	C2_00220C_A	0.969661	3.42549e-06	1.09473e-05	4045.83	2153.53	5011.19	2518.54	4404.22	2202.29
CAALFM_C700670CA	C7_00670C_A	0.969143	1.20748e-05	3.5862e-05	1924.41	905.301	1591.98	977.143	2149.51	1011.74
CAALFM_C401510WA	C4_01510W_A	0.969081	0.000150169	0.000377792	3455.85	2092.23	3571.58	1288.76	2991.15	1735.64
CAALFM_C402040WA	C4_02040W_A	0.968992	2.03732e-06	6.72821e-06	1157.14	611.234	1255.88	683.332	1303.44	604.688
CAALFM_C114430CA	C1_14430C_A	0.968594	0.00020718	0.000507689	1135.36	548.156	1463.14	845.819	1333.34	616.453
CAALFM_C300440WA	C3_00440W_A	0.967974	0.024259	0.0404053	92.2805	52.4168	53.7754	51.1943	140.643	43.136
CAALFM_C112240CA	C1_12240C_A	0.967183	7.29885e-06	2.22593e-05	1727.41	791.583	1575.17	836.915	1341.09	747.429
CAALFM_C604070CA	C6_04070C_A	0.966942	0.00527572	0.0100347	118.202	45.3095	79.5427	50.0814	89.7013	51.7632
CAALFM_C112480WA	C1_12480W_A	0.965548	1.82409e-05	5.26712e-05	2268.65	1118.52	1958.32	1187.48	1996.68	882.327
CAALFM_C306490WA	C3_06490W_A	0.965038	6.45688e-07	2.28618e-06	2279.02	1288.21	2329.15	1156.32	2353.27	1121.54
CAALFM_CR04150WA	CR_04150W_A	0.964627	0.000287557	0.000688162	1285.71	636.109	1018.37	425.135	1067.56	665.079
CAALFM_C406310CA	PGA41	0.964318	0.00071353	0.00159498	489.398	326.939	476.136	182.519	501.663	241.562
CAALFM_CR03750CA	PRP42	0.964063	0.000275579	0.000661303	1005.75	477.082	669.952	466.313	1104.1	481.555
CAALFM_C406400CA	VMA8	0.963368	0.000925855	0.0020275	3070.14	1681.78	3263.49	1004.97	2544.86	1865.04
CAALFM_C405610CA	C4_05610C_A	0.962494	0.000114595	0.000293962	3145.83	1740.42	4727.75	2282.6	3947.96	2043.86
CAALFM_C703040WA	C7_03040W_A	0.959074	0.00269011	0.00542442	387.786	234.543	348.42	115.744	318.938	191.367
CAALFM_C107600WA	ATP7	0.958932	0.00793609	0.0145796	28778	14372.9	22490.4	6225.67	18479.6	15281.1
CAALFM_C604580WA	HXK1	0.95662	5.94015e-05	0.000159304	2804.71	1540.52	3909.92	1986.56	3281.3	1624.27
CAALFM_C405110CA	HAP41	0.956287	0.0134782	0.0236022	34014.2	12129.6	32089.3	29664.9	35110.9	10371.5
CAALFM_C406280CA	C4_06280C_A	0.955961	0.00129482	0.00275869	743.428	367.806	764.058	276.004	792.915	540.377
CAALFM_C209530WA	EAP1	0.953296	0.00248055	0.00503162	687.438	288.737	781.984	577.605	939.095	378.813
CAALFM_C406710WA	C4_06710W_A	0.953155	0.000696739	0.001562	549.536	241.65	617.297	402.877	579.182	258.816
CAALFM_C204470WA	ADH3	0.952367	0.0108651	0.0193972	451.034	270.08	362.984	130.212	586.934	322.344
CAALFM_C305430WA	C3_05430W_A	0.951822	0.00016891	0.000420631	2814.04	1226.02	1721.93	1169.68	2393.14	1186.63
CAALFM_C207650CA	C2_07650C_A	0.951619	4.48131e-06	1.40867e-05	1662.09	896.417	1905.66	824.673	1602.44	951.345
CAALFM_CR08950WA	ARP2	0.951227	0.000677407	0.00152255	3770.02	2445.82	6185.29	2004.37	3980.08	2756
CAALFM_C210700CA	C2_10700C_A	0.949465	0.00196294	0.00405815	3350.09	1941.2	3218.68	983.821	2795.14	1922.3
CAALFM_CR03880WA	IFF9	0.948638	0.00124968	0.0026718	546.425	210.556	463.813	370.602	594.686	251.757
CAALFM_C600270WA	C6_00270W_A	0.946615	0.00198746	0.00410608	2640.88	1452.57	2143.17	745.656	2196.02	1421.92
CAALFM_C113420CA	KEM1	0.946375	0.00172109	0.00359326	8307.32	3241.85	8200.74	6291.33	8514.98	3454.02
CAALFM_C113190WA	C1_13190W_A	0.94498	3.46248e-05	9.58663e-05	65952.6	33850.6	63684.6	28703.3	47558.3	29487.8
CAALFM_C111290WA	C1_11290W_A	0.944411	0.00101034	0.00219449	1899.53	947.945	1779.07	1412.29	2433.01	817.231
CAALFM_C302400CA	COX7	0.943013	0.00334353	0.00662018	21413.2	12644.9	18450.6	5721.52	17195	11311
CAALFM_C305520CA	DNM1	0.942704	7.62431e-05	0.000200784	3920.37	2096.67	4609	2645.41	4016.62	1786.62
CAALFM_CR01210CA	HSE1	0.94219	0.00259124	0.00524056	2098.6	1275.77	3738.51	1894.19	2506.1	1173.3
CAALFM_C403960WA	C4_03960W_A	0.940271	0.00187566	0.00388688	7099.38	3060.61	3804.61	2134.58	4617.96	2893.25
CAALFM_C205190WA	CDC21	0.937338	1.216e-05	3.60699e-05	1145.73	591.688	1204.34	715.607	1344.41	622.727
CAALFM_CR03040CA	HGT18	0.936285	0.000139226	0.00035272	1449.53	966.602	2041.22	750.108	1629.02	957.619
CAALFM_C110230CA	C1_10230C_A	0.93397	5.20277e-05	0.000140697	6452.38	2964.66	6817.15	4330.37	7049.86	3341.86
CAALFM_C207400CA	44652	0.933526	0.000158394	0.000396696	11914.6	8685.2	17701.1	6591.82	15090.9	8129.18
CAALFM_C201160WA	C2_01160W_A	0.932418	0.0036101	0.00707719	2487.43	1502.32	1689.44	716.72	2179.41	1110.56
CAALFM_C603390WA	C6_03390W_A	0.932249	0.00657797	0.0123056	2352.63	1125.63	1063.18	923.723	2542.64	1072.91
CAALFM_C500930CA	TFS1	0.932225	0.000878554	0.00193358	5847.89	4330.16	8712.73	2857.98	5651.18	3403.04
CAALFM_C205150WA	PEX2	0.931264	4.47705e-05	0.00012204	1578.1	900.859	1939.27	774.592	1637.88	1026.64
CAALFM_CR02440WA	CR_02440W_A	0.931156	0.00231012	0.0047077	342.164	155.474	201.658	166.938	342.194	142.741
CAALFM_C105410CA	TRP99	0.929937	0.00102977	0.00223431	5463.21	3424.86	5444.76	1828.53	5043.21	3117.56
CAALFM_C403050CA	C4_03050C_A	0.928641	4.27709e-05	0.000116953	2608.74	1623.14	3356.48	1345.52	2529.35	1493.29
CAALFM_C107540CA	BBC1	0.928255	0.0021872	0.00447803	8884.85	4388.8	12658.5	7980.74	10919.2	4690.84
CAALFM_C111960CA	C1_11960C_A	0.925008	0.00867934	0.0158266	2014.62	1325.52	1994.17	515.282	1733.12	1181.93
CAALFM_C603020WA	PEP3	0.924836	0.000554126	0.0012706	1936.85	1138.07	2252.96	762.35	1612.41	1154.48
CAALFM_C111310CA	PSP1	0.924712	2.89018e-05	8.08303e-05	10606	4883.65	8848.29	6176.7	10687.7	4819.47
CAALFM_C406160WA	C4_06160W_A	0.923799	8.05329e-05	0.000211537	881.331	415.781	637.462	393.973	810.634	418.027
CAALFM_C306290WA	C3_06290W_A	0.922893	0.00513677	0.0097977	11401.3	3797.11	10137.8	8420.35	9849.42	4340.27
CAALFM_CR04950WA	MED5	0.922799	9.39521e-05	0.000244586	3445.49	1761.74	3306.07	1367.78	2643.42	1825.05
CAALFM_C205390CA	C2_05390C_A	0.922495	0.00274141	0.0055206	385.712	248.758	377.548	127.986	370.987	220.386
CAALFM_CR08880CA	CR_08880C_A	0.921881	7.52448e-05	0.000198411	17472.1	9037.9	13848.3	8688.56	14750.9	6591.97
CAALFM_C503840WA	C5_03840W_A	0.921791	0.0148086	0.0257376	380.528	170.577	182.612	125.76	409.747	216.464
CAALFM_C109060CA	C1_09060C_A	0.921177	0.0175457	0.0299639	1694.23	1222.47	2038.98	416.232	1578.08	1164.67
CAALFM_C702170CA	C7_02170C_A	0.920996	0.000101538	0.000263106	1424.65	772.038	1579.65	928.175	1411.96	633.707
CAALFM_C209280CA	C2_09280C_A	0.920755	0.000933643	0.00204164	735.134	463.756	1259.24	527.524	833.89	502.731
CAALFM_CR10120CA	CR_10120C_A	0.916815	0.00414193	0.00804268	620.042	268.303	349.54	185.858	386.491	263.522
CAALFM_C106200WA	C1_06200W_A	0.91667	2.97205e-05	8.28556e-05	3259.89	1624.03	2696.61	1426.76	3255.82	1828.18
CAALFM_CR08030CA	FGR32	0.915863	0.0017933	0.00373386	3878.89	1585.83	3600.71	2942.56	4384.29	1761.52
CAALFM_C602050WA	DBR1	0.912295	2.85197e-06	9.19583e-06	1183.06	619.229	1193.14	631.025	1121.82	608.61
CAALFM_C200350WA	C2_00350W_A	0.911554	0.0074117	0.0137187	2895.95	1319.3	1369.03	1163	3243.64	1508.98
CAALFM_C307100CA	C3_07100C_A	0.909069	0.000385378	0.000905661	1596.76	891.086	1435.13	736.752	2015.51	1058.79
CAALFM_C502620CA	C5_02620C_A	0.908637	9.64564e-05	0.000250468	3474.52	1637.36	2418.77	1594.81	3375.43	1705.05
CAALFM_C304130WA	C3_04130W_A	0.908521	1.64354e-05	4.7637e-05	5333.61	2651.05	4139.58	2354.94	4495.03	2435.22
CAALFM_CR04490CA	CR_04490C_A	0.908389	0.000309757	0.000738124	686.401	423.777	849.203	322.747	757.478	473.712
CAALFM_C307780CA	NUP159	0.907259	0.000106353	0.000274539	1961.74	987.924	2371.72	1386.7	2354.38	1192.12
CAALFM_CR03150WA	SYS3	0.907004	2.97142e-06	9.56592e-06	3276.48	1761.74	3012.54	1574.78	2950.18	1590.54
CAALFM_C602630CA	C6_02630C_A	0.906875	0.000198617	0.000489247	1119.81	702.741	1588.61	802.415	1290.15	628.217
CAALFM_C400140CA	HIS4	0.906569	0.000700764	0.00156816	5328.42	2537.33	6622.21	4179.01	5860.48	2786.59
CAALFM_C700020CA	RVS161	0.906479	3.67715e-05	0.000101407	19181.9	9120.53	21829.4	12581.6	19789.7	10735.4
CAALFM_C111190WA	ARL3	0.90498	0.000439115	0.00102022	2224.06	1295.32	3437.14	1466.83	2277.97	1477.6
CAALFM_C113130CA	C1_13130C_A	0.904225	6.99107e-06	2.13632e-05	8499.14	4276.86	9687.41	5021.49	8239.23	4821.82
CAALFM_C700030WA	C7_00030W_A	0.903095	0.00410233	0.00797084	3556.43	1807.94	4105.97	3188.51	4620.17	1573.29
CAALFM_CR07460CA	CR_07460C_A	0.902497	0.00360222	0.0070685	1296.07	552.598	938.828	907.029	1611.3	599.198
CAALFM_C403600CA	C4_03600C_A	0.902395	0.000836396	0.00184542	5536.83	2445.82	4843.14	3696	5098.58	2141.11
CAALFM_C304700WA	C3_04700W_A	0.901889	0.00138517	0.00294301	710.249	327.827	520.949	432.926	879.294	369.401
CAALFM_C202890WA	SCT2	0.899867	1.21624e-05	3.60699e-05	4136.03	1980.29	3643.28	2085.61	4261.36	2386.6
CAALFM_CR02400WA	PHO112	0.898429	0.0125265	0.022068	171.082	97.7263	117.634	100.163	183.832	56.469
CAALFM_CR04460CA	CR_04460C_A	0.898352	0.00117297	0.00252184	689.512	390.017	850.323	297.149	663.347	493.319
CAALFM_C406300CA	PGA42	0.898308	0.00955886	0.0172814	355.643	171.465	200.537	103.501	300.112	183.524
CAALFM_C301170WA	C3_01170W_A	0.898191	0.000440778	0.0010237	3907.92	1621.37	2446.78	1923.12	3585.84	1789.75
CAALFM_C106720CA	C1_06720C_A	0.897012	0.00485874	0.00930791	1337.55	894.64	1451.94	429.587	1348.84	896.445
CAALFM_C203030WA	LIG4	0.895157	0.0126957	0.0223468	3606.2	1540.52	4894.68	3581.37	4022.16	1613.29
CAALFM_C100140WA	KEL1	0.893547	0.000298536	0.000713879	2765.31	1637.36	3846.06	2192.45	3727.59	1736.42
CAALFM_C104300CA	SSA2	0.893255	0.0205944	0.0347832	8692	3852.19	8260.12	8684.11	12443	3291.67
CAALFM_C504870WA	C5_04870W_A	0.892383	7.03055e-05	0.00018667	2048.84	1220.69	2510.64	1415.63	2313.41	1067.42
CAALFM_C110730WA	C1_10730W_A	0.890798	0.00266151	0.00537283	2916.69	2043.37	3802.37	1152.98	3198.24	2150.53
CAALFM_C406860CA	C4_06860C_A	0.890446	0.00012274	0.000313414	522.577	322.497	629.62	290.472	640.091	352.931
CAALFM_CR02930WA	CR_02930W_A	0.88954	0.000863301	0.00190205	6332.1	2793.19	6047.49	4554.07	6400.91	2792.08
CAALFM_C201550WA	SMP2	0.88883	0.000479087	0.00110683	2595.26	1913.66	4075.73	1539.17	3189.38	1871.32
CAALFM_C502930CA	GRE3	0.888275	0.000710431	0.00158863	8654.67	5383.83	10836.9	4233.54	6569.24	4461.83
CAALFM_C401720CA	C4_01720C_A	0.887809	0.0150389	0.0260748	12390.5	3781.12	12700	10960	13656.7	6200.61
CAALFM_C603840CA	SNQ2	0.887612	0.00032786	0.00077824	2732.13	1448.13	3217.56	2090.06	3277.97	1450.94
CAALFM_C207950WA	SEH1	0.886916	0.000332858	0.000788882	1703.56	787.141	1494.51	1128.5	1944.64	866.642
CAALFM_CR10480WA	PGA1	0.886787	0.0162248	0.0279101	3299.29	2346.32	4084.69	908.142	2878.19	2294.05
CAALFM_C200800CA	PGA27	0.885299	0.000429782	0.00100081	311.058	179.461	265.516	158.035	341.086	159.211
CAALFM_C505400WA	APM1	0.88434	6.26137e-05	0.000167552	990.201	564.147	1149.45	675.542	1234.78	589.003
CAALFM_C601940WA	C6_01940W_A	0.88216	0.00834254	0.0152623	1862.2	1034.12	994.844	547.556	1467.34	763.9
CAALFM_C206420CA	RTS1	0.882074	0.000607362	0.00138182	3830.16	2007.83	4563.06	2898.04	4008.87	1825.05
CAALFM_C402900CA	CRH11	0.880916	0.000459349	0.00106441	4548.7	2601.3	5693.47	3558	5384.29	2327.78
CAALFM_C207180WA	C2_07180W_A	0.878804	0.0246867	0.0410175	102.649	44.421	63.8583	48.9684	124.031	64.3119
CAALFM_CR07770CA	PTC6	0.878673	7.5017e-05	0.000198051	1684.9	899.97	2086.04	1154.1	1898.12	1029.77
CAALFM_C403590CA	OSH3	0.877989	0.000167143	0.000416533	1777.18	1235.79	2593.54	1142.97	2088.6	1135.65
CAALFM_C110300WA	MNN12	0.877158	4.05651e-05	0.000111268	3433.04	1751.08	2898.27	1957.62	3308.98	1541.13
CAALFM_C206290CA	ATP14	0.876569	0.0126032	0.0221902	10117.7	6657.83	7313.45	2561.94	8431.92	4865.74
CAALFM_C500230CA	C5_00230C_A	0.874762	0.0113571	0.020205	304.837	120.825	311.449	265.988	366.557	150.584
CAALFM_C301340WA	C3_01340W_A	0.873808	0.00348422	0.00686771	177.303	96.8379	140.04	95.711	218.162	99.605
CAALFM_C203280WA	NSP1	0.873215	0.00225162	0.00460071	4091.45	2598.63	7326.89	3408.87	4827.26	2861.88
CAALFM_C600230WA	C6_00230W_A	0.871927	0.00242585	0.00492718	248.846	120.825	254.313	175.841	242.526	112.154
CAALFM_C103500WA	YPT1	0.870932	0.000697158	0.00156237	34512.9	18448.9	27242.8	12141.9	27412	18164.2
CAALFM_C102710WA	FRS2	0.869576	0.00126334	0.0026963	9623.1	6504.13	14926	5788.29	8723.17	5917.48
CAALFM_C114420WA	DDI1	0.868129	0.000762398	0.00169741	4700.09	2825.18	7050.18	3911.91	6040.99	3010.89
CAALFM_C401260WA	RLM1	0.867874	0.000375314	0.000884379	2189.85	1080.32	1949.36	1377.79	2785.17	1336.43
CAALFM_C301580WA	ZCF7	0.867843	0.00596678	0.0112549	250.92	134.152	282.321	207.003	411.961	177.25
CAALFM_C400680WA	C4_00680W_A	0.866822	0.00774811	0.0142556	2505.05	983.482	2904.99	2202.47	2661.14	1241.53
CAALFM_C403790WA	RPN6	0.866439	2.91078e-05	8.12953e-05	5382.34	2935.34	5023.52	2926.98	4660.04	2402.28
CAALFM_C112270WA	SRT1	0.864839	0.017193	0.0294599	1104.26	445.987	1155.05	947.094	965.673	379.597
CAALFM_C704270CA	UFE1	0.863126	0.000698963	0.00156512	2794.34	1526.31	2815.36	2087.84	3410.86	1346.63
CAALFM_CR10500CA	CR_10500C_A	0.862256	0.000209702	0.000512846	1077.3	561.482	1127.04	713.381	1034.33	508.221
CAALFM_C207390CA	C2_07390C_A	0.861793	0.00768061	0.0141604	1765.77	851.107	2078.19	1647.12	2169.44	812.526
CAALFM_C203370WA	THI20	0.861725	5.31589e-05	0.000143503	958.058	530.387	969.077	457.41	871.542	551.357
CAALFM_C113330CA	C1_13330C_A	0.860718	0.00268696	0.00541985	22993.4	9682.01	19843.1	16310.9	20688.9	8991.11
CAALFM_C504060CA	MEC1	0.859587	0.0015265	0.00321324	2918.76	1440.13	1913.51	1614.85	3384.29	1473.68
CAALFM_C108030WA	PFY1	0.858396	0.00229443	0.00468195	8002.48	5621.04	7404.2	2942.56	7368.79	3997.53
CAALFM_C105460WA	KOG1	0.857108	0.00368191	0.00720645	10889.1	4602.91	11355.6	8886.66	11559.3	5173.97
CAALFM_C206690CA	PEX22	0.856599	0.00380215	0.00741813	12215.2	6810.63	8581.65	3758.33	9934.69	6401.38
CAALFM_C204140WA	CHS5	0.855768	0.000592378	0.00135124	4071.75	2253.04	5583.68	3133.98	4396.47	2378.75
CAALFM_C701710WA	C7_01710W_A	0.855701	0.0188979	0.0320945	9022.75	5505.54	7362.75	2137.92	7687.73	5657.88
CAALFM_CR00100CA	EPL1	0.854796	0.0175386	0.0299602	15021	5721.43	16494.5	14375.6	16507.3	6458.64
CAALFM_C307230WA	C3_07230W_A	0.854595	3.20316e-05	8.89349e-05	2761.16	1729.76	3533.49	1739.49	3107.43	1730.15
CAALFM_C503050CA	PGA58	0.854144	0.0282073	0.046278	76.7276	29.3179	78.4224	58.9847	84.1642	44.7046
CAALFM_CR10300WA	PUP1	0.850769	0.000146113	0.000368947	9272.64	4734.39	9325.55	6429.33	10130.7	4767.71
CAALFM_CR01130WA	CR_01130W_A	0.849105	0.000132596	0.000337038	2016.69	1026.13	2353.79	1361.1	2250.28	1288.59
CAALFM_CR03130WA	CR_03130W_A	0.849063	0.000177334	0.000439645	1263.93	796.025	1507.95	634.364	1233.67	792.134
CAALFM_C108710WA	C1_08710W_A	0.848925	0.00332107	0.00657994	2073.72	1069.66	1270.44	702.252	1716.51	1036.83
CAALFM_C400590CA	C4_00590C_A	0.848893	0.000170925	0.000425475	1539.74	941.726	2084.92	1109.58	1885.94	1008.6
CAALFM_C404110WA	C4_04110W_A	0.848511	0.0303317	0.0492629	1228.68	468.198	862.647	961.562	1073.09	329.402
CAALFM_C703980WA	C7_03980W_A	0.847773	0.00290223	0.00581963	1915.08	923.069	1920.23	1461.26	1873.76	789.781
CAALFM_CR08680CA	CR_08680C_A	0.847585	0.00440693	0.00851415	938.358	537.495	1550.52	868.077	1190.48	639.982
CAALFM_C209130CA	IFF6	0.84746	0.00453283	0.00873538	1956.55	883.09	2517.36	1697.2	2130.68	1091.73
CAALFM_C403320WA	C4_03320W_A	0.845859	0.00496924	0.00949883	4678.31	2639.5	3807.97	1421.2	3470.66	2590.51
CAALFM_C400840WA	C4_00840W_A	0.845709	0.0242204	0.0403519	1843.54	967.49	3117.85	2105.64	2209.31	918.405
CAALFM_C108550CA	GCF1	0.84524	0.00300519	0.0060045	7251.8	5256.79	9042.11	3008.22	6261.37	4288.5
CAALFM_C104420CA	URA6	0.844374	0.000207612	0.000508546	2406.55	1421.47	2602.5	1668.27	2631.24	1167.03
CAALFM_CR01150CA	CTF18	0.842436	2.1757e-05	6.21804e-05	2367.15	1296.21	2239.52	1147.42	2213.74	1359.18
CAALFM_C401710CA	C4_01710C_A	0.840798	0.00736141	0.0136382	6259.52	2699.02	7084.91	5582.4	6949.08	3050.89
CAALFM_C402560CA	UME7	0.839439	0.00041436	0.000967839	919.695	503.735	792.066	385.07	722.04	470.575
CAALFM_C102810WA	RAD16	0.838726	0.000792368	0.00175649	10196.5	4305.29	8674.64	6767.66	9692.17	4899.47
CAALFM_C304820CA	SEC7	0.838602	3.52383e-05	9.74851e-05	4766.44	2818.96	5923.13	3091.69	5107.44	2923.05
CAALFM_C114520WA	C1_14520W_A	0.837315	0.000271019	0.000650616	9192.8	5063.11	11763.4	6384.82	11479.6	6705.69
CAALFM_C401680WA	TOA2	0.836048	0.00458743	0.00882391	1565.66	1163.83	2098.36	657.735	1565.9	1106.63
CAALFM_C107070CA	DHH1	0.83524	0.00934719	0.0169258	1833.17	701.852	1604.3	1472.39	1856.04	794.487
CAALFM_C102730WA	C1_02730W_A	0.835098	0.00183312	0.00380514	531.909	273.634	347.299	241.503	511.63	264.306
CAALFM_C400330CA	C4_00330C_A	0.834799	0.00721472	0.0133947	7524.49	5077.32	6516.9	2334.9	6549.3	4130.86
CAALFM_C203380WA	PAN1	0.829089	0.0101343	0.0182092	9049.71	4188.9	10862.6	8695.24	11006.7	4521.44
CAALFM_CR07120CA	CR_07120C_A	0.829016	0.00082722	0.00182715	440.665	263.861	544.476	336.102	582.505	283.129
CAALFM_C600960WA	CAN1	0.828579	0.0026619	0.00537283	11490.5	4974.27	7124.12	6705.34	11595.8	5332.4
CAALFM_C701460CA	C7_01460C_A	0.823556	0.00147707	0.00311883	712.323	369.583	505.264	356.134	780.733	403.126
CAALFM_C406140CA	C4_06140C_A	0.823278	0.0125099	0.022045	754.834	290.514	376.428	399.538	739.759	367.833
CAALFM_C100630WA	C1_00630W_A	0.822924	0.000227301	0.00055302	1612.32	1051	2055.79	934.852	1916.95	1170.16
CAALFM_C600090WA	C6_00090W_A	0.822194	0.000967312	0.0021085	386.749	257.642	376.428	223.697	501.663	233.719
CAALFM_CR10590WA	CR_10590W_A	0.818336	0.000318961	0.000757995	598.268	349.149	693.478	424.022	733.114	375.675
CAALFM_C101090CA	C1_01090C_A	0.816712	0.0252807	0.041891	4517.6	3296.93	8958.08	3328.74	3265.79	2879.13
CAALFM_C100450CA	C1_00450C_A	0.815833	0.00787532	0.0144766	4350.66	3075.71	4492.48	1465.71	3861.59	2674.43
CAALFM_C109180WA	LYS143	0.815554	0.000146172	0.000368947	1375.91	735.612	1118.08	761.237	1431.9	734.096
CAALFM_C110750CA	C1_10750C_A	0.813827	0.0106561	0.0190684	770.387	639.663	739.411	296.036	877.079	421.164
CAALFM_C103690WA	C1_03690W_A	0.813654	0.00164378	0.00344357	3142.72	1722.65	3688.09	2486.26	3282.4	1546.62
CAALFM_CR10620CA	CR_10620C_A	0.812772	0.000845352	0.00186384	1982.48	1357.51	3080.88	1486.86	2520.5	1472.9
CAALFM_C102800WA	C1_02800W_A	0.812684	0.0083286	0.0152414	1963.81	1051.89	1108	638.816	1469.55	894.092
CAALFM_CR06300CA	FGR50	0.812174	0.00580052	0.0109581	228.109	109.276	262.155	129.099	243.633	178.818
CAALFM_CR04800WA	MNT4	0.812053	0.0229118	0.0383175	821.193	479.747	526.551	231.487	810.634	516.848
CAALFM_C101050CA	C1_01050C_A	0.810435	0.00624563	0.011734	3622.79	2631.5	4801.69	1538.05	3063.13	2379.54
CAALFM_CR04350CA	CR_04350C_A	0.809097	0.0125388	0.0220832	982.943	454.871	1179.7	925.949	1102.99	484.692
CAALFM_CR05480WA	CR_05480W_A	0.808723	0.0103065	0.0184969	5873.81	4083.18	5758.45	1873.04	5184.96	3643.03
CAALFM_C202190CA	C2_02190C_A	0.807915	0.00461123	0.00886419	449.997	328.716	464.933	252.633	427.465	185.877
CAALFM_C703110WA	PGA28	0.806697	0.0302802	0.0492184	142.05	96.8379	98.5882	47.8555	138.428	71.3705
CAALFM_C105300CA	PRD1	0.806146	2.06731e-05	5.92482e-05	11905.2	6355.76	10691.2	6054.28	10997.8	6802.16
CAALFM_C204040CA	DCK2	0.805299	5.63543e-05	0.000151662	2021.88	1043.01	2090.52	1214.19	1874.87	1169.38
CAALFM_C100760WA	C1_00760W_A	0.80361	0.000854222	0.00188272	2038.47	1466.78	2935.24	1381.13	2151.72	1234.47
CAALFM_C703650WA	C7_03650W_A	0.803532	0.0237919	0.0396921	1215.2	729.393	943.31	314.956	1028.8	780.37
CAALFM_C402400CA	C4_02400C_A	0.802209	0.0101578	0.0182407	1090.78	610.345	1087.83	390.635	1056.48	852.524
CAALFM_C103200CA	ARO80	0.802011	0.00527745	0.0100348	2472.91	1277.55	1746.58	1666.04	3194.92	1309.77
CAALFM_CR05310WA	CR_05310W_A	0.80166	0.0298367	0.0486133	2397.22	1649.8	2456.86	627.686	2063.13	1689.36
CAALFM_C100470CA	C1_00470C_A	0.800583	0.006184	0.011636	1735.7	891.974	1477.7	1370	2089.71	784.291
CAALFM_C303400CA	VTI1	0.799386	0.00363107	0.00711148	6596.5	4031.65	5237.5	2319.32	5333.35	3512.06
CAALFM_C202580WA	C2_02580W_A	0.798611	0.000592092	0.00135124	704.028	517.061	902.978	418.458	864.898	484.692
CAALFM_C113770CA	C1_13770C_A	0.797825	0.00410462	0.00797275	368.085	249.646	414.519	159.147	359.913	247.052
CAALFM_C501190WA	C5_01190W_A	0.796333	0.00578093	0.0109278	2131.78	1555.62	2853.46	960.449	2392.03	1730.15
CAALFM_CR04070WA	NAT5	0.796015	0.000138038	0.000350001	2924.98	1784.84	3344.16	1593.7	3090.82	2010.92
CAALFM_C400150CA	PEX5	0.79327	0.00183484	0.00380743	19349.9	8644.33	19287.4	14530.3	20372.2	10877.3
CAALFM_C505360CA	C5_05360C_A	0.793254	0.00238116	0.00484402	4327.85	1964.3	4529.46	3359.9	4919.17	2626.59
CAALFM_CR05020WA	LYP1	0.792365	0.0021807	0.0044677	707.138	364.253	576.965	283.794	567.001	419.596
CAALFM_C106710WA	C1_06710W_A	0.791491	0.00108318	0.0023411	1674.53	959.494	2211.51	1289.87	1760.8	1014.09
CAALFM_C100200CA	C1_00200C_A	0.791231	0.00156904	0.003296	1452.64	840.446	1023.97	644.38	1223.7	653.314
CAALFM_C703530CA	ISY1	0.789874	0.00113779	0.00244964	1648.61	985.259	1567.33	692.236	1419.72	1002.32
CAALFM_C504950CA	C5_04950C_A	0.789776	0.000142036	0.000359098	1048.27	685.861	1205.46	600.976	1156.15	684.686
CAALFM_C400340WA	PTC7	0.78759	4.58225e-05	0.000124575	2961.27	1694.22	3160.42	1938.71	3227.03	1783.48
CAALFM_C202610CA	HGT20	0.786795	0.0120706	0.0213507	279.952	204.337	367.465	123.534	314.508	228.229
CAALFM_C702090CA	C7_02090C_A	0.782915	0.0110517	0.0197018	976.722	604.126	889.534	340.553	977.855	706.646
CAALFM_C107640CA	C1_07640C_A	0.782823	0.000163223	0.000407461	2566.23	1329.08	2174.54	1299.89	2016.62	1298.79
CAALFM_C200090WA	C2_00090W_A	0.782582	0.00427997	0.00828451	264.399	173.242	306.968	189.196	401.995	203.131
CAALFM_C110700CA	NIT3	0.782365	0.00215934	0.00442838	1542.85	1226.91	2187.99	865.851	1719.83	1075.26
CAALFM_C205560WA	C2_05560W_A	0.778876	0.00091508	0.00200616	698.844	421.111	667.711	337.215	737.544	466.653
CAALFM_CR03860CA	CR_03860C_A	0.778057	0.00656091	0.0122774	6432.68	3533.25	4931.65	2159.06	4942.43	3815.58
CAALFM_C203210WA	C2_03210W_A	0.777544	0.00333559	0.00660657	1106.33	724.951	1106.88	476.329	832.782	574.885
CAALFM_C202360CA	C2_02360C_A	0.777176	0.0278035	0.0457133	667.738	505.511	805.51	217.019	548.175	455.673
CAALFM_CR00700WA	CR_00700W_A	0.776685	0.00685338	0.0127741	135.829	89.7305	137.799	84.5819	171.651	85.4877
CAALFM_C406810CA	C4_06810C_A	0.776524	6.16144e-05	0.000165022	3466.22	2037.15	3483.08	2254.77	3851.62	2014.06
CAALFM_C101900CA	C1_01900C_A	0.773272	0.000286318	0.000685465	1275.34	859.103	1559.49	784.608	1285.72	767.037
CAALFM_CR10830CA	CR_10830C_A	0.772889	0.00328255	0.00651415	604.489	360.699	691.238	475.216	637.876	297.246
CAALFM_C205380WA	C2_05380W_A	0.772302	0.00106003	0.00229269	2107.94	1230.46	1614.38	964.901	2105.21	1215.65
CAALFM_C205970CA	TES1	0.772182	0.00360801	0.00707535	428.223	308.282	626.259	321.634	458.473	256.463
CAALFM_C601720CA	SUR7	0.772006	0.00579233	0.010946	23664.3	12636.9	26334.2	19814.4	23935.8	10846.7
CAALFM_C501880CA	C5_01880C_A	0.771325	0.000548045	0.00125712	1704.6	1137.18	1891.1	1087.32	1658.92	854.877
CAALFM_C109200WA	LYS142	0.770453	0.000663724	0.00149618	1578.1	1013.69	2106.2	1011.64	1557.04	1047.03
CAALFM_C704000WA	C7_04000W_A	0.770267	0.000327732	0.000778236	1328.22	846.665	1665.92	869.19	1330.02	819.584
CAALFM_CR10780CA	IAH1	0.769024	0.0183126	0.0311782	1371.77	651.212	1605.42	1348.86	1612.41	694.882
CAALFM_C112290CA	RBD1	0.763682	0.000151185	0.000379881	4793.4	2605.74	4282.98	3038.27	4863.8	2567.77
CAALFM_C402460WA	C4_02460W_A	0.763654	0.000474311	0.00109701	1381.1	875.983	1223.39	734.527	1281.29	678.412
CAALFM_C703810WA	SLA2	0.762711	0.00417634	0.00810181	5349.16	3156.56	6655.82	4271.38	5047.64	2624.24
CAALFM_C208200WA	C2_08200W_A	0.762534	0.0250821	0.0415843	1379.02	945.28	1263.72	403.99	1018.83	807.82
CAALFM_C304630WA	C3_04630W_A	0.76183	0.00172307	0.00359617	1142.62	860.88	1269.32	570.928	1177.19	683.902
CAALFM_C700390WA	SPL1	0.760472	0.0117751	0.0208942	10486.8	5443.35	12952	9977.32	11825.1	5397.49
CAALFM_C406460CA	C4_06460C_A	0.760194	0.00468114	0.00899228	1111.51	771.149	1377.99	515.282	1032.12	791.35
CAALFM_C404270WA	C4_04270W_A	0.7596	0.0141312	0.0246473	234.33	169.688	275.599	99.0498	238.096	171.76
CAALFM_C307810CA	SEC61	0.758892	0.00659112	0.0123227	4267.72	2388.08	5063.85	3934.17	5385.4	2376.4
CAALFM_C700230WA	C7_00230W_A	0.758429	0.00662053	0.0123701	445.85	262.084	348.42	278.23	594.686	280.776
CAALFM_C200920WA	C2_00920W_A	0.757273	0.0080572	0.0147844	2509.2	1265.11	2688.77	2034.42	2275.75	1123.89
CAALFM_CR09560CA	CR_09560C_A	0.756951	0.024433	0.0406289	1257.71	812.017	966.836	378.393	1197.12	832.917
CAALFM_C209790WA	C2_09790W_A	0.755829	0.00158171	0.00332149	1974.18	1175.38	2043.46	912.594	1561.47	1214.87
CAALFM_C503740WA	C5_03740W_A	0.755422	0.00495048	0.00946887	4876.35	2334.77	2771.67	2214.71	3509.42	2060.33
CAALFM_C101830CA	UBC8	0.752613	0.00619232	0.011641	9240.49	4712.18	10637.4	7826.05	9188.29	4715.16
CAALFM_C207330WA	TOR1	0.745486	0.00291692	0.00584527	7533.82	3941.03	8025.97	6161.12	8506.12	4253.99
CAALFM_C403920WA	C4_03920W_A	0.745272	0.000339617	0.000803969	1750.22	1013.69	1455.3	879.206	1615.73	982.717
CAALFM_C203780CA	C2_03780C_A	0.744351	0.00207394	0.00427037	1815.54	1048.34	2443.42	1274.29	1728.69	1251.73
CAALFM_C600350WA	PKH3	0.742423	0.00403363	0.00784481	1098.03	672.535	1565.09	960.449	1436.33	818.016
CAALFM_C107820WA	C1_07820W_A	0.741821	0.00077157	0.00171535	479.029	322.497	523.19	296.036	568.108	319.991
CAALFM_C304840CA	C3_04840C_A	0.740027	0.0150039	0.0260215	3388.46	1875.46	1916.87	1209.74	2931.35	1845.44
CAALFM_C114200WA	C1_14200W_A	0.73895	0.000197475	0.000486629	5872.77	3344.9	4870.03	3051.62	5145.09	3123.05
CAALFM_C113580WA	SEC18	0.738821	0.000213036	0.000519965	5327.39	2967.33	5552.31	3661.5	5410.87	3134.03
CAALFM_C500610CA	C5_00610C_A	0.738362	0.00932176	0.0168876	1064.86	565.924	762.938	750.108	1292.36	555.278
CAALFM_C114450CA	C1_14450C_A	0.736792	0.00702658	0.013081	2708.28	1847.92	4089.17	2636.51	3658.93	1791.32
CAALFM_C502390CA	C5_02390C_A	0.735578	0.00532202	0.0101133	2848.25	1793.72	2550.97	1112.92	2285.72	1707.4
CAALFM_CR01480WA	PRS	0.735369	0.000544054	0.0012489	1123.96	740.943	1394.8	713.381	1139.54	742.724
CAALFM_C703160WA	C7_03160W_A	0.734927	0.00206011	0.00424902	2927.06	1670.23	3504.36	2362.73	3139.55	1719.17
CAALFM_C402690WA	C4_02690W_A	0.73489	0.00809581	0.0148379	1347.92	636.109	1384.72	1121.82	1389.82	720.764
CAALFM_C300390WA	C3_00390W_A	0.733886	0.00455954	0.00878107	292.394	183.903	247.591	172.502	347.731	177.25
CAALFM_C505090WA	C5_05090W_A	0.733667	0.0210925	0.0355168	788.013	388.24	419	470.765	774.089	333.324
CAALFM_C207240CA	C2_07240C_A	0.733564	0.0192626	0.0326957	328.685	143.036	246.47	178.067	366.557	244.699
CAALFM_C304750WA	C3_04750W_A	0.733133	0.0159301	0.0274417	677.069	332.269	563.521	562.024	803.989	337.245
CAALFM_CR00270CA	CR_00270C_A	0.731966	0.0089911	0.0163416	258.178	218.552	407.797	194.761	318.938	179.603
CAALFM_C210640CA	MTR2	0.731268	0.0202323	0.0342092	987.091	565.924	557.92	572.04	1193.8	512.142
CAALFM_C701760CA	ISU1	0.731177	0.0139342	0.0243286	5871.74	2972.66	4382.69	4420.51	5909.21	2345.81
CAALFM_CR07420WA	KGD2	0.730961	0.0208416	0.0351717	4775.78	2977.1	6495.62	4848.99	5560.37	2316.8
CAALFM_C602980CA	C6_02980C_A	0.730835	0.000147114	0.000371171	33142.2	18683.5	33843.8	19294.7	28485.1	19548.5
CAALFM_C602300CA	C6_02300C_A	0.730602	0.00369928	0.00723352	238.478	157.25	238.628	129.099	256.922	155.29
CAALFM_C600850WA	C6_00850W_A	0.729752	0.00213066	0.00437688	11517.4	7303.71	10284.5	5687.02	8647.87	5370.83
CAALFM_C505130CA	C5_05130C_A	0.7272	0.017257	0.0295449	1510.7	1103.42	1568.45	549.782	1272.43	974.09
CAALFM_C208700CA	C2_08700C_A	0.725512	0.0111384	0.0198447	3513.92	1791.06	3611.91	3040.5	3638.99	1680.74
CAALFM_C302510CA	SAP8	0.724153	0.00674318	0.0125873	306.911	165.246	250.952	158.035	323.368	209.406
CAALFM_C205890CA	IDP1	0.723902	0.0146002	0.0254003	753.797	528.61	751.735	606.541	898.12	321.559
CAALFM_CR09420CA	BGL22	0.723635	0.000589852	0.00134748	1874.64	1122.08	2129.73	1393.37	2121.82	1195.26
CAALFM_CR00820CA	CR_00820C_A	0.722833	0.000640889	0.00145004	1356.21	810.24	1388.08	811.318	1136.22	730.175
CAALFM_C114500CA	C1_14500C_A	0.717859	0.000376648	0.000886842	7180.25	4596.69	7813.11	5204.01	8755.29	4639.08
CAALFM_C500100CA	C5_00100C_A	0.717814	0.00292385	0.00585725	14322.1	8973.05	18337.4	11078	13595.8	8074.28
CAALFM_C501170WA	C5_01170W_A	0.717536	0.0196209	0.033258	627.3	392.682	738.291	332.763	853.823	622.727
CAALFM_C503040WA	C5_03040W_A	0.716395	0.000640779	0.00145004	885.478	559.705	1034.06	627.686	1029.9	607.826
CAALFM_C301120WA	C3_01120W_A	0.716023	0.00256909	0.00520091	1029.6	713.402	1064.3	754.559	1199.34	538.024
CAALFM_C700120WA	C7_00120W_A	0.715961	0.0243909	0.0405809	2241.69	1667.57	1902.3	746.769	2017.73	1335.65
CAALFM_C108820CA	C1_08820C_A	0.715306	0.00060964	0.00138598	712.323	470.863	816.714	456.297	722.04	443.909
CAALFM_C304800CA	C3_04800C_A	0.715211	0.00160706	0.00337241	1886.05	1066.1	2219.35	1466.83	2066.45	1227.42
CAALFM_C500220WA	ROT2	0.713123	0.00305683	0.00608787	2277.98	1628.48	3405.77	1634.88	2785.17	1901.91
CAALFM_C307940WA	C3_07940W_A	0.712312	0.00494144	0.00945747	1846.65	1381.49	2798.56	1584.8	2193.81	1208.59
CAALFM_C701620CA	KCH1	0.711751	0.012429	0.021915	994.349	517.061	682.275	673.316	959.029	420.38
CAALFM_C703970CA	C7_03970C_A	0.711332	0.00149902	0.00316409	2637.77	1422.36	2441.18	1807.38	2367.67	1319.96
CAALFM_C109630WA	IDH1	0.710162	0.00198307	0.0040984	17330.1	12508.1	21891.1	10300.1	15715.4	10771.5
CAALFM_C210670WA	C2_10670W_A	0.709911	0.00358693	0.00704075	4018.87	2705.24	5694.59	3554.66	5448.52	3010.11
CAALFM_C503330CA	ZCF13	0.709852	0.000338016	0.000800488	2040.54	1305.98	2365	1435.67	2323.37	1372.51
CAALFM_C401860CA	C4_01860C_A	0.709627	0.000533971	0.00122713	1857.02	1123.85	2069.23	1325.49	1900.34	1114.48
CAALFM_C302620CA	C3_02620C_A	0.707901	0.013365	0.0234174	1029.6	715.179	805.51	396.199	915.839	571.748
CAALFM_C303500WA	SKN2	0.705569	0.00189991	0.0039358	1222.46	668.981	1218.91	830.238	1437.44	879.19
CAALFM_CR01280CA	CR_01280C_A	0.705568	0.00934837	0.0169258	1147.8	795.137	1001.57	465.2	1079.74	718.411
CAALFM_C109580CA	LIP1	0.704964	0.0116637	0.0207144	331.795	168.8	378.668	230.374	390.92	276.07
CAALFM_C107420CA	PEX3	0.704257	0.0239887	0.0399877	2203.33	1407.26	1791.39	733.414	1949.07	1505.84
CAALFM_C100490CA	TTR1	0.704069	0.0136474	0.023885	22865.9	15236.4	19610.1	8263.42	18537.2	13951
CAALFM_CR03720WA	TAL1	0.703302	0.0144419	0.0251534	11680.2	8849.56	18520	11339.5	13868.3	6877.45
CAALFM_CR04270CA	CR_04270C_A	0.70184	0.00224787	0.00459459	576.494	398.901	561.28	350.57	569.216	300.383
CAALFM_CR05780WA	VMA2	0.700544	0.00445755	0.00860265	4595.36	3521.7	7135.32	3371.03	4997.8	3400.69
CAALFM_C208770CA	C2_08770C_A	0.700353	0.00710258	0.0132025	1644.46	938.172	1067.67	712.268	1271.32	800.761
CAALFM_C101850CA	C1_01850C_A	0.700295	0.00218243	0.00446975	6721.96	3952.58	5295.75	3019.35	5620.17	3882.24
CAALFM_C106650WA	C1_06650W_A	0.699564	0.000915132	0.00200616	9081.86	5042.68	8172.74	5455.53	7181.64	4549.67
CAALFM_C113600WA	C1_13600W_A	0.698743	0.0297022	0.0484199	191.819	94.1726	114.273	96.824	140.643	84.7034
CAALFM_C502450WA	C5_02450W_A	0.697523	0.00471897	0.00905712	1386.28	1085.65	1808.2	774.592	1549.29	1063.5
CAALFM_C210860CA	C2_10860C_A	0.696903	0.00537124	0.0101942	1367.62	1124.74	2184.62	1135.18	1791.81	1036.83
CAALFM_C209810CA	C2_09810C_A	0.696687	0.00914703	0.0165907	2031.21	1111.41	1327.58	912.594	1964.57	1259.57
CAALFM_C300980WA	FLC1	0.695627	0.0294374	0.0480266	5807.45	3032.18	4743.44	4793.34	5598.02	2147.39
CAALFM_C304860WA	SFP1	0.693863	0.00523317	0.00995682	4532.11	2258.37	4299.79	3551.33	5127.37	2821.1
CAALFM_C114030WA	C1_14030W_A	0.693748	0.0112666	0.0200498	2099.64	1918.1	3816.93	1712.78	2970.11	1862.69
CAALFM_C104400CA	APE2	0.693656	0.00354966	0.00697206	22991.3	13414.3	29114.9	18322	22394.3	14327.4
CAALFM_C300110CA	SEC6	0.693459	0.0172756	0.0295685	5174.97	2732.78	6749.93	5114.98	6230.36	3380.29
CAALFM_CR08330WA	CR_08330W_A	0.691295	0.0107903	0.0192974	340.09	276.299	529.912	300.488	450.721	241.562
CAALFM_C306080WA	REV3	0.68898	0.0262785	0.0434622	2604.59	1479.22	1668.16	1184.15	3087.5	1901.12
CAALFM_C108300WA	NOT5	0.687484	0.0214381	0.0360593	5388.56	2558.65	5023.52	4899.07	6448.53	3013.25
CAALFM_C106560WA	C1_06560W_A	0.685659	0.00286057	0.00574736	1446.42	828.897	1277.17	766.801	1513.85	1037.62
CAALFM_C112920CA	C1_12920C_A	0.685071	0.0281937	0.0462681	4052.05	2492.91	3080.88	1309.91	3157.26	2596
CAALFM_C105490CA	C1_05490C_A	0.684961	0.0209156	0.0352771	5181.19	3575.01	4528.33	1838.54	4189.38	3230.49
CAALFM_CR03630WA	IFF3	0.681691	0.0226002	0.0378273	1458.86	694.745	1338.78	1287.65	1902.55	948.992
CAALFM_C307820WA	C3_07820W_A	0.68121	0.0141079	0.0246137	524.651	473.528	657.628	292.698	700.999	407.047
CAALFM_CR01040CA	ARC19	0.680718	0.0144148	0.0251134	1592.62	1114.08	1377.99	624.348	1400.89	987.422
CAALFM_C105150CA	C1_05150C_A	0.680645	0.0112376	0.0200041	451.034	239.874	287.922	238.165	405.317	236.072
CAALFM_C207980WA	C2_07980W_A	0.680483	0.00396801	0.00772452	434.444	234.543	358.503	234.826	398.672	273.718
CAALFM_CR00920WA	CCE1	0.679788	0.0024396	0.00495184	971.538	627.225	892.895	605.428	1183.84	669.785
CAALFM_C301680CA	C3_01680C_A	0.679644	0.00921015	0.0166953	733.06	394.459	705.802	558.685	656.702	356.852
CAALFM_C305590CA	BAT22	0.676697	0.0011792	0.00253347	4625.43	3146.79	4060.04	2632.05	4602.45	2534.04
CAALFM_C401870CA	ERG8	0.675143	0.00707996	0.0131724	1255.64	923.069	1849.65	832.464	1396.46	1062.71
CAALFM_C106930WA	PGA63	0.671682	0.0105289	0.0188629	4967.6	2867.82	5338.33	4507.32	6545.98	3205.4
CAALFM_C304350CA	C3_04350C_A	0.670176	0.0227585	0.0380715	247.809	203.448	257.674	144.679	363.235	196.857
CAALFM_C301630WA	TFP1	0.66961	0.0052246	0.0099436	3590.65	2177.52	4621.32	3101.71	4089.71	2455.62
CAALFM_C703340CA	PRR2	0.668729	0.00914555	0.0165907	1185.13	775.591	1027.33	510.83	1075.31	780.37
CAALFM_C703560WA	C7_03560W_A	0.668119	0.0166195	0.0285411	33755	22819.1	27414.2	12788.6	28775.3	20995.5
CAALFM_C402070WA	PHO114	0.667606	0.0132418	0.0232213	655.295	383.798	793.187	360.586	550.389	512.926
CAALFM_C105560WA	RIB4	0.667527	0.0100449	0.0180591	14277.6	8747.39	9278.49	6564	11240.3	6595.89
CAALFM_C210050WA	C2_10050W_A	0.665759	0.00433962	0.00838675	18954.8	10186.6	18720.6	14216.4	16935.8	10023.2
CAALFM_C111010CA	C1_11010C_A	0.664582	0.00212404	0.00436474	2271.76	1447.24	2440.06	1239.79	2132.9	1629.76
CAALFM_C307030CA	C3_07030C_A	0.664163	0.0035016	0.00689533	1472.34	969.267	1382.48	771.253	1585.83	1060.36
CAALFM_CR03690WA	CR_03690W_A	0.662852	0.00645504	0.0121052	2052.98	1335.3	1595.34	1013.87	2167.23	1323.1
CAALFM_C401100CA	AGP2	0.660808	0.001458	0.00308493	35491.7	19487.5	33813.5	25593.8	36218.3	21666
CAALFM_C210720CA	C2_10720C_A	0.659643	0.0089601	0.0162998	1517.96	899.97	1969.52	1342.18	1674.42	1026.64
CAALFM_C208650WA	C2_08650W_A	0.659373	0.0280143	0.0460025	5418.63	4054.75	4530.58	1976.54	4621.28	3192.85
CAALFM_C113120CA	MON2	0.654385	0.0100441	0.0180591	5103.42	2959.33	3557.02	3023.8	5864.91	3245.4
CAALFM_C200520WA	DFG5	0.651078	0.0201226	0.0340426	3462.07	2780.76	6056.45	2566.39	3862.69	3173.24
CAALFM_C300550CA	HRK1	0.650568	0.0247441	0.0410794	5791.9	3192.1	7136.44	5778.28	6571.45	3453.23
CAALFM_CR10020CA	CR_10020C_A	0.650406	0.00474828	0.00911052	509.098	383.798	583.687	317.182	613.513	385.087
CAALFM_C403350CA	C4_03350C_A	0.650261	0.0224972	0.0376857	306.911	214.998	276.719	240.391	442.969	199.21
CAALFM_CR10600CA	CR_10600C_A	0.65	0.0101292	0.0182053	3146.87	2266.36	4959.66	2507.41	3503.89	2625.02
CAALFM_CR07870WA	CR_07870W_A	0.649646	0.00797685	0.0146413	268.547	193.676	315.93	204.777	306.756	170.191
CAALFM_C109620CA	C1_09620C_A	0.649563	0.0118536	0.0209969	1072.11	879.537	1085.59	549.782	1047.62	613.316
CAALFM_C210680WA	C2_10680W_A	0.647796	0.0085233	0.0155698	1498.26	888.421	1848.53	1272.07	1519.38	946.639
CAALFM_C209620WA	C2_09620W_A	0.64749	0.00182041	0.00378134	907.252	558.817	849.203	621.009	988.929	573.317
CAALFM_C307570CA	C3_07570C_A	0.647055	0.00343805	0.0067876	1241.12	781.81	1030.69	784.608	1179.41	638.413
CAALFM_CR05740CA	PTC4	0.645407	0.0270014	0.0445498	2794.34	2013.16	3308.31	1226.44	2254.71	2101.9
CAALFM_C603920WA	SNF4	0.644158	0.00521392	0.00992943	7208.25	4034.32	5457.08	4073.28	5310.09	3395.2
CAALFM_C504920CA	C5_04920C_A	0.643727	0.00159558	0.00334945	3212.19	2155.31	3820.29	2090.06	3417.51	2442.28
CAALFM_C104430CA	C1_04430C_A	0.642917	0.00319326	0.00634516	992.275	672.535	1053.1	569.815	1057.59	743.508
CAALFM_C304760CA	SEN1	0.642217	0.0302761	0.0492184	2259.32	1159.39	1571.81	1777.33	2684.39	1239.18
CAALFM_C100080CA	RCA1	0.641814	0.0300551	0.0489302	4051.01	2459.15	5100.82	4199.04	4806.22	2289.35
CAALFM_CR05950CA	ADP1	0.641742	0.00195842	0.00405017	3760.69	2362.31	4364.77	2617.59	4220.39	2932.46
CAALFM_C108640WA	RTG1	0.641634	0.00776999	0.0142916	7702.83	4805.47	6220.02	3427.79	6585.85	4911.23
CAALFM_CR06170WA	CR_06170W_A	0.639919	0.0130625	0.0229463	1024.42	859.103	1295.09	564.25	1023.26	720.764
CAALFM_CR09890CA	BET2	0.639788	0.0271961	0.0448228	1590.54	1154.95	1541.56	666.639	1681.07	1265.85
CAALFM_C504710WA	C5_04710W_A	0.6391	0.00442651	0.00854928	588.936	342.93	606.093	370.602	602.438	439.987
CAALFM_CR00640WA	ACC1	0.638891	0.0207123	0.0349727	31688.5	24978.8	47890.3	19002	36180.6	30359.1
CAALFM_C404880WA	FGR10	0.638536	0.0102879	0.0184688	284.1	206.114	306.968	173.615	342.194	218.817
CAALFM_C112490WA	PEP1	0.637802	0.00692317	0.0128964	6886.82	3884.18	5459.32	4958.05	7250.3	3753.62
CAALFM_C207900WA	GDH2	0.636615	0.0198428	0.0336155	121970	65631.2	130352	108759	118600	64195.8
CAALFM_C114310WA	C1_14310W_A	0.634032	0.00150822	0.00318022	1473.38	995.92	1602.06	1092.89	1685.5	979.58
CAALFM_C111600WA	C1_11600W_A	0.633995	0.00238175	0.00484402	1375.91	961.271	1658.07	937.078	1342.2	921.542
CAALFM_CR00120CA	MKC1	0.632117	0.0149419	0.0259359	4979	2617.29	4561.94	4211.29	5598.02	2941.09
CAALFM_C303410CA	C3_03410C_A	0.631921	0.0129526	0.0227793	10238	7376.56	15908.5	7688.05	10907	8846.02
CAALFM_C102950WA	C1_02950W_A	0.629626	0.00181431	0.00376993	976.722	628.114	946.671	590.96	871.542	587.434
CAALFM_C300540CA	IST1	0.62924	0.00745332	0.0137793	746.539	541.937	832.398	416.232	658.917	487.829
CAALFM_C113800CA	DUR32	0.628707	0.00866784	0.0158103	813.935	518.838	887.294	684.445	1066.45	587.434
CAALFM_C601420CA	C6_01420C_A	0.628227	0.00808187	0.0148208	2694.8	1799.94	2640.6	1296.55	2283.51	1831.32
CAALFM_C203980CA	MED1	0.627605	0.0281187	0.0461574	2494.68	1712.88	2519.6	1025	2162.8	1905.83
CAALFM_C405670WA	YME1	0.62671	0.021228	0.0357157	40327.6	20402.6	42015.4	35389.7	38220.5	22292.7
CAALFM_C704260WA	C7_04260W_A	0.626029	0.00301754	0.00602723	4135	2527.56	4214.65	3024.91	4942.43	3060.3
CAALFM_C702490WA	PEX1	0.624733	0.00736702	0.0136444	1510.7	933.73	1302.93	1086.21	1849.4	1004.68
CAALFM_C101070CA	C1_01070C_A	0.624684	0.0129624	0.0227901	2000.1	977.263	1345.5	1107.35	1820.6	1265.85
CAALFM_C203550CA	C2_03550C_A	0.624099	0.0282314	0.0463052	3913.11	2011.38	4170.95	3615.87	3897.02	2148.17
CAALFM_C704160WA	C7_04160W_A	0.623548	0.0283218	0.0464164	720.618	324.274	616.176	580.944	688.817	410.969
CAALFM_C109230CA	GRP1	0.623278	0.028547	0.0467478	1164.39	831.562	892.895	478.555	1115.18	748.214
CAALFM_C304160WA	DAL8	0.622519	0.0242983	0.0404598	522.577	368.695	680.034	314.956	633.446	507.436
CAALFM_C201890WA	CTF1	0.620906	0.0266777	0.0440868	1027.53	568.589	902.978	900.352	1290.15	626.649
CAALFM_C302260CA	C3_02260C_A	0.620031	0.00732592	0.0135806	6459.64	3352.01	5547.83	4800.02	6406.44	3830.48
CAALFM_C503460CA	C5_03460C_A	0.61802	0.0303129	0.0492585	785.94	427.33	459.331	470.765	789.593	428.223
CAALFM_C402530WA	ARG83	0.617117	0.0198532	0.0336239	2246.88	1209.14	1876.54	1784.01	2143.97	1094.87
CAALFM_C109640WA	ADE12	0.61566	0.000948673	0.00207229	14419.6	9154.29	15263.2	9273.96	13488.4	9746.39
CAALFM_C200970CA	UBP13	0.614414	0.00305541	0.00608702	2686.5	1863.02	3024.86	1725.02	3054.27	2136.41
CAALFM_C601050WA	C6_01050W_A	0.613408	0.00232957	0.00474576	1466.12	1097.2	1555	991.611	1713.18	1005.46
CAALFM_C604030WA	ALG2	0.613219	0.00987979	0.0178039	2371.3	1620.48	2297.78	1148.53	1981.18	1577.21
CAALFM_C102320CA	C1_02320C_A	0.611089	0.00230817	0.00470529	7421.84	5164.39	7658.51	4232.43	7004.45	5061.03
CAALFM_CR08290WA	CR_08290W_A	0.609715	0.0100449	0.0180591	1195.5	735.612	1392.56	1030.56	1475.09	897.229
CAALFM_C103770WA	SKO1	0.608649	0.0259034	0.0428881	1829.02	1594.72	3272.46	1542.51	2333.34	1737.99
CAALFM_C207110CA	C2_07110C_A	0.608125	0.00400557	0.00779517	776.608	516.172	808.871	577.605	916.947	548.219
CAALFM_C202250CA	OPI1	0.607977	0.0111804	0.0199138	1934.78	1215.36	2050.19	1649.35	2066.45	1107.42
CAALFM_C110680CA	C1_10680C_A	0.607393	0.00795608	0.0146086	8841.3	6761.77	12434.4	7277.38	9579.21	6213.94
CAALFM_C502230WA	C5_02230W_A	0.606935	0.00303696	0.00605813	5764.94	3630.09	6463.13	4480.61	5863.81	3769.3
CAALFM_CR03330WA	CR_03330W_A	0.605702	0.00534339	0.0101477	1058.63	700.964	941.069	623.235	1152.83	746.645
CAALFM_C103510CA	C1_03510C_A	0.604827	0.00423584	0.00820427	8951.21	7019.41	10920.9	6510.58	9334.47	5675.13
CAALFM_C602560WA	C6_02560W_A	0.604718	0.0249971	0.0414546	2344.34	1262.45	2462.46	1989.9	2025.48	1242.32
CAALFM_CR03230WA	CR_03230W_A	0.604648	0.0118938	0.0210622	2660.58	1750.19	2314.58	1755.07	3437.44	2026.61
CAALFM_C202870WA	C2_02870W_A	0.602643	0.0129048	0.0227018	1331.33	909.743	1048.62	641.041	1169.44	785.86
CAALFM_C204460WA	LYS22	0.599856	0.0119494	0.0211484	1770.96	1123.85	1801.48	1180.81	1331.12	931.738
CAALFM_C600100CA	HET1	0.599235	0.00494096	0.00945747	2613.92	2146.42	3358.72	1876.38	3191.59	2025.82
CAALFM_C503030WA	C5_03030W_A	0.594202	0.0176247	0.0300821	605.526	323.385	668.831	419.571	560.356	472.143
CAALFM_C600920WA	C6_00920W_A	0.592813	0.0282746	0.0463637	4531.08	3036.62	5565.75	4527.36	5362.14	2687.77
CAALFM_C103140WA	C1_03140W_A	0.592423	0.00843161	0.0154115	1308.52	851.107	1263.72	1007.19	1320.05	724.685
CAALFM_C108210CA	MLT1	0.5901	0.00300008	0.00599625	6961.48	4670.43	6156.16	4721	7517.19	4316.74
CAALFM_C603140CA	MDL2	0.58439	0.0243388	0.0405163	1252.53	787.141	1422.81	1198.61	1501.67	801.545
CAALFM_C704300WA	SPT6	0.581348	0.0245486	0.040799	6373.58	4026.32	8655.59	5611.34	8449.64	6053.94
CAALFM_C603830WA	SAL6	0.581218	0.0271692	0.0447904	5594.9	3150.34	5576.95	5017.04	5667.79	3090.11
CAALFM_C103220CA	BMH1	0.577821	0.0217159	0.0364766	21201.7	17414.8	30767.4	19768.8	24448.6	14015.3
CAALFM_C204020CA	SDS22	0.577373	0.0127515	0.0224386	3402.97	2259.25	3713.86	2836.83	3377.64	1938.77
CAALFM_C402030WA	RFX2	0.577107	0.00560564	0.0106227	936.284	570.366	835.759	655.509	921.376	580.375
CAALFM_C112170CA	C1_12170C_A	0.576903	0.0148442	0.0257809	2091.35	1501.43	2228.32	1166.34	2275.75	1752.11
CAALFM_C603620CA	C6_03620C_A	0.576659	0.0130702	0.0229533	1391.47	933.73	1820.52	1226.44	1612.41	1075.26
CAALFM_C700170WA	VPS70	0.575545	0.0279471	0.0459304	1094.92	769.372	1602.06	1060.61	1231.45	807.036
CAALFM_C503960WA	C5_03960W_A	0.572918	0.0090571	0.0164519	9211.46	6801.75	12360.5	7725.88	9986.74	6688.43
CAALFM_C104860WA	C1_04860W_A	0.571695	0.0108213	0.0193472	4201.36	2487.58	4532.82	3318.72	3774.1	2610.91
CAALFM_C105820CA	RAD10	0.570829	0.0094778	0.0171399	628.337	443.322	676.673	491.91	784.056	471.359
CAALFM_C206890CA	C2_06890C_A	0.57	0.0261093	0.0432057	1036.86	873.318	1124.8	538.653	1035.44	740.371
CAALFM_C305980CA	FAA2	0.569568	0.0103924	0.0186347	1376.95	915.073	1259.24	1057.27	1642.31	911.346
CAALFM_C703640CA	C7_03640C_A	0.56896	0.00783713	0.0144107	888.589	511.73	789.826	557.573	726.47	552.141
CAALFM_CR05250CA	FGR13	0.567515	0.0289	0.0473133	343.201	212.333	411.158	301.601	352.161	233.719
CAALFM_CR05530CA	CWT1	0.56578	0.0151598	0.0262547	3075.33	1742.19	2574.5	2376.08	3187.16	1853.28
CAALFM_C307320WA	MDS3	0.563261	0.017938	0.0305659	1842.5	1308.64	2590.18	1589.25	2290.15	1651.72
CAALFM_C202620WA	C2_02620W_A	0.558517	0.0264378	0.0437139	1582.25	1421.47	1772.35	902.577	1607.98	1044.68
CAALFM_C602800WA	C6_02800W_A	0.555069	0.00612556	0.0115402	2337.08	1540.52	2264.17	1559.2	1981.18	1381.14
CAALFM_C100730CA	CMP1	0.549515	0.00378379	0.00738465	2850.33	2128.66	2941.96	1884.17	3011.08	2001.51
CAALFM_C307260CA	ECM29	0.54396	0.0113787	0.0202318	5096.17	3446.18	4652.69	3792.83	6213.75	3709.7
CAALFM_CR08550WA	CR_08550W_A	0.543119	0.0292674	0.0478128	2249.99	1764.4	3325.11	1652.68	2439.65	2082.29
CAALFM_C404640CA	GOA1	0.54201	0.0209571	0.0353374	434.444	325.162	490.7	349.457	578.075	357.637
CAALFM_C207430CA	C2_07430C_A	0.541733	0.0109743	0.0195751	3484.89	2054.92	2763.83	2028.85	2672.21	2044.65
CAALFM_C503300CA	C5_03300C_A	0.538837	0.0190917	0.0324147	4171.29	2646.61	3111.13	2115.66	3368.78	2568.55
CAALFM_C202020WA	C2_02020W_A	0.537297	0.0140305	0.0244856	1998.03	1653.35	2745.91	1608.17	2407.54	1665.83
CAALFM_C401930CA	C4_01930C_A	0.534972	0.0208153	0.0351368	898.957	701.852	946.671	509.717	897.013	679.98
CAALFM_C107840WA	C1_07840W_A	0.533578	0.00505595	0.00964655	5539.94	3707.38	5282.31	3965.33	5237	3422.65
CAALFM_C208680WA	MSH3	0.528596	0.02224	0.0372956	1505.52	1092.76	1232.35	843.593	1564.79	1045.46
CAALFM_C102200CA	C1_02200C_A	0.527287	0.0243483	0.0405211	2745.6	1934.98	2514	1467.94	2053.16	1670.54
CAALFM_C500370WA	COF1	0.526621	0.0258948	0.0428854	4625.43	3695.83	6116.95	3027.14	4555.94	3895.57
CAALFM_C104320WA	GPM2	0.526579	0.0197252	0.0334256	8190.16	5143.07	6038.53	4269.16	6581.42	5033.58
CAALFM_C303180CA	PNP1	0.526138	0.0223404	0.0374436	1633.05	1266.89	2294.42	1485.75	1940.21	1322.31
CAALFM_C302970CA	C3_02970C_A	0.523333	0.0275622	0.0453624	1404.95	1090.09	1617.74	826.899	1461.8	1201.53
CAALFM_C703060CA	CHS6	0.520812	0.0225348	0.0377384	1722.22	1274	1838.45	993.837	1723.15	1413.29
CAALFM_C500190CA	FAS1	0.520185	0.0137525	0.0240346	36864.5	30567	48833.6	31291.9	47368.9	30926.2
CAALFM_C101210WA	C1_01210W_A	0.518253	0.0148275	0.0257592	2041.58	1537.86	2254.08	1752.85	2415.29	1396.04
CAALFM_C401890CA	ARL1	0.513016	0.018585	0.0316069	2198.14	1330.85	1758.9	1233.11	1844.97	1501.13
CAALFM_CR07200WA	CR_07200W_A	0.511096	0.0151571	0.0262547	1163.36	864.433	1239.07	864.738	1428.58	958.404
CAALFM_C702050CA	EXO70	0.509751	0.00795664	0.0146086	3624.86	2638.61	3973.78	2597.55	3415.29	2499.54
CAALFM_C210170CA	C2_10170C_A	0.504394	0.029423	0.0480158	20771.4	12501.9	14632.5	11086.9	15175	12067.1
CAALFM_C400970CA	MDN1	0.492242	0.0194902	0.0330547	5212.29	3619.43	4983.18	3023.8	4315.63	3672.05
CAALFM_CR00170WA	ZCF38	0.483	0.0300953	0.0489827	1583.28	1117.63	1905.66	1215.31	1810.64	1458
CAALFM_CR07090WA	STT4	0.479932	0.0291162	0.0476165	4464.72	2920.24	4671.74	3935.28	4582.52	2982.66
CAALFM_CR10430CA	CR_10430C_A	0.47799	0.0283721	0.0464863	464.513	355.368	445.887	307.166	456.258	318.422
CAALFM_C505330CA	RER2	0.477321	0.00935871	0.0169395	2622.22	1918.1	2606.99	1895.3	2717.62	1894.85
CAALFM_CR02870WA	APL4	0.462383	0.0154367	0.0266665	2521.64	1922.54	2469.19	1825.19	2782.95	1894.06
CAALFM_C103550CA	COQ6	0.462268	0.0151494	0.0262516	4276.01	3406.21	4961.9	3258.63	4579.2	3363.82
CAALFM_C502000CA	ACH1	0.456	0.0162686	0.0279777	28897.3	20521.6	27364.9	18590.2	25291.3	20340.6
CAALFM_C405240CA	VPH1	0.436773	0.0203613	0.0343989	8325.98	5906.22	8228.75	5658.08	7868.24	6478.24
CAALFM_C202730WA	C2_02730W_A	0.420956	0.021088	0.0355168	7436.36	5459.35	7369.47	5337.56	6846.09	5375.53
CAALFM_C401020CA	C4_01020C_A	-0.415879	0.0266289	0.0440181	2717.61	3657.63	2940.84	3704.91	2858.26	3999.1
CAALFM_C113320CA	C1_13320C_A	-0.427518	0.0294493	0.0480332	2457.36	3074.82	2297.78	3578.04	2531.57	3148.14
CAALFM_C205720CA	C2_05720C_A	-0.430621	0.029766	0.048511	1842.5	2625.28	2159.98	2577.52	1993.36	2877.56
CAALFM_C304500CA	RPL19A	-0.448645	0.0216272	0.0363375	11645	16710.3	12481.5	16829.6	11054.3	14474.1
CAALFM_C112950WA	C1_12950W_A	-0.452155	0.0276567	0.0454842	1714.97	2275.25	1763.38	2180.21	1769.66	2723.06
CAALFM_C103520WA	RPN3	-0.453505	0.0131622	0.0230951	7765.04	10524.2	7745.89	10664	7245.87	9974.61
CAALFM_C104520CA	PHO85	-0.471769	0.0261501	0.0432615	4130.85	5746.31	4024.19	4640.87	3589.16	5898.65
CAALFM_C306300WA	DOT1	-0.477107	0.0303257	0.0492629	1131.21	1456.12	1254.76	1952.06	1253.6	1658.78
CAALFM_C604300WA	C6_04300W_A	-0.482706	0.0184549	0.0313943	861.631	1171.83	888.414	1147.42	891.476	1370.94
CAALFM_C100210CA	C1_00210C_A	-0.487969	0.01428	0.0248926	4727.04	7617.32	5891.76	7220.62	5270.23	7445.28
CAALFM_C305880CA	C3_05880C_A	-0.4957	0.0244063	0.0405956	1216.24	2044.26	1519.15	1667.15	1243.64	1897.98
CAALFM_C112210WA	TRP3	-0.498858	0.0151694	0.026264	1389.39	1913.66	1150.57	1875.27	1402	1781.91
CAALFM_C604590CA	NAG1	-0.500683	0.0276376	0.0454649	744.465	1163.83	1002.69	1351.08	854.931	1167.03
CAALFM_C301500CA	BZZ1	-0.501632	0.0138701	0.0242263	2369.22	3686.95	2494.95	2960.36	2335.56	3545
CAALFM_C109730WA	DAM1	-0.509386	0.00765514	0.0141227	1001.61	1460.56	979.16	1434.55	1007.76	1359.18
CAALFM_C602310WA	C6_02310W_A	-0.52853	0.0293035	0.047859	454.145	700.076	489.58	647.719	585.827	857.23
CAALFM_C502260CA	PTH1	-0.532968	0.0177034	0.030208	935.248	1582.28	1273.8	1536.94	983.392	1499.56
CAALFM_C102910CA	C1_02910C_A	-0.535011	0.0249948	0.0414546	294.468	453.983	300.246	403.99	353.268	514.495
CAALFM_CR05960WA	CR_05960W_A	-0.535736	0.0291109	0.0476165	229.146	353.591	277.839	317.182	219.27	381.165
CAALFM_C307770CA	C3_07770C_A	-0.535972	0.0123181	0.0217402	424.076	607.68	447.008	602.089	449.614	704.293
CAALFM_C105780WA	C1_05780W_A	-0.537409	0.0130372	0.0229085	2832.7	3629.2	2468.07	4594.13	2988.94	3809.3
CAALFM_C402550CA	EMP70	-0.541998	0.0293202	0.0478735	2478.09	4073.41	3207.48	3187.4	2539.32	4712.81
CAALFM_C104910CA	C1_04910C_A	-0.543057	0.00319041	0.00634361	2905.28	4052.98	2918.43	4241.33	2719.83	4154.39
CAALFM_C209070CA	C2_09070C_A	-0.54408	0.0097018	0.0175192	3802.17	5933.76	4073.48	4922.44	3276.87	5404.55
CAALFM_C502340CA	CST20	-0.545613	0.0117306	0.0208212	1647.57	2306.34	1572.93	2625.38	2006.65	2697.96
CAALFM_C301310WA	C3_01310W_A	-0.550238	0.0108363	0.0193684	497.693	746.273	433.564	711.155	506.092	647.824
CAALFM_C304720CA	C3_04720C_A	-0.555257	0.00769306	0.0141713	1508.63	2008.72	1541.56	2576.41	1602.44	2252.48
CAALFM_C110820CA	C1_10820C_A	-0.555936	0.00997048	0.0179516	4320.59	5972.85	3418.1	5021.49	3451.84	5457.1
CAALFM_C403150WA	C4_03150W_A	-0.556287	0.0152864	0.0264292	557.831	915.962	745.013	1067.29	710.966	978.011
CAALFM_C202370CA	HOM2	-0.556867	0.00329643	0.00653957	3309.66	5053.34	3614.15	4752.16	3176.09	5051.62
CAALFM_C402870CA	ZUO1	-0.559707	0.0211933	0.0356769	2832.7	3740.25	2126.37	4527.36	2982.29	3439.12
CAALFM_C600420WA	DPM2	-0.562626	0.0173993	0.0297637	1239.05	2254.81	1319.74	1505.78	1294.58	1929.36
CAALFM_C105110CA	ARO4	-0.563338	0.0106501	0.0190634	5415.52	7913.16	6113.59	9813.72	5359.93	7231.16
CAALFM_C104970WA	C1_04970W_A	-0.564013	0.0169942	0.0291356	6186.94	7586.23	4023.07	7595.67	5266.91	7699.39
CAALFM_C106750WA	C1_06750W_A	-0.565572	0.0157348	0.0271357	417.855	660.097	412.278	737.865	503.878	577.238
CAALFM_CR10580WA	PRO1	-0.566792	0.00421298	0.00816514	1669.34	2426.28	1775.71	2836.83	1744.19	2424.24
CAALFM_C300450CA	C3_00450C_A	-0.570215	0.0229458	0.0383535	2456.32	3458.62	3134.66	5015.93	2531.57	3586.56
CAALFM_C301510WA	C3_01510W_A	-0.570738	0.0271172	0.0447288	447.923	844.888	635.222	838.028	704.321	970.952
CAALFM_C201240CA	C2_01240C_A	-0.570781	0.0108597	0.0193972	936.284	1343.29	710.283	1187.48	916.947	1276.83
CAALFM_C405530WA	FGR6-10	-0.571905	0.0215666	0.0362456	227.072	356.257	309.208	424.022	264.674	410.184
CAALFM_C107250CA	ALG9	-0.57289	0.0110991	0.0197804	1437.09	2350.76	1930.31	2280.37	1574.76	2719.14
CAALFM_C205140WA	CDC15	-0.573045	0.012114	0.021415	1135.36	1684.45	1453.06	2061.13	1382.06	2160.72
CAALFM_CR03350CA	CR_03350C_A	-0.573448	0.0196015	0.0332342	1131.21	1684.45	1524.76	1954.29	1007.76	1813.28
CAALFM_C207000WA	C2_07000W_A	-0.573936	0.0285099	0.0466996	556.794	1104.31	709.163	720.059	656.702	1036.05
CAALFM_C701950WA	C7_01950W_A	-0.574902	0.00965704	0.0174435	780.755	973.709	742.772	1042.81	666.669	1245.45
CAALFM_CR06250WA	CR_06250W_A	-0.575446	0.0225807	0.037805	443.776	679.642	608.334	772.366	549.282	933.306
CAALFM_C703010WA	C7_03010W_A	-0.57559	0.00769255	0.0141713	2680.28	4032.54	2863.54	3404.42	2354.38	4332.42
CAALFM_C108450CA	CDC42	-0.575915	0.00286726	0.00575515	1658.98	2583.53	1883.26	2791.2	1856.04	2672.08
CAALFM_C105660CA	C1_05660C_A	-0.577479	0.00433145	0.00837623	4733.27	6308.68	4689.66	7693.61	4284.62	6453.93
CAALFM_C206190WA	ILV1	-0.577504	0.00742233	0.0137262	1532.48	2264.58	1732.02	2802.33	1589.15	2177.19
CAALFM_C301600WA	PPH21	-0.579769	0.0133258	0.0233554	1175.8	1953.64	1358.95	1492.42	1189.37	2118.37
CAALFM_C100940WA	RPB11	-0.582273	0.0291458	0.0476521	2468.76	3877.96	2419.89	2459.55	1970.11	3930.08
CAALFM_C502710WA	TRR1	-0.582425	0.0229318	0.0383405	2995.49	3885.95	2003.13	4521.79	2858.26	3358.33
CAALFM_C110870WA	RPS17B	-0.582485	0.0239755	0.0399766	17356	27047.1	17433.3	18101.6	13309	26873.7
CAALFM_C202420CA	C2_02420C_A	-0.583831	0.007603	0.0140307	885.478	1526.31	1150.57	1672.72	1062.02	1444.66
CAALFM_CR06450WA	CR_06450W_A	-0.58508	0.00768251	0.0141604	452.071	621.006	463.813	679.994	378.739	641.55
CAALFM_C300310CA	C3_00310C_A	-0.586262	0.00632563	0.0118697	492.508	846.665	531.032	748.995	593.579	831.349
CAALFM_C505460CA	C5_05460C_A	-0.586573	0.00963274	0.0174047	561.978	998.585	566.882	820.221	574.753	739.586
CAALFM_C502570WA	MNN13	-0.590488	0.0136954	0.0239553	390.896	701.852	468.294	555.347	468.44	740.371
CAALFM_C105390CA	C1_05390C_A	-0.592733	0.00346248	0.00683144	2439.73	3311.14	2618.19	3753.88	2272.43	3989.69
CAALFM_C207060WA	C2_07060W_A	-0.592926	0.0199811	0.0338218	1061.74	1391.27	894.016	1913.11	1055.37	1239.18
CAALFM_C700780WA	C7_00780W_A	-0.593653	0.00995685	0.0179323	1794.8	2320.56	1321.98	2723.31	1739.76	2286.21
CAALFM_C205740WA	SPO7	-0.593882	0.0155432	0.0268429	921.768	1296.21	904.099	1810.72	1079.74	1279.96
CAALFM_C300490WA	ESA1	-0.594094	0.0247199	0.0410615	5437.29	7021.19	6457.53	11724.6	5794.04	7957.42
CAALFM_C407090CA	TRP4	-0.59606	0.00992256	0.0178758	716.47	1033.23	574.724	1049.48	816.171	1102.71
CAALFM_C301360CA	IRO1	-0.596175	0.0108622	0.0193972	1015.09	1502.32	1314.14	2019.95	1142.86	1727.01
CAALFM_C102460WA	RPL10	-0.596788	0.00095928	0.00209248	20102.6	31358.6	21174.1	29848.5	20444.1	32135.5
CAALFM_C602460CA	C6_02460C_A	-0.597242	0.0291753	0.0476876	1760.59	2996.64	2127.49	2044.43	1369.88	2912.07
CAALFM_C700550CA	GLN4	-0.598091	0.00731072	0.0135647	1616.46	2496.46	1998.65	3033.82	1635.66	2418.75
CAALFM_C701570CA	C7_01570C_A	-0.598698	0.0202224	0.034202	172.119	237.208	169.168	312.73	183.832	246.267
CAALFM_C110830WA	BIG1	-0.60004	0.00704678	0.0131147	1674.53	2447.6	1758.9	2571.96	1322.26	2189.74
CAALFM_CR02100CA	CR_02100C_A	-0.600351	0.00503296	0.00960568	1367.62	2049.59	1193.14	1679.4	1124.03	1857.2
CAALFM_C302640CA	ZCF1	-0.601348	0.0106182	0.0190118	5995.12	8129.05	7475.9	11579.9	6524.94	10627.9
CAALFM_C604490WA	LIP4	-0.601486	0.0117039	0.0207799	848.151	1192.26	992.604	1416.75	1007.76	1712.11
CAALFM_CR00480WA	MRPL6	-0.603269	0.0144476	0.0251562	751.723	1297.09	1017.25	1385.58	720.933	1100.36
CAALFM_C109360CA	C1_09360C_A	-0.604546	0.00382086	0.0074499	2326.71	3843.31	3003.58	4120.03	2486.17	3921.46
CAALFM_C404510WA	C4_04510W_A	-0.604765	0.0152574	0.0263865	1988.7	2520.45	2043.46	3972.01	2334.45	3190.5
CAALFM_CR01500WA	PIN4	-0.605061	0.0156459	0.0270052	1052.41	1446.35	924.264	1985.45	1279.07	1521.52
CAALFM_CR00410WA	RTT109	-0.605329	0.0149963	0.0260156	179.377	271.857	199.417	276.004	153.932	262.738
CAALFM_CR07850WA	CR_07850W_A	-0.605848	0.00340684	0.00673684	542.278	848.442	496.302	759.011	555.927	818.8
CAALFM_C209350WA	TAZ1	-0.607637	0.0103577	0.0185779	352.532	505.511	337.216	633.251	366.557	472.143
CAALFM_C110620WA	C1_10620W_A	-0.607697	0.00649635	0.0121715	6647.31	10072	7866.89	10985.6	5604.67	9600.51
CAALFM_C407100CA	C4_07100C_A	-0.608961	0.0245135	0.0407517	1069	1844.36	1614.38	2626.49	1496.13	1904.26
CAALFM_CR03030CA	RPL28	-0.609256	0.00183978	0.0038164	11416.9	16998.2	12459.1	16694.9	10683.3	19025.3
CAALFM_C209310CA	C2_09310C_A	-0.609315	0.0289277	0.0473461	689.512	1312.2	827.917	785.721	611.298	1148.2
CAALFM_C203320WA	CHK1	-0.609858	0.00741413	0.0137187	1959.67	3115.69	2155.5	2650.97	2148.4	3790.48
CAALFM_CR09480WA	CR_09480W_A	-0.611188	0.00164745	0.0034489	1421.53	2230.82	1600.94	2407.24	1458.48	2207
CAALFM_C504100WA	CDS1	-0.611255	0.0062504	0.0117393	5388.56	8377.81	4876.75	6201.19	4714.3	8302.51
CAALFM_C107390WA	C1_07390W_A	-0.612038	0.00861254	0.0157141	7884.28	11651.6	6920.22	8981.26	7393.16	13292.9
CAALFM_C502750CA	C5_02750C_A	-0.613101	0.0182721	0.0311178	808.751	1386.82	1057.58	1136.29	940.202	1767.79
CAALFM_C306810WA	C3_06810W_A	-0.613538	0.00225489	0.00460585	784.903	1254.45	879.451	1224.21	750.833	1216.44
CAALFM_C205540CA	C2_05540C_A	-0.615042	0.0108527	0.0193921	319.353	506.4	410.037	626.573	343.301	510.573
CAALFM_C300670CA	FKH2	-0.616735	0.0271312	0.0447399	647.001	929.288	888.414	1479.07	693.247	1010.17
CAALFM_C107810CA	C1_07810C_A	-0.617367	0.0186242	0.0316648	408.523	578.362	398.834	807.979	551.497	698.803
CAALFM_C209590CA	C2_09590C_A	-0.617637	0.0150485	0.0260841	657.369	955.052	755.096	859.174	603.546	1277.61
CAALFM_C703800WA	C7_03800W_A	-0.619964	0.0177478	0.0302753	598.268	1094.53	547.837	668.864	551.497	844.681
CAALFM_C111360WA	RPL37B	-0.620072	0.00221586	0.00453367	8604.9	15290.6	10302.5	13045.6	9410.88	15186.2
CAALFM_C201250WA	C2_01250W_A	-0.620527	0.0156795	0.0270555	903.105	1420.58	676.673	1185.26	736.437	956.051
CAALFM_C406930CA	EXM2	-0.621795	0.00415032	0.00805642	2032.25	2915.8	1980.73	2684.36	1545.96	2953.64
CAALFM_C210220CA	PHO23	-0.621964	0.03027	0.0492184	1314.74	2099.34	1470.98	1384.47	1138.43	2553.65
CAALFM_CR00810WA	CR_00810W_A	-0.62271	0.0186659	0.0317269	315.205	396.236	271.118	562.024	283.5	382.734
CAALFM_C209060CA	ASN1	-0.623391	0.00403821	0.00785122	3543.99	6391.3	4351.32	5149.48	3741.98	6384.91
CAALFM_C111500CA	ARO7	-0.623609	0.0135489	0.0237193	1063.82	1840.81	922.024	1210.86	1119.6	1731.71
CAALFM_C302240CA	GPA2	-0.62473	0.00243178	0.0049376	896.884	1396.6	905.219	1485.75	854.931	1215.65
CAALFM_CR00580WA	YRB1	-0.625836	0.0164587	0.0282887	7659.28	11389.6	5314.8	7764.84	5610.21	9522.86
CAALFM_C207520CA	C2_07520C_A	-0.626434	0.00445835	0.00860265	758.981	1259.78	991.483	1442.34	841.642	1299.57
CAALFM_C403780CA	C4_03780C_A	-0.628054	0.0027513	0.00553872	1246.31	1875.46	1174.1	1751.73	1001.11	1661.13
CAALFM_C306210CA	MUB1	-0.628558	0.00141174	0.00299532	1172.69	1826.59	1314.14	1868.59	1230.35	2050.92
CAALFM_C405270CA	RAD59	-0.628919	0.0259349	0.0429287	371.196	653.878	422.361	414.006	317.83	649.393
CAALFM_C307950CA	SRB1	-0.629745	0.0202452	0.0342217	4959.3	6922.57	5936.58	11670.1	6128.48	7750.36
CAALFM_C103090WA	RPS1	-0.630564	0.00619097	0.011641	34484.9	57351.1	33442.7	40095.1	29669	53648.6
CAALFM_C204130WA	C2_04130W_A	-0.630564	0.00502975	0.00960253	799.419	1118.52	758.457	1469.05	878.187	1185.06
CAALFM_C603720WA	ALA1	-0.631381	0.00281265	0.00565478	3096.06	5060.44	3673.53	4905.75	2760.81	4796.72
CAALFM_C702960CA	C7_02960C_A	-0.633117	0.00741608	0.0137187	422.002	719.621	550.077	705.591	510.522	872.916
CAALFM_C401500WA	C4_01500W_A	-0.634008	0.00255463	0.00517504	1003.68	1457.01	975.799	1733.93	961.243	1374.08
CAALFM_C110530WA	SNL1	-0.636173	0.0296145	0.0482898	1915.08	3296.04	2220.47	2015.5	1502.77	3450.1
CAALFM_C107340WA	C1_07340W_A	-0.636356	0.0241121	0.0401824	1637.2	1860.35	1062.06	2785.64	1540.43	1945.83
CAALFM_C404120CA	C4_04120C_A	-0.63733	0.002063	0.00425212	1230.75	1749.3	1286.13	2208.03	1304.54	1987.39
CAALFM_C601930WA	YHM1	-0.637651	0.00584171	0.0110325	1058.63	1947.42	1286.13	1687.19	973.425	1527.8
CAALFM_C210820CA	C2_10820C_A	-0.639305	0.014644	0.0254693	688.475	1179.82	1023.97	1303.23	931.343	1633.68
CAALFM_C603350CA	ARP4	-0.64176	0.00138873	0.00294956	1070.04	1622.26	1049.74	1485.75	1008.86	1772.5
CAALFM_CR09410WA	CR_09410W_A	-0.643654	0.0267856	0.0442413	2865.88	3312.03	1594.22	4382.68	2699.9	3492.45
CAALFM_C104550WA	ELC1	-0.644207	0.0215402	0.0362111	1097	1675.56	879.451	1030.56	820.601	1664.27
CAALFM_C307430WA	C3_07430W_A	-0.644809	0.00897658	0.0163201	2576.6	3458.62	2582.34	5314.19	2879.3	3796.75
CAALFM_CR06980WA	CR_06980W_A	-0.645432	0.00392584	0.00764729	462.439	698.299	475.016	626.573	413.069	786.644
CAALFM_CR08360CA	RPP2A	-0.645917	0.00235168	0.00478603	4268.75	7753.25	5310.32	6651.92	4220.39	7186.46
CAALFM_C502730CA	C5_02730C_A	-0.646269	0.00753426	0.0139164	800.456	1006.58	573.604	1174.13	790.7	1207.81
CAALFM_CR02990CA	RIB1	-0.646384	0.0304232	0.0493984	696.77	1141.62	1096.79	1702.77	727.577	1102.71
CAALFM_CR02770CA	CR_02770C_A	-0.646591	0.024919	0.0413474	718.544	964.825	702.441	1535.83	708.751	835.27
CAALFM_C504630WA	C5_04630W_A	-0.646979	0.00908822	0.0164986	781.792	1395.71	813.353	924.836	706.536	1282.32
CAALFM_C113710CA	DAD1	-0.647756	0.0283152	0.0464164	197.003	310.059	153.484	196.987	158.362	289.403
CAALFM_CR01700CA	CR_01700C_A	-0.648174	0.00517934	0.00987276	764.166	1308.64	1035.18	1605.94	949.062	1392.9
CAALFM_C107110WA	TAF145	-0.651178	0.00534796	0.0101532	3555.39	4901.42	4138.46	6974.66	4125.15	6685.3
CAALFM_C105020CA	ARG2	-0.651971	0.00767889	0.0141604	988.127	1403.7	891.775	1731.7	846.071	1149.77
CAALFM_CR01420WA	CR_01420W_A	-0.652805	0.0173531	0.0296928	695.733	1190.48	992.604	1760.64	962.351	1217.22
CAALFM_C204500WA	C2_04500W_A	-0.653049	0.00194391	0.00402152	3633.16	5363.4	3891.99	6984.68	4036.56	5833.56
CAALFM_C108560WA	TCP1	-0.653658	0.00726332	0.0134809	1874.64	3395.54	2748.15	3181.84	2044.3	3909.69
CAALFM_C207490WA	HEM15	-0.654305	0.0110493	0.0197018	2013.58	2903.36	2286.57	4248.01	1952.39	2690.9
CAALFM_C406100WA	CWH41	-0.654417	0.0118168	0.0209439	946.653	1258	748.374	1016.1	747.511	1569.37
CAALFM_C704120WA	C7_04120W_A	-0.65503	0.0169534	0.0290819	136.865	275.41	165.807	223.697	193.799	281.56
CAALFM_CR09460CA	CR_09460C_A	-0.655782	0.0209844	0.0353736	26480.4	44068.3	19020.8	24808.1	20582.6	35235.8
CAALFM_CR06960WA	CR_06960W_A	-0.656601	0.0279505	0.0459304	980.869	1783.06	1067.67	980.482	789.593	1708.97
CAALFM_CR06840WA	CR_06840W_A	-0.657954	0.00126138	0.00269305	1154.02	1705.77	1150.57	2057.79	1165.01	1712.11
CAALFM_C300780WA	HOS2	-0.658076	0.0134597	0.0235765	988.127	1097.2	747.254	1743.94	888.154	1300.35
CAALFM_C404500CA	C4_04500C_A	-0.65813	0.0112119	0.0199641	379.491	531.276	290.163	661.074	388.706	479.202
CAALFM_C400660WA	C4_00660W_A	-0.659157	0.0210118	0.0354004	1768.88	3254.29	2301.14	2610.91	1251.39	2537.97
CAALFM_C505270CA	C5_05270C_A	-0.65949	0.00103173	0.002237	565.089	926.623	565.762	939.304	627.909	912.131
CAALFM_CR10530WA	CR_10530W_A	-0.66024	0.0033887	0.00670527	407.486	676.977	421.24	686.671	514.952	759.194
CAALFM_CR05010WA	CR_05010W_A	-0.660854	0.0033142	0.00656845	266.473	465.532	301.366	425.135	305.649	489.398
CAALFM_C200640WA	C2_00640W_A	-0.662002	0.00650147	0.0121736	1189.28	1804.38	1168.49	1509.12	1211.52	2332.48
CAALFM_C210290WA	SLR1	-0.662959	0.001098	0.00237062	19684.8	32295	23717.2	31631.4	19260.3	35287.6
CAALFM_CR06500CA	CR_06500C_A	-0.663975	0.0239211	0.0398967	1245.27	2174.85	1119.2	1166.34	1088.6	2128.57
CAALFM_C100740CA	SPE1	-0.66405	0.000802708	0.00177685	7066.2	10668.2	5841.35	10209.9	6293.49	9547.18
CAALFM_C303520CA	PRE9	-0.664807	0.0192868	0.0327279	4855.61	8196.57	3993.94	4548.5	4088.61	7765.27
CAALFM_C505210WA	C5_05210W_A	-0.666246	0.00145115	0.00307255	1748.15	2781.65	2100.6	3017.12	1642.31	2915.21
CAALFM_C208420WA	C2_08420W_A	-0.666851	0.0131616	0.0230951	491.472	854.661	489.58	543.105	397.565	789.781
CAALFM_C400440CA	OPT7	-0.667607	0.0274962	0.0452688	197.003	374.914	341.698	406.215	289.037	532.534
CAALFM_C404830WA	DCR1	-0.668711	0.0178962	0.0305115	807.714	1017.24	615.056	1583.68	852.716	1018.01
CAALFM_CR10760CA	CR_10760C_A	-0.670624	0.0208617	0.0351959	364.975	697.41	519.829	740.091	332.227	500.378
CAALFM_C306400CA	C3_06400C_A	-0.670886	0.0020989	0.00431741	522.577	876.871	532.152	784.608	598.009	968.599
CAALFM_C102290CA	C1_02290C_A	-0.671267	0.0161778	0.027837	1124.99	2078.9	1147.21	1255.37	827.245	1600.74
CAALFM_C302410CA	C3_02410C_A	-0.671588	0.0275679	0.0453624	1787.55	2866.05	2037.86	1860.8	1395.35	3587.35
CAALFM_C202440WA	C2_02440W_A	-0.673046	0.000593875	0.00135365	2106.9	3168.11	2189.11	3191.85	1962.35	3617.93
CAALFM_C400470CA	C4_00470C_A	-0.673948	0.0168627	0.0289426	938.358	1409.92	1273.8	2274.81	1009.97	1457.21
CAALFM_CR10280WA	CR_10280W_A	-0.675852	0.0298855	0.0486799	720.618	1462.34	1207.71	1147.42	610.19	1444.66
CAALFM_C110890CA	C1_10890C_A	-0.676807	0.00590202	0.0111396	3911.04	6306.01	3608.55	4376	3339.99	6676.67
CAALFM_C405310WA	C4_05310W_A	-0.677327	0.0116161	0.0206419	383.638	681.419	432.444	470.765	311.186	649.393
CAALFM_C305090CA	C3_05090C_A	-0.677909	0.000398912	0.000935674	987.091	1512.98	984.762	1578.12	997.788	1659.56
CAALFM_C304490WA	RAX1	-0.678255	0.015225	0.0263434	1734.67	2452.04	1531.48	3802.84	2121.82	2368.56
CAALFM_C201070WA	C2_01070W_A	-0.678375	0.0160824	0.0276885	2525.79	3985.46	1528.12	2881.35	2507.21	3632.84
CAALFM_C401730CA	C4_01730C_A	-0.679224	0.0100241	0.0180376	692.622	1399.26	863.767	909.255	646.735	1218
CAALFM_C114410WA	C1_14410W_A	-0.6803	0.0170105	0.0291554	1087.67	2327.66	1341.02	1289.87	1045.41	1948.18
CAALFM_C703150WA	C7_03150W_A	-0.68164	0.00551393	0.0104553	680.18	1051.89	784.224	1423.42	687.71	978.011
CAALFM_C303540WA	C3_03540W_A	-0.682719	0.00458884	0.00882391	1785.47	3326.25	1854.13	2201.35	1610.19	2897.96
CAALFM_CR09520CA	CR_09520C_A	-0.683312	0.00180895	0.00376007	654.259	999.473	764.058	1110.69	681.065	1260.36
CAALFM_C109960WA	PET100	-0.684381	0.0105288	0.0188629	2479.13	5040.01	2928.52	3395.52	2024.37	3507.35
CAALFM_C701280CA	C7_01280C_A	-0.684698	0.00677397	0.0126338	701.954	1130.07	890.655	1068.4	575.86	1286.24
CAALFM_C301690WA	C3_01690W_A	-0.685932	0.000771251	0.00171533	1133.29	1556.51	975.799	1802.93	1057.59	1735.64
CAALFM_C603340CA	GLC3	-0.686737	0.000348327	0.00082427	3818.75	6263.37	3775.48	5455.53	3555.94	6228.06
CAALFM_C304620CA	C3_04620C_A	-0.688762	0.00340165	0.00672874	2746.64	4219.11	2567.77	3802.84	1899.23	3606.17
CAALFM_C204400WA	C2_04400W_A	-0.689726	0.00642369	0.0120501	3464.15	4556.71	3031.59	6474.96	2916.95	4152.82
CAALFM_C704170WA	C7_04170W_A	-0.690495	0.0183331	0.0312043	79.8382	127.933	94.1069	140.228	94.131	163.917
CAALFM_C205610CA	RPS8A	-0.69091	0.00362137	0.007097	8453.52	14130.3	11481	18861.8	9671.13	14801.1
CAALFM_C200470WA	POM152	-0.69146	0.000640524	0.00145004	968.427	1522.75	1078.87	1730.59	1066.45	1774.85
CAALFM_C400480WA	DUR4	-0.695489	0.00945234	0.0170989	265.436	456.648	370.826	455.184	311.186	621.159
CAALFM_C406890WA	ARR3	-0.695588	0.00897607	0.0163201	2291.46	3205.42	1502.35	2371.63	1665.56	3264.22
CAALFM_C407220CA	C4_07220C_A	-0.695624	0.0118137	0.0209439	1669.34	2424.5	2219.35	4153.41	2005.54	2969.33
CAALFM_C113970CA	HPC2	-0.695903	0.0137038	0.0239631	567.162	861.768	495.182	1236.45	722.04	793.703
CAALFM_C502120CA	RIX7	-0.696394	0.0139366	0.0243286	888.589	1422.36	1408.24	2230.29	1131.79	1903.47
CAALFM_C703920CA	RPP1B	-0.696494	0.00302468	0.00603862	1897.45	3583	2424.37	4209.06	2382.07	3072.85
CAALFM_CR02860WA	RHO1	-0.696827	0.00221271	0.00452875	4642.02	7516.93	5676.66	7223.96	4031.02	8518.19
CAALFM_C703320CA	MED16	-0.696919	0.00116761	0.00251208	912.437	1614.26	1176.34	1625.97	942.417	1672.89
CAALFM_C112130CA	ZCF30	-0.698474	0.0138221	0.0241493	1625.8	2088.68	1515.79	3630.34	1699.89	2139.55
CAALFM_C501270WA	SGE1	-0.698788	0.00277768	0.00558922	1219.35	1694.22	953.393	1564.76	1121.82	2087.78
CAALFM_C307800CA	C3_07800C_A	-0.699479	0.0229925	0.038421	380.528	551.709	333.855	849.157	418.606	440.772
CAALFM_C404150CA	PDB1	-0.699583	0.0137209	0.0239861	7066.2	14252	8629.83	8177.73	6403.12	13458.4
CAALFM_C604450WA	C6_04450W_A	-0.700559	0.00881905	0.0160718	338.016	700.076	531.032	598.751	370.987	715.273
CAALFM_CR03460WA	CR_03460W_A	-0.701028	0.0129853	0.0228238	1281.56	2336.55	1179.7	1297.66	1124.03	2192.88
CAALFM_C603430CA	C6_03430C_A	-0.701427	0.00422416	0.00818423	2080.98	2898.92	2475.91	4314.79	1980.07	3417.16
CAALFM_C407080CA	C4_07080C_A	-0.702495	0.00423826	0.00820637	525.688	878.648	410.037	868.077	605.761	762.331
CAALFM_C500750CA	C5_00750C_A	-0.702557	0.000406809	0.00095274	1719.11	2757.66	1709.61	2549.7	1739.76	3102.66
CAALFM_CR02810WA	CIRT4B	-0.702733	0.00971249	0.0175333	1804.14	2839.39	2585.7	4052.14	1708.75	3035.21
CAALFM_C203360WA	C2_03360W_A	-0.703865	0.00191469	0.00396374	1762.66	2985.98	2348.19	3773.91	2116.29	3383.43
CAALFM_CR09470WA	AXL1	-0.705032	0.00213647	0.00438734	1591.58	2524.89	1330.94	1928.69	1420.82	2625.81
CAALFM_C113250WA	C1_13250W_A	-0.70542	0.00343575	0.00678743	13418	17951.4	10044.8	22389.7	11037.7	15918
CAALFM_C112030WA	SER33	-0.705458	0.0149328	0.0259275	3095.03	4841.89	4102.61	7409.82	2937.99	4277.52
CAALFM_C406850CA	C4_06850C_A	-0.705707	0.00731911	0.0135721	1268.08	1766.18	1123.68	2652.09	1343.3	1675.25
CAALFM_C502270WA	THR4	-0.706314	0.00257007	0.00520116	1723.26	3177.88	2347.07	2980.4	1617.95	3122.26
CAALFM_C701790CA	RPL5	-0.706775	0.00238266	0.00484427	9475.86	18687	13366.5	16644.8	9554.85	17544.6
CAALFM_C307480WA	C3_07480W_A	-0.708279	0.00225784	0.00461036	584.789	1091.87	751.735	954.885	672.206	1233.69
CAALFM_C300630WA	C3_00630W_A	-0.708394	0.00286386	0.0057502	2308.05	2965.55	2422.13	4505.1	2269.11	3966.94
[truncated: 1,677 more rows]
