# Supplementary material for: Selection of Ethanol Tolerant Strains of Candida albicans by Repeated Ethanol Exposure Results in Strains with Reduced Susceptibility to Fluconazole
Source: bioRxiv. 2023 Nov 10:2023.09.13.557677. Originally published 2023 Sep 14. Preprint. [Version 2] doi: 10.1101/2023.09.13.557677 (PMC10515905; doi:10.1101/2023.09.13.557677)
Supplement: Supplement 15 — Supplemental Table S6 Transcripts showing significant changes in abundance between Esc8 with ethanol vs water medium by RNASeq [file media-15.xlsx]

## Sheet: Sheet1
Supplemental Table S6 Transcripts showing significant changes in abundance between Esc8 with ethanol vs water medium by RNASeq
ID	Gene Name	log2FoldChange(ethanol/water)	Fold Change	pvalue	padj	Esc8-3-Ethanol	Esc8-3-water	Esc8-2-Ethanol	Esc8-2-water	Esc8-1-Ethanol	Esc8-1-water
CAALFM_C304040WA	C3_04040W_A	9.20475	590.073	1.09665e-12	8.81179e-12	123.491	0	123.96	0	34.8688	0
CAALFM_C504200WA	MRV3	6.70412	104.266	3.22872e-43	3.43525e-41	528.487	5.7185	291.19	4.39148	534.655	3.08685
CAALFM_C201450CA	C2_01450C_A	6.2299	75.0563	2.41144e-84	1.86012e-81	6976.56	91.496	4688.27	124.718	7868.72	44.7593
CAALFM_C102520WA	SCW4	6.14489	70.7615	4.02703e-67	1.30794e-64	1638.58	31.4518	2751.68	50.0628	4950.4	50.1613
CAALFM_C303600CA	GTT12	6.13396	70.2271	2.02001e-12	1.56602e-11	235.031	0.953083	447.894	10.5395	785.516	9.26055
CAALFM_C106860WA	C1_06860W_A	6.04131	65.8592	7.2478e-116	2.23631e-112	5658	99.1207	5432.03	115.935	9212.14	93.3773
CAALFM_C205180WA	WH11	5.97095	62.7244	5.22803e-22	1.17317e-20	1.49998e+06	24732.5	683813	11553.1	671254	9232
CAALFM_CR08990CA	CR_08990C_A	5.58677	48.0602	1.18024e-105	2.42776e-102	102483	1996.71	111255	2380.18	156441	3324.54
CAALFM_C113630WA	CYB2	5.43758	43.3385	4.41617e-82	3.02802e-79	14208.1	386.952	12662.7	472.523	26592.3	374.281
CAALFM_CR09940WA	CR_09940W_A	5.33924	40.4828	1.82727e-99	2.25521e-96	1521.72	40.0295	1762.34	40.4016	1920.69	47.8462
CAALFM_C200750WA	C2_00750W_A	5.32148	39.9875	9.61023e-76	4.5619e-73	19146.4	346.922	8264.41	334.63	16643.1	419.812
CAALFM_C103580WA	C1_03580W_A	5.31888	39.9156	6.19376e-17	8.21971e-16	175.277	6.67158	149.688	2.63489	62.9575	0.771713
CAALFM_CR08740WA	CR_08740W_A	5.30755	39.6034	1.75127e-21	3.70105e-20	132.786	5.7185	132.146	0.878295	145.287	3.85856
CAALFM_C113670WA	OSM2	5.17517	36.131	2.0234e-66	5.94591e-64	11581.6	301.174	11329.5	540.152	22384.8	412.095
CAALFM_C206350CA	C2_06350C_A	5.12105	34.8008	2.42464e-46	2.99249e-44	362.505	9.53083	451.402	12.2961	352.562	11.5757
CAALFM_C702250WA	C7_02250W_A	5.11996	34.7746	2.95375e-38	2.30729e-36	294.784	11.437	364.864	5.26977	269.265	10.0323
CAALFM_C406380WA	SOU2	5.08406	33.9199	2.35606e-50	3.92953e-48	1517.74	50.5134	1175.28	26.3489	730.307	24.6948
CAALFM_C302800WA	ADH4	5.05895	33.3346	5.96105e-34	3.37483e-32	309.391	12.3901	229.21	3.51318	350.625	10.804
CAALFM_C403340CA	C4_03340C_A	5.0483	33.0894	2.22349e-31	1.12469e-29	351.882	26.6863	776.506	27.2272	1782.18	33.9554
CAALFM_CR00650WA	CR_00650W_A	4.99852	31.9673	1.25823e-11	8.82335e-11	58.4257	0	112.266	2.63489	45.5231	3.85856
CAALFM_C111710CA	C1_11710C_A	4.9847	31.6624	2.55732e-16	3.15625e-15	135.441	0	112.266	5.26977	75.549	4.63028
CAALFM_C301300CA	NCE103	4.97737	31.502	6.61314e-101	1.02024e-97	7774.6	217.303	8687.74	277.541	5980.97	217.623
CAALFM_CR10210WA	PGA12	4.96072	31.1405	3.1686e-20	6.11044e-19	119.507	0.953083	199.974	9.66125	134.632	3.85856
CAALFM_C305580CA	GAP2	4.9003	29.8632	1.9144e-73	8.43842e-71	10411.7	376.468	14817.9	591.971	19535.2	530.167
CAALFM_C106160WA	C1_06160W_A	4.88535	29.5554	2.10479e-49	3.16796e-47	796.714	10.4839	652.545	32.4969	731.276	30.0968
CAALFM_C201140CA	C2_01140C_A	4.85896	29.0196	1.43063e-14	1.43551e-13	90.2943	3.81233	99.4021	2.63489	61.989	2.31514
CAALFM_C208400CA	C2_08400C_A	4.85786	28.9976	6.77102e-08	2.81563e-07	34.5243	0.953083	30.4053	0	57.1461	3.08685
CAALFM_C504220WA	MRV5	4.81143	28.0792	8.44601e-16	9.83402e-15	87.6386	2.85925	84.1994	3.51318	93.952	3.08685
CAALFM_C704070CA	C7_04070C_A	4.80297	27.9149	1.12563e-07	4.55793e-07	21.2457	0	49.1163	1.75659	47.4603	2.31514
CAALFM_C404040WA	C4_04040W_A	4.76545	27.1984	3.30458e-17	4.59292e-16	79.6714	5.7185	136.824	1.75659	111.386	4.63028
CAALFM_C207620WA	C2_07620W_A	4.75443	26.9915	5.64751e-57	1.12422e-54	861.779	51.4665	944.904	28.1054	961.797	23.9231
CAALFM_CR09390CA	CR_09390C_A	4.74036	26.7296	4.85152e-17	6.4943e-16	123.491	4.76542	155.535	3.51318	66.8318	4.63028
CAALFM_C704080CA	C7_04080C_A	4.71124	26.1955	8.01618e-13	6.56852e-12	58.4257	0.953083	94.7243	0.878295	108.481	7.71713
CAALFM_C110050WA	C1_10050W_A	4.66773	25.4172	5.04334e-51	8.64513e-49	857.796	32.4048	730.898	18.4442	894.966	46.3028
CAALFM_C102700CA	C1_02700C_A	4.65585	25.2087	7.55481e-48	1.01349e-45	188930	6487.64	77696.2	4402.02	96424.8	3512.84
CAALFM_C200900WA	C2_00900W_A	4.60735	24.3753	3.99189e-14	3.77821e-13	111.54	2.85925	71.3356	2.63489	67.8004	4.63028
CAALFM_C208100WA	C2_08100W_A	4.60416	24.3215	6.51549e-98	6.70118e-95	35301.1	1863.28	46282.8	1436.89	35569.1	1517.19
CAALFM_CR03300CA	CR_03300C_A	4.56609	23.6881	7.23299e-07	2.60565e-06	131.458	0.953083	284.173	18.4442	283.793	10.0323
CAALFM_C306580WA	JEN1	4.56443	23.6608	1.86326e-33	9.99844e-32	403.669	20.9678	619.801	24.5923	300.259	10.804
CAALFM_C300920WA	ATO1	4.55037	23.4315	2.02635e-89	1.78637e-86	21186	670.018	19362.4	1053.95	21777.5	935.316
CAALFM_CR08380CA	CR_08380C_A	4.52672	23.0504	5.37958e-21	1.09925e-19	128.802	2.85925	221.023	11.4178	143.349	6.94542
CAALFM_C200050CA	C2_00050C_A	4.44237	21.7413	6.83087e-16	8.04452e-15	102.245	4.76542	106.419	7.90466	94.9206	1.54343
CAALFM_C208210CA	MFA1	4.42481	21.4784	1.41165e-06	4.85309e-06	27.885	0.953083	42.0997	1.75659	22.2773	1.54343
CAALFM_C504460CA	C5_04460C_A	4.41765	21.3721	2.6018e-15	2.86198e-14	140.753	11.437	130.977	0.878295	84.2662	4.63028
CAALFM_C502430WA	ZCF22	4.40911	21.2458	6.23656e-23	1.4975e-21	211.129	4.76542	204.651	8.78295	126.884	11.5757
CAALFM_C202980CA	DLD1	4.40161	21.1356	1.84759e-68	7.12592e-66	11649.3	601.396	15409.7	890.591	19565.3	713.834
CAALFM_CR07820WA	CR_07820W_A	4.38073	20.8321	3.81037e-40	3.45791e-38	1147.27	62.9035	1823.15	73.7768	2577.38	128.876
CAALFM_C703550CA	C7_03550C_A	4.33736	20.2151	2.15755e-40	1.9872e-38	893.648	48.6073	831.469	28.9837	1336.64	73.3127
CAALFM_C301060WA	C3_01060W_A	4.325	20.0427	6.87022e-61	1.57023e-58	1347.78	60.9973	1061.85	78.1683	1361.82	49.3896
CAALFM_C202140CA	C2_02140C_A	4.30002	19.6986	5.45955e-08	2.29658e-07	38.5079	2.85925	50.2858	1.75659	30.9945	1.54343
CAALFM_C210000CA	C2_10000C_A	4.29529	19.6341	2.83715e-29	1.22434e-27	381.095	29.5456	392.931	10.5395	259.579	13.1191
CAALFM_CR07130CA	ALK8	4.27906	19.4144	3.49681e-38	2.69736e-36	1461.97	127.713	2144.75	124.718	4247.21	152.027
CAALFM_CR04900CA	PGA39	4.27823	19.4033	1.08964e-34	6.40394e-33	301.424	15.2493	353.17	22.8357	304.133	11.5757
CAALFM_C203720WA	PGA16	4.27664	19.3819	3.112e-08	1.35623e-07	54.4422	1.90617	56.1329	2.63489	23.2459	2.31514
CAALFM_C301740CA	C3_01740C_A	4.27585	19.3713	7.9429e-08	3.26989e-07	31.8686	0.953083	43.2691	2.63489	40.6803	2.31514
CAALFM_CR09680CA	RTA4	4.272	19.3197	1.30588e-55	2.44199e-53	6055.03	258.286	3490.77	311.795	7181.03	295.566
CAALFM_C111260CA	C1_11260C_A	4.26969	19.2888	8.68409e-55	1.53113e-52	4829.42	187.757	2709.58	151.067	2691.68	191.385
CAALFM_C700110WA	SOD3	4.25121	19.0432	4.72205e-68	1.61888e-65	67059.5	3184.25	48907	3391.98	85663.9	4011.36
CAALFM_C209850CA	C2_09850C_A	4.23794	18.8689	1.08955e-38	8.73198e-37	346.571	21.9209	554.313	21.0791	514.315	31.6402
CAALFM_C304000CA	CTN3	4.20922	18.497	3.50059e-79	2.16021e-76	16179.9	1122.73	17977.7	1081.18	22781.9	875.122
CAALFM_C106810WA	CAT1	4.18113	18.1403	1.2855e-60	2.83316e-58	31198	1822.3	41097.5	2908.04	48454.1	1926.2
CAALFM_C402720CA	C4_02720C_A	4.17113	18.015	5.19886e-59	1.10628e-56	25711.3	1053.16	12821.7	1042.54	18728.4	1082.71
CAALFM_C501670WA	DAL52	4.16694	17.9628	3.58549e-14	3.42519e-13	98.2614	8.57775	169.568	5.26977	61.0204	4.63028
CAALFM_C305640WA	C3_05640W_A	4.16053	17.8831	1.1324e-08	5.32218e-08	47.8029	1.90617	68.9967	0	47.4603	6.94542
CAALFM_C303210WA	C3_03210W_A	4.12277	17.4212	1.40738e-64	3.77607e-62	6588.83	568.038	10762.3	555.961	10557.5	478.462
CAALFM_C601440CA	FRP5	4.12153	17.4062	8.49159e-49	1.21864e-46	820.616	36.2172	992.851	66.7504	801.982	47.0745
CAALFM_C206470WA	RTA2	4.11673	17.3484	4.42035e-55	8.02293e-53	37250.4	1321.93	18991.6	1648.56	23801.8	1642.98
CAALFM_C305630WA	GTT1	4.11424	17.3185	2.62313e-19	4.57269e-18	95.6057	7.62467	176.585	7.90466	185.967	10.804
CAALFM_C702010CA	C7_02010C_A	4.10242	17.1772	6.56605e-43	6.53534e-41	1969.21	137.244	1617.33	106.274	3396.8	162.831
CAALFM_C702000CA	C7_02000C_A	4.09573	17.0977	3.12787e-23	7.75184e-22	132.786	10.4839	210.499	9.66125	199.527	11.5757
CAALFM_C402210WA	C4_02210W_A	4.07578	16.8629	2.857e-26	9.13501e-25	171.294	15.2493	272.479	16.6876	353.531	15.4343
CAALFM_C108330CA	ADH2	4.07105	16.8077	8.49941e-46	1.02843e-43	58480.2	3106.1	35683	4185.08	84210.1	3321.45
CAALFM_C300990CA	C3_00990C_A	4.05832	16.66	1.13783e-27	4.22984e-26	209.801	19.0617	274.818	14.931	415.52	20.0645
CAALFM_C402230CA	C4_02230C_A	4.054	16.6103	2.87763e-18	4.47788e-17	122.163	11.437	243.243	12.2961	444.577	24.6948
CAALFM_C110170WA	C1_10170W_A	4.05233	16.591	1.24744e-36	8.27738e-35	6653.89	290.69	3662.67	174.781	2840.84	327.206
CAALFM_CR02340WA	CR_02340W_A	4.03641	16.4089	3.68047e-19	6.32651e-18	123.491	11.437	292.359	17.5659	457.169	23.9231
CAALFM_C208360CA	OPT5	4.0342	16.3838	3.36073e-20	6.46078e-19	139.425	4.76542	249.09	19.3225	238.27	13.8908
CAALFM_C106150WA	C1_06150W_A	4.02233	16.2496	4.19972e-14	3.95672e-13	118.179	8.57775	93.5549	3.51318	70.7062	5.40199
CAALFM_CR05090CA	HGT9	4.01631	16.1819	1.55165e-47	2.03729e-45	1742.15	189.664	2678.01	123.84	3257.33	161.288
CAALFM_C701700WA	C7_01700W_A	4.00921	16.1024	1.28396e-42	1.25767e-40	42354.7	1638.35	22882.4	1451.82	29584.2	2797.46
CAALFM_C302790WA	C3_02790W_A	4.00217	16.0241	1.37652e-43	1.54446e-41	4655.47	229.693	2685.03	177.416	4561.03	334.923
CAALFM_C304570CA	DUR35	3.98478	15.8321	7.99247e-24	2.10776e-22	171.294	16.2024	251.429	17.5659	417.457	19.2928
CAALFM_C306510CA	HST6	3.98398	15.8234	1.39533e-36	9.16017e-35	342.587	18.1086	395.269	23.714	407.771	30.0968
CAALFM_C103890WA	C1_03890W_A	3.96162	15.5799	6.55894e-10	3.71332e-09	66.3929	5.7185	66.6579	1.75659	42.6174	3.85856
CAALFM_C503730WA	C5_03730W_A	3.93596	15.3053	6.50529e-22	1.43886e-20	199.179	14.2963	160.213	13.1744	358.374	19.2928
CAALFM_C202910WA	C2_02910W_A	3.9282	15.2232	1.00694e-34	5.97481e-33	9430.44	271.629	4763.11	392.598	5239.04	611.197
CAALFM_C107580CA	PRY1	3.91025	15.035	2.29901e-11	1.55221e-10	53.1143	5.7185	107.588	4.39148	60.0518	4.63028
CAALFM_C402240CA	C4_02240C_A	3.91009	15.0333	3.82851e-16	4.6416e-15	91.6222	3.81233	155.535	9.66125	170.47	13.8908
CAALFM_C101970WA	C1_01970W_A	3.90242	14.9535	1.51991e-11	1.05268e-10	46.475	5.7185	74.8439	5.26977	110.418	4.63028
CAALFM_C402620CA	C4_02620C_A	3.89066	14.8322	1.84635e-39	1.58248e-37	26707.2	2062.47	33267	2947.56	31046.8	1127.47
CAALFM_C208340CA	C2_08340C_A	3.88387	14.7625	4.03328e-33	2.12729e-31	297.44	29.5456	424.505	29.862	515.283	24.6948
CAALFM_C114010WA	CSK1	3.8834	14.7577	7.8518e-09	3.79432e-08	37.18	4.76542	64.319	6.14807	66.8318	0.771713
CAALFM_C102690CA	C1_02690C_A	3.87511	14.6732	2.53981e-26	8.16312e-25	993.237	66.7158	543.788	27.2272	448.451	41.6725
CAALFM_C405870CA	C4_05870C_A	3.87173	14.6389	6.01649e-13	4.99701e-12	79.6714	1.90617	128.638	6.14807	97.8263	12.3474
CAALFM_CR03510WA	CR_03510W_A	3.86411	14.5617	1.37894e-29	6.07818e-28	227.064	22.874	387.083	21.0791	339.002	21.608
CAALFM_C300230CA	C3_00230C_A	3.82855	14.2072	2.32921e-16	2.89207e-15	134.114	10.4839	191.788	19.3225	147.224	3.85856
CAALFM_C208350CA	C2_08350C_A	3.82135	14.1365	8.63616e-11	5.46683e-10	67.7207	0.953083	114.605	14.931	108.481	4.63028
CAALFM_C208150WA	C2_08150W_A	3.80328	13.9605	1.85886e-18	2.94885e-17	274.866	18.1086	192.957	9.66125	113.324	13.8908
CAALFM_C105970WA	C1_05970W_A	3.77457	13.6854	4.91223e-18	7.52193e-17	120.835	7.62467	247.92	12.2961	184.998	20.0645
CAALFM_C700290CA	HGT13	3.76877	13.6305	1.35188e-49	2.08561e-47	1808.54	194.429	3076.79	184.442	2386.57	155.114
CAALFM_C501990WA	C5_01990W_A	3.75396	13.4913	6.34051e-38	4.65801e-36	922.861	102.933	1538.98	77.29	1691.14	127.333
CAALFM_CR08890CA	ASR2	3.75085	13.4622	7.22007e-59	1.48517e-56	66262.7	4803.54	66003	5518.33	53638.9	3488.14
CAALFM_C304870WA	C3_04870W_A	3.74644	13.4212	6.04954e-16	7.15167e-15	136.769	6.67158	135.655	6.14807	102.669	14.6625
CAALFM_C504370CA	PGA37	3.72304	13.2053	2.77354e-28	1.09016e-26	1030.42	101.98	1245.45	57.0892	1900.35	156.658
CAALFM_C101740WA	CTN1	3.71806	13.1598	2.55258e-09	1.31048e-08	16251.6	973.098	14830.8	1000.38	29969.7	2665.5
CAALFM_CR04620CA	CR_04620C_A	3.71438	13.1262	4.71022e-12	3.51473e-11	58.4257	2.85925	154.366	14.0527	143.349	10.0323
CAALFM_C206460WA	RTA3	3.71201	13.1047	2.11601e-68	7.68113e-66	12123.3	852.057	12085	1114.56	12169.2	809.527
CAALFM_C400850CA	C4_00850C_A	3.71168	13.1017	3.66411e-38	2.79151e-36	933.484	51.4665	845.502	89.5861	1269.81	91.0621
CAALFM_CR03480WA	CR_03480W_A	3.68761	12.8849	5.19896e-29	2.15321e-27	775.469	48.6073	543.788	57.0892	1183.6	87.9753
CAALFM_C113850CA	DAL7	3.68377	12.8507	2.1732e-29	9.51124e-28	278.85	28.5925	363.695	29.862	504.629	30.8685
CAALFM_C202550CA	C2_02550C_A	3.67717	12.792	2.49101e-48	3.49364e-46	1685.05	140.103	1452.44	108.03	2083.41	159.745
CAALFM_C102670CA	C1_02670C_A	3.66995	12.7281	5.02619e-29	2.09572e-27	537.782	20.0148	419.828	38.645	378.714	45.5311
CAALFM_C209800CA	C2_09800C_A	3.66409	12.6765	1.57909e-10	9.72511e-10	62.4093	2.85925	99.4021	7.02636	54.2403	6.94542
CAALFM_C202970CA	ALD5	3.65638	12.609	1.25588e-37	9.01164e-36	201145	15255.1	248705	29804.1	321023	16077.9
CAALFM_C405130CA	ALD6	3.62164	12.309	2.05914e-33	1.09543e-31	2528.24	193.476	2803.14	254.706	4763.46	371.194
CAALFM_C501450WA	PRC2	3.61123	12.2205	3.49921e-31	1.74142e-29	4590.4	346.922	3972.57	605.145	5865.71	229.199
CAALFM_C702810WA	PRX1	3.60686	12.1835	9.27529e-67	2.86189e-64	46181.6	3682.71	58439.1	4278.18	45941.6	4396.45
CAALFM_C105690CA	C1_05690C_A	3.59272	12.0647	1.43557e-33	7.77095e-32	482.012	39.0764	387.083	30.7403	544.341	47.0745
CAALFM_C200180CA	C2_00180C_A	3.5887	12.0311	6.23536e-31	3.00613e-29	3141.71	173.461	3286.12	204.643	3503.34	446.05
CAALFM_CR03670WA	CR_03670W_A	3.54845	11.7001	3.60663e-18	5.55025e-17	191.211	15.2493	122.791	12.2961	142.381	11.5757
CAALFM_C400860CA	C4_00860C_A	3.54194	11.6474	1.79328e-44	2.08798e-42	18615.2	1352.43	9962.43	1165.5	16363.1	1340.47
CAALFM_C401070WA	HGT17	3.54116	11.6411	1.26359e-28	5.09648e-27	3787.05	463.199	6855.24	346.927	7806.73	774.028
CAALFM_C104690CA	C1_04690C_A	3.53526	11.5936	1.39946e-21	2.99864e-20	354.538	20.0148	287.681	18.4442	185.967	32.4119
CAALFM_C302570WA	C3_02570W_A	3.5252	11.5131	3.85052e-43	4.02738e-41	3755.18	288.784	3425.28	460.227	5049.19	313.315
CAALFM_C305660CA	C3_05660C_A	3.5249	11.5107	2.38777e-10	1.43057e-09	66.3929	8.57775	60.8107	5.26977	73.6119	3.85856
CAALFM_C502080CA	HSP12	3.52389	11.5026	3.02085e-32	1.56653e-30	2808.42	367.89	3521.17	305.647	3082.01	145.854
CAALFM_C702370WA	C7_02370W_A	3.51549	11.4358	2.62943e-36	1.70803e-34	58022.1	5293.42	33248.2	3416.57	41128.7	2868.46
CAALFM_CR06550CA	CR_06550C_A	3.50409	11.3458	6.81445e-29	2.80347e-27	42224.5	2130.14	30301.3	3022.21	48995.5	5557.1
CAALFM_C306680CA	C3_06680C_A	3.49447	11.2704	8.63721e-36	5.4388e-34	7398.82	620.457	3656.83	472.523	5778.53	401.291
CAALFM_C111320CA	C1_11320C_A	3.49149	11.2472	8.59497e-34	4.77834e-32	73628.4	6776.42	48019.4	3528.99	76492.4	7311.21
CAALFM_C504210CA	MRV4	3.46658	11.0547	4.60517e-12	3.4405e-11	98.2614	10.4839	68.9967	5.26977	91.0463	7.71713
CAALFM_C702210WA	C7_02210W_A	3.45079	10.9343	1.6942e-24	4.68831e-23	239.014	20.9678	221.023	17.5659	250.862	26.2382
CAALFM_C303990CA	AAP1	3.44618	10.8995	1.89539e-35	1.18146e-33	1302.63	151.54	1536.64	187.077	2471.81	148.941
CAALFM_C109700WA	C1_09700W_A	3.43998	10.8527	5.65588e-11	3.64326e-10	59.7536	11.437	95.8938	4.39148	89.1091	6.94542
CAALFM_C110740CA	ASR1	3.43689	10.8294	9.32104e-27	3.16045e-25	55535	4140.19	50773.4	7743.05	49285.1	2484.92
CAALFM_C100390WA	ENA2	3.4301	10.7786	2.40307e-61	5.93175e-59	31860.6	2909.76	33822.4	2911.55	37054.9	3709.62
CAALFM_C700630CA	C7_00630C_A	3.4286	10.7674	1.58651e-15	1.77684e-14	172.621	27.6394	337.967	41.2799	731.276	46.3028
CAALFM_C502110WA	C5_02110W_A	3.40571	10.598	3.87868e-31	1.91483e-29	2757.96	390.764	3376.16	291.594	2761.41	158.201
CAALFM_C104010CA	C1_04010C_A	3.40571	10.5979	8.43025e-42	8.11443e-40	2083.41	223.022	2020.79	261.732	3113.98	196.787
CAALFM_CR05750WA	CR_05750W_A	3.40035	10.5587	2.65412e-48	3.63969e-46	17988.5	1874.71	17365	2080.68	19885.9	1277.18
CAALFM_CR06990WA	CR_06990W_A	3.39398	10.5121	7.1789e-09	3.48278e-08	57.0979	6.67158	83.03	2.63489	48.4289	8.48884
CAALFM_C500470CA	KRE62	3.38903	10.4761	3.59115e-14	3.42519e-13	87.6386	18.1086	155.535	8.78295	148.192	10.804
CAALFM_C106620CA	C1_06620C_A	3.38673	10.4594	4.86208e-25	1.41528e-23	799.37	54.3258	508.705	40.4016	700.281	96.4641
CAALFM_C403540CA	ECM38	3.38652	10.4579	2.26989e-34	1.32146e-32	2512.31	230.646	2272.21	339.022	4208.47	290.164
CAALFM_C204090WA	C2_04090W_A	3.37826	10.3982	4.96908e-17	6.63728e-16	246.981	28.5925	286.512	21.9574	132.695	13.8908
CAALFM_C700480WA	FGR2	3.3779	10.3956	4.87948e-12	3.62787e-11	90.2943	9.53083	88.8772	7.02636	72.6433	7.71713
CAALFM_C204450WA	C2_04450W_A	3.36981	10.3375	9.71417e-39	7.88765e-37	849.829	61.9504	836.147	99.2474	772.925	76.3996
CAALFM_C304200WA	AFP99	3.34755	10.1792	2.44251e-26	7.89149e-25	723.682	44.7949	561.329	101.882	766.145	54.7916
CAALFM_C110850WA	C1_10850W_A	3.3338	10.0826	1.95094e-07	7.59095e-07	70.3764	9.53083	65.4884	0	54.2403	9.26055
CAALFM_C111390WA	C1_11390W_A	3.32625	10.03	3.11316e-12	2.36884e-11	77.0157	18.1086	129.807	7.90466	126.884	7.71713
CAALFM_C101620CA	C1_01620C_A	3.3089	9.91008	8.11216e-34	4.55092e-32	4173.46	422.216	2662.81	325.848	5228.38	469.201
CAALFM_C104020CA	CSH1	3.30417	9.87769	2.78094e-50	4.51609e-48	19307	1707.93	14663.6	2021.84	17167.1	1447.73
CAALFM_C304310CA	C3_04310C_A	3.29902	9.84246	1.0932e-31	5.5753e-30	871.074	79.1059	506.366	70.2636	774.862	69.4542
CAALFM_CR07260CA	CR_07260C_A	3.29511	9.81582	3.37986e-08	1.46366e-07	51.7864	1.90617	68.9967	11.4178	63.9261	5.40199
CAALFM_C604620CA	NAG4	3.29119	9.78919	7.65396e-06	2.35809e-05	21.2457	1.90617	49.1163	6.14807	38.7431	3.08685
CAALFM_C106430CA	C1_06430C_A	3.26148	9.58968	9.21503e-14	8.38731e-13	106.229	8.57775	145.01	10.5395	136.569	20.8362
CAALFM_C404400CA	C4_04400C_A	3.26085	9.58544	1.29122e-14	1.30625e-13	103.573	13.3432	170.738	17.5659	123.978	10.804
CAALFM_C301930WA	PXP2	3.25908	9.5737	2.59405e-19	4.53481e-18	974.647	118.182	884.094	195.86	2558.01	147.397
CAALFM_C702360WA	C7_02360W_A	3.25284	9.53239	1.79883e-20	3.53521e-19	256.276	21.9209	233.887	21.9574	165.627	24.6948
CAALFM_C105000WA	RHD1	3.24963	9.5112	3.17648e-27	1.11375e-25	2302.5	152.493	1859.4	145.797	1666.92	313.315
CAALFM_C200910WA	PGA19	3.24819	9.50176	2.60528e-17	3.72157e-16	144.736	20.0148	150.857	13.1744	156.91	14.6625
CAALFM_C305050WA	TRY4	3.24763	9.49802	8.90787e-39	7.42844e-37	7580.74	1115.11	7556.9	847.555	12132.4	909.078
CAALFM_C207840WA	C2_07840W_A	3.24559	9.48465	4.09046e-14	3.85967e-13	196.523	22.874	187.11	7.90466	114.292	21.608
CAALFM_C407000WA	C4_07000W_A	3.23297	9.40204	1.75295e-10	1.06892e-09	57.0979	11.437	98.2326	8.78295	90.0777	6.1737
CAALFM_C404020CA	C4_04020C_A	3.22452	9.34712	4.14202e-22	9.43188e-21	775.469	88.6368	403.456	49.1845	536.592	46.3028
CAALFM_C504190WA	MRV2	3.22419	9.34499	8.54959e-21	1.71297e-19	2323.75	134.385	1006.88	164.241	2251.94	297.881
CAALFM_C203630WA	C2_03630W_A	3.2142	9.28045	1.67235e-05	4.86566e-05	17.2621	3.81233	54.9635	4.39148	31.9631	3.08685
CAALFM_C600320CA	DNA2	3.20675	9.23271	1.10915e-06	3.87356e-06	5044.53	731.968	7170.98	996.865	18068.8	1551.14
CAALFM_C106880CA	SPO22	3.20096	9.19571	5.6538e-27	1.93831e-25	363.833	47.6542	364.864	29.862	337.065	38.5856
CAALFM_C401170CA	BMT9	3.2005	9.19275	2.4113e-26	7.83163e-25	2602.6	283.066	2630.06	165.998	2967.72	442.191
CAALFM_C504470CA	C5_04470C_A	3.19334	9.14724	6.17405e-39	5.21919e-37	59502.6	5363.95	42395.6	6591.61	44419	4040.69
CAALFM_C407260WA	C4_07260W_A	3.19144	9.13522	1.02055e-06	3.58849e-06	31.8686	6.67158	51.4552	3.51318	43.586	3.85856
CAALFM_C206980WA	C2_06980W_A	3.18374	9.08657	1.70001e-05	4.93452e-05	23.9014	3.81233	39.7608	4.39148	30.9945	2.31514
CAALFM_C302140CA	C3_02140C_A	3.17974	9.06141	2.00721e-27	7.20146e-26	10152.8	922.585	9878.23	1577.42	8373.35	635.12
CAALFM_CR07500WA	CR_07500W_A	3.17754	9.04762	5.25157e-14	4.89538e-13	142.081	9.53083	211.668	21.0791	243.113	34.7271
CAALFM_C203040WA	PLC2	3.17386	9.0246	1.23466e-36	8.27738e-35	6841.12	611.88	4725.69	838.772	6103.98	507.787
CAALFM_C202070WA	SPR3	3.17367	9.02337	1.72474e-05	4.99455e-05	51.7864	6.67158	28.0665	0	43.586	6.94542
CAALFM_C603790CA	HGT10	3.16719	8.98294	7.85908e-30	3.61928e-28	7681.65	1076.98	8846.79	562.109	5228.38	783.289
CAALFM_C106220CA	C1_06220C_A	3.15426	8.90278	9.07847e-12	6.52191e-11	293.456	51.4665	259.615	8.78295	164.658	20.8362
CAALFM_C501260WA	C5_01260W_A	3.15235	8.89104	1.40729e-43	1.55079e-41	1369.02	149.634	1278.19	125.596	1208.78	158.201
CAALFM_C404070CA	PGA30	3.15133	8.88474	0.000512139	0.00115936	9.295	2.85925	31.5748	4.39148	29.0573	0.771713
CAALFM_CR09140CA	CR_09140C_A	3.14701	8.85816	2.10486e-46	2.65083e-44	32488.7	4111.6	36958.9	4485.45	33496.3	3025.11
CAALFM_C301640CA	C3_01640C_A	3.14668	8.85613	7.78373e-20	1.43383e-18	232.375	30.4987	286.512	21.0791	184.03	27.7817
CAALFM_C103150CA	C1_03150C_A	3.14576	8.85048	7.77981e-23	1.83943e-21	7483.8	778.669	5067.17	838.772	4639.49	325.663
CAALFM_C200560WA	C2_00560W_A	3.13558	8.7883	4.20009e-05	0.000114837	43.8193	0.953083	33.9137	1.75659	30.9945	9.26055
CAALFM_C106000WA	C1_06000W_A	3.12954	8.75156	1.07367e-26	3.56215e-25	970.664	93.4022	603.429	68.507	914.337	121.931
CAALFM_CR07540CA	CR_07540C_A	3.11918	8.68892	1.52626e-21	3.24778e-20	252.293	25.7333	265.462	26.3489	308.008	42.4442
CAALFM_CR06770CA	CR_06770C_A	3.10932	8.62978	3.12302e-29	1.33834e-27	6892.91	909.242	5499.86	981.934	11970.6	932.229
CAALFM_CR04820WA	CR_04820W_A	3.10666	8.61386	1.22831e-36	8.27738e-35	45666.3	5828.1	47573.8	5518.33	71167.2	7739.51
CAALFM_CR03290CA	IME2	3.10524	8.60539	3.60649e-17	4.96778e-16	244.326	42.8888	360.186	62.359	528.843	27.01
CAALFM_C110570CA	C1_10570C_A	3.09941	8.57068	1.55323e-19	2.74641e-18	246.981	23.8271	180.093	21.9574	198.558	27.01
CAALFM_C104270CA	C1_04270C_A	3.09737	8.55857	5.43962e-15	5.75778e-14	242.998	16.2024	217.515	17.5659	145.287	36.2705
CAALFM_CR00210WA	ALK2	3.08856	8.50646	3.21908e-26	1.01871e-24	3225.37	504.181	4117.58	661.356	7362.16	563.35
CAALFM_C107990CA	C1_07990C_A	3.07965	8.45412	3.32352e-44	3.79804e-42	7702.9	827.276	7547.54	935.384	9371.96	1149.08
CAALFM_C402820WA	C4_02820W_A	3.07758	8.44195	1.92821e-15	2.14783e-14	136.769	16.2024	148.518	15.8093	122.041	16.206
CAALFM_C209220WA	DDR48	3.06981	8.39665	5.87225e-21	1.19596e-19	98025.1	10693.6	64773.9	16944.1	120353	6084.96
CAALFM_C702880CA	LIP9	3.06674	8.37879	6.13662e-15	6.40763e-14	115.524	14.2963	152.027	21.9574	178.218	16.9777
CAALFM_C505240CA	C5_05240C_A	3.0598	8.33858	8.4711e-19	1.39773e-17	224.408	28.5925	280.665	29.862	174.344	23.1514
CAALFM_CR00530WA	CR_00530W_A	3.05495	8.3106	3.47011e-14	3.33552e-13	142.081	23.8271	139.163	9.66125	169.501	20.8362
CAALFM_C202060CA	FMO1	3.05013	8.28287	1.03052e-26	3.43748e-25	671.896	60.9973	663.07	116.813	862.034	87.2036
CAALFM_C405890WA	C4_05890W_A	3.04883	8.27539	9.6184e-39	7.88765e-37	1716.92	185.851	1396.31	223.087	1583.62	158.973
CAALFM_C603240WA	C6_03240W_A	3.04512	8.25413	7.94312e-23	1.87088e-21	3259.89	437.465	1579.91	288.959	3041.33	229.199
CAALFM_C207630CA	C2_07630C_A	3.03392	8.19031	1.06552e-29	4.79951e-28	118691	15475.2	93233.3	10179.4	71015.1	8891.68
CAALFM_C701430CA	C7_01430C_A	3.028	8.15678	2.69586e-22	6.18444e-21	10463.5	1000.74	8507.65	736.011	11337.2	1977.9
CAALFM_C210730WA	C2_10730W_A	3.02333	8.13044	1.02006e-27	3.81502e-26	1192.42	160.118	879.416	111.543	864.94	90.2904
CAALFM_C209080CA	FGR18	3.02263	8.12647	0.000246511	0.000593532	13.2786	2.85925	39.7608	2.63489	23.2459	3.85856
CAALFM_C701010WA	C7_01010W_A	3.02255	8.126	1.12853e-25	3.4476e-24	379.767	60.0443	360.186	44.7931	471.697	44.7593
CAALFM_CR06580WA	CR_06580W_A	3.02068	8.11549	3.65934e-07	1.36771e-06	57.0979	1.90617	81.8605	9.66125	45.5231	10.804
CAALFM_C403710CA	C4_03710C_A	3.01893	8.10568	1.65148e-16	2.07561e-15	159.343	20.9678	251.429	20.2008	201.464	33.9554
CAALFM_C300220WA	HGT19	3.00811	8.04508	2.32101e-29	1.00866e-27	16027.2	2214.97	19840.7	2720.08	14674.9	1348.18
CAALFM_C207530CA	C2_07530C_A	2.9956	7.97565	2.77521e-06	9.14842e-06	51.7864	14.2963	63.1496	1.75659	47.4603	4.63028
CAALFM_C406390WA	SOU1	2.99521	7.97347	5.07535e-20	9.57797e-19	10702.5	1403.89	12669.7	1766.25	7006.69	640.522
CAALFM_C406640CA	C4_06640C_A	2.99073	7.94874	1.39341e-05	4.1103e-05	38.5079	3.81233	33.9137	6.14807	30.9945	3.08685
CAALFM_C603500CA	SAP4	2.98605	7.923	2.17043e-23	5.50459e-22	386.406	40.0295	383.575	37.7667	340.939	61.737
CAALFM_C208520CA	C2_08520C_A	2.986	7.92275	0.00040471	0.00093468	30.5407	2.85925	51.4552	6.14807	7.74862	2.31514
CAALFM_C701730CA	STE18	2.97541	7.8648	5.04456e-36	3.20928e-34	2585.34	325.955	1763.51	276.663	2426.29	259.296
CAALFM_CR02290WA	PGA22	2.97428	7.85865	3.16909e-11	2.11193e-10	111.54	18.1086	88.8772	19.3225	156.91	8.48884
CAALFM_C110180CA	ECM21	2.9737	7.85551	1.00877e-21	2.20749e-20	11581.6	1334.32	11493.2	1225.22	18468.8	2728.01
CAALFM_CR09850CA	FGR46	2.97289	7.85106	5.24869e-27	1.80948e-25	673.224	80.059	639.682	68.507	435.86	74.0844
CAALFM_C500710WA	IFF8	2.95344	7.74596	4.28092e-17	5.78279e-16	193.867	22.874	198.804	21.9574	250.862	37.8139
CAALFM_C209340WA	C2_09340W_A	2.95227	7.73964	0.000189072	0.000466331	51.7864	2.85925	29.2359	3.51318	11.6229	5.40199
CAALFM_C303450CA	BMT7	2.94483	7.69985	1.303e-28	5.22133e-27	1278.73	141.056	784.692	114.178	876.563	126.561
CAALFM_CR02280WA	PGA23	2.92987	7.62043	6.26656e-24	1.66685e-22	8199.52	852.057	4866.02	1291.09	8143.8	640.522
CAALFM_C204420WA	IFA4	2.92711	7.60585	9.66865e-30	4.41965e-28	501.93	81.9652	637.343	80.8032	617.952	68.6824
CAALFM_CR08690CA	ECI1	2.92094	7.57342	3.98161e-25	1.18127e-23	3056.73	543.258	4532.73	654.33	6816.85	704.574
CAALFM_C104460CA	C1_04460C_A	2.917	7.55272	8.54705e-42	8.11443e-40	3482.97	515.618	3205.42	469.01	3656.38	385.856
CAALFM_C702070WA	GRX1	2.91046	7.51858	1.46617e-18	2.33792e-17	310.719	50.5134	229.21	32.4969	288.636	27.7817
CAALFM_C404030WA	JEN2	2.91035	7.518	3.94714e-17	5.41284e-16	6462.68	1528.75	13718.7	1715.31	22414.8	2421.63
CAALFM_C208260WA	C2_08260W_A	2.90122	7.47058	2.19755e-18	3.45945e-17	1183.12	151.54	1330.82	100.126	1592.34	297.109
CAALFM_CR05580CA	CR_05580C_A	2.89412	7.43388	3.48028e-14	3.34009e-13	347.899	42.8888	238.565	27.2272	146.255	28.5534
CAALFM_C107670WA	ZCF4	2.88918	7.40851	1.34064e-18	2.14329e-17	240.342	25.7333	325.103	38.645	276.045	48.6179
CAALFM_C203710WA	C2_03710W_A	2.88829	7.40395	8.09649e-16	9.46278e-15	2042.24	184.898	1376.43	101.004	1390.88	362.705
CAALFM_C406540WA	MNN4	2.88088	7.36601	3.46527e-23	8.55367e-22	10784.9	1409.61	13188.9	1291.97	15982.5	2721.83
CAALFM_C111490CA	BTA1	2.87888	7.35579	4.69768e-13	3.96029e-12	155.359	26.6863	216.346	12.2961	195.653	37.8139
CAALFM_C112040WA	C1_12040W_A	2.87638	7.34304	0.000333579	0.000782407	53.1143	4.76542	19.8804	1.75659	15.4972	5.40199
CAALFM_C107480CA	C1_07480C_A	2.8754	7.33806	1.2542e-18	2.0208e-17	209.801	33.3579	300.545	39.5233	232.459	28.5534
CAALFM_CR02740WA	INN1	2.87416	7.33174	7.89215e-28	3.025e-26	9378.66	885.414	6459.97	1012.67	9418.45	1545.74
CAALFM_C307830WA	FBP1	2.86967	7.30896	1.14205e-19	2.04877e-18	63771.7	11602.8	63436.1	6471.28	38256.9	4565.45
CAALFM_C114060WA	C1_14060W_A	2.86782	7.2996	2.27857e-28	9.01348e-27	24998.2	3253.83	16799	3264.62	19777.4	1917.71
CAALFM_C305230WA	SAP3	2.86044	7.26236	1.73122e-20	3.41321e-19	298.768	53.3727	327.442	35.1318	271.202	35.4988
CAALFM_C109900WA	LIP3	2.85705	7.24531	2.68813e-07	1.02651e-06	45.1472	12.3901	61.9801	4.39148	74.5805	8.48884
CAALFM_C504400WA	RNY11	2.85592	7.23963	2.03948e-17	2.95437e-16	268.227	37.1703	377.728	33.3752	208.244	47.0745
CAALFM_C303870CA	SAP9	2.85092	7.2146	6.14902e-25	1.76491e-23	40733.4	4413.73	36616.2	4970.27	53056.7	8690.26
CAALFM_C601730WA	FGR37	2.85046	7.21229	3.35236e-05	9.30609e-05	30.5407	7.62467	29.2359	2.63489	46.4917	4.63028
CAALFM_C203690CA	C2_03690C_A	2.84593	7.18968	2.34215e-18	3.67772e-17	8048.14	764.373	8334.57	642.912	6705.46	1802.72
CAALFM_C504230WA	MRV6	2.84033	7.16186	2.01231e-07	7.81987e-07	50.4586	9.53083	83.03	4.39148	100.732	18.5211
CAALFM_CR01830CA	PTR2	2.83806	7.15056	1.45985e-08	6.69299e-08	73.0322	11.437	72.505	10.5395	60.0518	6.94542
CAALFM_C102580WA	HNM4	2.8256	7.0891	7.97952e-31	3.81718e-29	897.632	113.417	899.296	105.395	803.919	147.397
CAALFM_C501570CA	SPO1	2.82414	7.08191	5.59523e-20	1.04631e-18	419.603	90.5429	435.03	42.1582	524	62.5087
CAALFM_C209990CA	YOR1	2.82318	7.07719	4.57487e-40	4.03307e-38	13128.5	1651.69	14575.9	1895.36	13872	2326.71
CAALFM_C400080CA	C4_00080C_A	2.82298	7.07623	4.19104e-25	1.23157e-23	2408.73	440.325	2852.25	499.75	4857.42	490.038
CAALFM_C205900WA	C2_05900W_A	2.81232	7.02411	1.00967e-08	4.77811e-08	84.9829	8.57775	74.8439	10.5395	57.1461	11.5757
CAALFM_C603880WA	C6_03880W_A	2.81139	7.01962	3.20488e-21	6.63667e-20	2925.27	499.416	2127.2	274.028	1984.62	229.97
CAALFM_C112910WA	C1_12910W_A	2.80939	7.00986	5.46422e-19	9.23827e-18	49094.9	4852.15	20405.5	3398.12	21003.6	4660.37
CAALFM_C406150CA	C4_06150C_A	2.80241	6.97604	8.04438e-09	3.87524e-08	78.3436	14.2963	236.226	41.2799	174.344	14.6625
CAALFM_C103470CA	C1_03470C_A	2.78943	6.91359	2.36974e-11	1.59647e-10	126.146	28.5925	198.804	10.5395	143.349	28.5534
CAALFM_C208620WA	C2_08620W_A	2.78714	6.90261	1.54536e-28	6.15251e-27	9856.69	1043.63	5419.17	1276.16	8584.5	1136.73
CAALFM_C304890WA	CDR2	2.78198	6.87797	4.01208e-23	9.86396e-22	839.206	199.194	996.36	102.761	1116.77	128.104
CAALFM_C400830WA	SPS20	2.772	6.83053	9.58027e-28	3.62699e-26	1987.8	324.048	1742.46	368.884	2721.7	252.35
CAALFM_C110060CA	C1_10060C_A	2.75521	6.75152	2.62046e-14	2.55463e-13	5102.96	785.341	2051.19	789.587	8734.63	778.658
CAALFM_C307240WA	C3_07240W_A	2.73589	6.66171	9.09572e-19	1.49281e-17	354.538	80.059	473.622	41.2799	363.217	57.8785
CAALFM_C604310WA	PEX11	2.7332	6.64929	1.37541e-24	3.82326e-23	25158.9	4667.25	19248.9	2919.45	21512.1	2328.26
CAALFM_CR10320WA	CR_10320W_A	2.73188	6.64322	0.000200064	0.000490699	22.5736	2.85925	24.5582	5.26977	37.7745	4.63028
CAALFM_C210130WA	C2_10130W_A	2.73	6.63454	4.74537e-25	1.38785e-23	760.862	176.32	1168.27	162.485	1313.39	150.484
CAALFM_C603060WA	PGA60	2.72757	6.62341	2.23022e-11	1.50907e-10	128.802	14.2963	125.13	17.5659	92.0149	20.0645
CAALFM_CR03500WA	CIT1	2.72603	6.61632	4.21979e-14	3.96957e-13	26473.5	4450.9	45698.1	10861	81064.1	7848.32
CAALFM_C402200CA	C4_02200C_A	2.72534	6.61318	2.1765e-23	5.50459e-22	751.567	105.792	597.582	140.527	848.474	86.4318
CAALFM_C208970CA	DFG10	2.71669	6.57364	1.90426e-26	6.21756e-25	3064.69	437.465	1804.44	374.154	2537.67	315.631
CAALFM_C201540WA	C2_01540W_A	2.71636	6.57212	2.59108e-05	7.30784e-05	2149.8	222.068	4301.19	425.973	4003.13	942.261
CAALFM_C502930CA	GRE3	2.71146	6.54985	2.7756e-31	1.39254e-29	31005.5	4537.63	23709.2	3480.68	20517.4	3468.08
CAALFM_CR05860WA	CR_05860W_A	2.7113	6.54912	2.99843e-30	1.40177e-28	4699.29	891.133	6045.99	1067.13	6957.29	745.475
CAALFM_C200940WA	C2_00940W_A	2.70013	6.49858	6.6826e-33	3.49477e-31	26111	4082.06	18452.5	3420.96	23634.3	2991.93
CAALFM_CR08920WA	CR_08920W_A	2.69969	6.49662	2.79284e-23	6.94944e-22	9425.13	1766.06	9211.65	2065.75	13073.9	1050.3
CAALFM_C101240WA	IFD3	2.69812	6.48958	9.37235e-37	6.49852e-35	1436.74	226.834	1370.58	221.33	1456.74	209.134
CAALFM_C104500WA	ICL1	2.69531	6.47691	7.1313e-25	2.03737e-23	51369.5	5751.86	52282	11691	60983.6	7975.65
CAALFM_C108530WA	C1_08530W_A	2.69271	6.46527	2.63363e-15	2.89184e-14	537.782	82.9183	609.276	145.797	637.324	47.8462
CAALFM_C200960CA	MXR1	2.68467	6.42932	5.12111e-27	1.77541e-25	19291.1	2393.19	10534.3	2288.84	13305.3	2026.52
CAALFM_C406630CA	C4_06630C_A	2.67896	6.40396	3.94439e-05	0.000108374	70.3764	10.4839	38.5914	3.51318	25.183	6.94542
CAALFM_C504390CA	C5_04390C_A	2.66883	6.35915	1.76443e-08	7.99433e-08	84.9829	20.9678	122.791	8.78295	68.769	13.8908
CAALFM_C406220CA	C4_06220C_A	2.66511	6.34275	3.97728e-07	1.48122e-06	83.655	25.7333	127.469	10.5395	60.0518	6.94542
CAALFM_C703490WA	GYP7	2.65675	6.30609	2.6197e-38	2.07258e-36	35657	5223.85	28212.6	4684.83	33889.6	5593.37
CAALFM_C107430WA	PHO100	2.65169	6.28404	5.84406e-06	1.83064e-05	67.7207	5.7185	97.0632	5.26977	48.4289	22.3797
CAALFM_C601810WA	C6_01810W_A	2.64552	6.2572	5.45405e-14	5.07646e-13	444.832	71.4813	422.166	50.9411	197.59	47.8462
CAALFM_C204430WA	C2_04430W_A	2.64028	6.23453	6.83579e-09	3.32679e-08	63.7372	11.437	101.741	15.8093	91.0463	13.8908
CAALFM_C406310CA	PGA41	2.63134	6.19602	4.0273e-25	1.18911e-23	641.355	96.2614	652.545	115.057	545.309	85.6601
CAALFM_C105170CA	CUE5	2.63062	6.19293	3.43814e-30	1.59525e-28	11812.6	1848.03	8739.2	2011.3	12372.6	1457.77
CAALFM_C112330WA	C1_12330W_A	2.63036	6.19182	6.54544e-05	0.000173579	17.2621	7.62467	46.7774	5.26977	62.9575	7.71713
CAALFM_C400290CA	C4_00290C_A	2.62697	6.17728	2.37247e-17	3.40478e-16	235.031	44.7949	336.798	54.4543	277.982	38.5856
CAALFM_C109550WA	C1_09550W_A	2.62523	6.16982	6.80828e-11	4.35829e-10	110.212	34.311	204.651	30.7403	328.348	39.3574
CAALFM_C400640WA	C4_00640W_A	2.61932	6.14459	7.57568e-07	2.72433e-06	73.0322	5.7185	80.6911	12.2961	44.5546	13.8908
CAALFM_CR00300WA	CDA2	2.61482	6.12547	2.83621e-24	7.57675e-23	649.322	121.995	732.067	109.787	927.897	145.082
CAALFM_CR08310CA	CR_08310C_A	2.61328	6.11892	1.98969e-09	1.04142e-08	79.6714	22.874	236.226	32.4969	259.579	38.5856
CAALFM_C405840WA	FRE3	2.59674	6.04918	4.77864e-29	2.00605e-27	764.846	118.182	790.539	134.379	734.182	125.789
CAALFM_C104870WA	SAP7	2.58619	6.00512	2.08343e-09	1.08772e-08	164.654	23.8271	174.246	12.2961	98.7949	36.2705
CAALFM_CR01400WA	LYS12	2.57749	5.96898	3.89513e-20	7.46485e-19	6778.71	950.224	8930.98	1890.09	11035	1639.89
CAALFM_CR07280WA	FRE30	2.57181	5.94555	6.22551e-16	7.34562e-15	7878.18	849.197	7259.86	2064.87	12931.5	1806.58
CAALFM_C206930CA	C2_06930C_A	2.57061	5.94062	1.34623e-11	9.41903e-11	292.129	44.7949	362.525	31.6186	413.583	102.638
CAALFM_C208170WA	C2_08170W_A	2.56966	5.93669	2.40702e-16	2.98267e-15	1106.11	218.256	1161.25	267.88	1195.22	98.0075
CAALFM_C505430WA	PEX4	2.56546	5.91946	2.64369e-27	9.37598e-26	4258.44	1013.13	4495.31	667.504	5602.25	745.475
CAALFM_C113080WA	OP4	2.56142	5.90287	4.60067e-09	2.29142e-08	130.13	11.437	185.94	47.4279	173.375	23.9231
CAALFM_CR07290WA	FRE7	2.55967	5.89572	4.81684e-19	8.16612e-18	19182.2	2651.48	18256.1	4911.43	32412.5	4284.55
CAALFM_C403510CA	HWP2	2.55885	5.89237	0.000466113	0.00106336	23.9014	2.85925	36.2525	2.63489	32.9316	10.0323
CAALFM_C208880WA	BUD20	2.55494	5.87641	0.00144909	0.00301191	26.5571	2.85925	16.3721	3.51318	22.2773	4.63028
CAALFM_C102570CA	PUT4	2.55354	5.87073	4.38721e-29	1.85435e-27	770.157	139.15	798.725	134.379	810.699	131.963
CAALFM_C111200WA	C1_11200W_A	2.55219	5.86522	4.01656e-38	3.02271e-36	66877.5	11172	75586.5	13421.2	69901.3	11614.3
CAALFM_C202600CA	FGR22	2.53599	5.79975	4.72237e-20	8.93918e-19	483.34	83.8713	439.708	106.274	661.538	83.345
CAALFM_CR06460WA	GST3	2.53402	5.79185	2.38915e-19	4.18848e-18	485.996	109.605	713.356	139.649	854.285	105.725
CAALFM_C504440CA	SFC1	2.53125	5.78073	1.51241e-25	4.55273e-24	17485.2	3058.44	14412.1	2390.72	11421.5	2045.04
CAALFM_C207580WA	C2_07580W_A	2.53076	5.77877	2.12276e-25	6.35901e-24	1957.26	342.157	1756.49	368.884	2768.19	410.551
CAALFM_C202130CA	C2_02130C_A	2.52618	5.76046	3.57834e-10	2.08911e-09	176.605	36.2172	217.515	17.5659	107.512	33.1837
CAALFM_C200460WA	SAP30	2.52204	5.74394	1.52282e-15	1.71155e-14	335.948	66.7158	288.851	35.1318	265.39	53.2482
CAALFM_C300030CA	C3_00030C_A	2.51874	5.73081	4.33783e-17	5.84471e-16	8301.76	2655.29	18875.9	2373.15	10931.4	1622.14
CAALFM_C306590WA	LYS9	2.51293	5.70778	1.34881e-25	4.08014e-24	29291.2	4150.68	18519.2	4698.88	21825	3350.78
CAALFM_CR01250CA	CR_01250C_A	2.51155	5.70231	2.35351e-09	1.21944e-08	106.229	26.6863	100.572	12.2961	151.098	23.9231
CAALFM_C200250WA	STF2	2.51093	5.69986	1.89287e-20	3.68482e-19	130698	32329.5	127037	14821.2	123311	19701.8
CAALFM_C205950CA	TES15	2.50531	5.67773	1.64498e-22	3.80194e-21	1450.02	362.172	2261.69	410.164	2527.99	327.206
CAALFM_C200660CA	SOD4	2.50052	5.65889	1.55474e-18	2.47276e-17	557.7	71.4813	453.741	124.718	623.764	92.6055
CAALFM_C602890CA	HPD1	2.49447	5.63523	3.00093e-17	4.21839e-16	2094.03	461.292	1940.09	512.046	4297.58	505.472
CAALFM_CR10310WA	CR_10310W_A	2.49123	5.62259	3.4503e-11	2.29438e-10	111.54	21.9209	176.585	24.5923	156.91	32.4119
CAALFM_C403760WA	C4_03760W_A	2.48714	5.60664	0.00324247	0.00628037	19.9179	1.90617	26.897	1.75659	18.403	7.71713
CAALFM_CR03000CA	CR_03000C_A	2.48367	5.59319	2.99974e-19	5.19984e-18	7053.58	1439.16	4883.57	1116.31	6187.27	686.053
CAALFM_C203350WA	PGA17	2.47619	5.56426	1.53205e-07	6.06821e-07	110.212	13.3432	157.874	24.5923	56.1775	20.0645
CAALFM_CR08720WA	CR_08720W_A	2.47353	5.554	5.27183e-25	1.52735e-23	880.369	147.728	1081.73	203.764	959.86	174.407
CAALFM_C208660CA	C2_08660C_A	2.46832	5.53399	8.55258e-25	2.43216e-23	1007.84	192.523	1312.11	202.886	910.463	188.298
CAALFM_C203700WA	C2_03700W_A	2.46825	5.53374	2.96773e-34	1.71158e-32	2833.65	491.791	2819.51	476.914	2574.48	517.819
CAALFM_C200890WA	C2_00890W_A	2.4672	5.52971	1.42437e-13	1.26472e-12	439.521	96.2614	405.794	72.0202	303.165	40.1291
CAALFM_CR00610WA	IFF4	2.4565	5.48883	2.77263e-17	3.92429e-16	1155.24	177.274	1227.91	207.278	1676.61	354.216
CAALFM_C601520WA	C6_01520W_A	2.45416	5.47993	3.24795e-16	3.97681e-15	1023.78	176.32	942.566	134.379	1359.88	295.566
CAALFM_C107150WA	C1_07150W_A	2.45267	5.47428	4.01971e-17	5.47585e-16	2019.67	326.908	1507.4	249.436	928.866	237.688
CAALFM_C601680CA	C6_01680C_A	2.44987	5.46368	5.03661e-11	3.27512e-10	223.08	41.9357	252.598	33.3752	117.198	33.1837
CAALFM_C700770WA	C7_00770W_A	2.44701	5.45285	9.079e-24	2.38411e-22	7455.92	1300.96	5957.11	985.447	7974.3	1635.26
CAALFM_C301040CA	PRM9	2.442	5.43393	9.73087e-13	7.87014e-12	362.505	110.558	359.017	40.4016	481.383	70.9976
CAALFM_C304070CA	CDR11	2.43745	5.41682	2.20522e-21	4.6445e-20	37773.6	7354.94	43251.6	5301.39	44211.7	10462.9
CAALFM_C111340WA	PRM1	2.42937	5.38657	9.34801e-15	9.58249e-14	250.965	46.7011	242.073	33.3752	226.647	53.2482
CAALFM_C302930WA	C3_02930W_A	2.42646	5.37574	5.44255e-20	1.02085e-18	638.699	101.98	444.386	88.7078	494.943	102.638
CAALFM_C203540WA	RAD32	2.42445	5.36826	1.01305e-24	2.8416e-23	6090.88	1106.53	8575.48	1527.36	5994.53	1214.68
CAALFM_C402150CA	C4_02150C_A	2.42099	5.35538	1.4626e-21	3.12307e-20	582.929	129.619	688.798	138.771	870.751	131.963
CAALFM_C109300CA	C1_09300C_A	2.42059	5.3539	9.4623e-15	9.68356e-14	216.441	47.6542	266.631	37.7667	205.338	43.2159
CAALFM_C114180WA	C1_14180W_A	2.41552	5.3351	9.38671e-27	3.16532e-25	1862.98	364.078	1830.17	278.42	1873.23	400.519
CAALFM_C113290WA	C1_13290W_A	2.41184	5.32153	1.12922e-08	5.31128e-08	96.9336	19.0617	134.485	18.4442	75.549	20.0645
CAALFM_C205360CA	BIO32	2.40968	5.31357	1.21909e-21	2.63043e-20	6118.77	904.476	3458.02	1007.4	4616.24	759.365
CAALFM_C602730WA	SAC6	2.39619	5.26412	1.45581e-27	5.34751e-26	64556.4	10882.3	46170.5	12081	58966	9272.9
CAALFM_C307330WA	C3_07330W_A	2.39348	5.25425	1.15827e-23	3.02869e-22	1811.2	388.858	1399.82	284.568	1819.96	284.762
CAALFM_C208580WA	C2_08580W_A	2.39338	5.25385	1.04792e-07	4.25665e-07	92.95	21.9209	208.16	15.8093	114.292	40.9008
CAALFM_C300010CA	C3_00010C_A	2.39016	5.24217	1.15967e-19	2.0743e-18	5529.2	1564.96	9971.78	1465	6228.92	1115.9
CAALFM_C306940WA	C3_06940W_A	2.38737	5.23203	5.31138e-26	1.64706e-24	22594.8	4612.92	25494.9	4642.67	18296.4	3433.35
CAALFM_C110280CA	C1_10280C_A	2.38506	5.22365	1.9275e-23	4.93551e-22	5711.11	1089.37	6379.27	1412.3	5348.48	837.308
CAALFM_C104350CA	C1_04350C_A	2.37766	5.19694	6.88171e-19	1.14776e-17	1027.76	191.57	1156.57	308.282	1583.62	225.34
CAALFM_C207710WA	C2_07710W_A	2.37755	5.19655	1.59671e-07	6.30812e-07	78.3436	15.2493	81.8605	13.1744	63.9261	14.6625
CAALFM_C405200CA	C4_05200C_A	2.37605	5.19114	1.48206e-07	5.88533e-07	78.3436	19.0617	95.8938	10.5395	71.6747	17.7494
CAALFM_C303570CA	C3_03570C_A	2.37569	5.18982	6.7082e-08	2.79139e-07	86.3107	29.5456	116.944	12.2961	169.501	30.0968
CAALFM_C205450CA	MDJ2	2.37216	5.17717	5.67794e-16	6.73819e-15	1362.38	258.286	1133.18	273.15	939.52	132.735
CAALFM_C401160WA	CRD2	2.37142	5.17451	1.24623e-15	1.42153e-14	8215.45	1684.1	4386.56	963.49	5686.52	887.47
CAALFM_C704320WA	C7_04320W_A	2.36007	5.13395	5.6009e-17	7.44895e-16	659.945	203.007	727.389	131.744	892.06	110.355
CAALFM_C111850WA	C1_11850W_A	2.3467	5.0866	1.34918e-16	1.72021e-15	14394	3013.65	15406.2	2152.7	20572.6	4736
CAALFM_C405700WA	ZCF5	2.34504	5.08076	4.37383e-17	5.88038e-16	452.799	90.5429	446.725	95.7342	663.476	121.159
CAALFM_C604230WA	C6_04230W_A	2.34457	5.07909	1.07318e-11	7.61215e-11	228.391	81.9652	432.691	55.3326	264.422	45.5311
CAALFM_C702240WA	FMP45	2.34323	5.07436	3.3339e-28	1.30212e-26	12995.7	2169.22	13488.3	2416.19	12171.1	3031.29
CAALFM_C306860CA	C3_06860C_A	2.34145	5.06812	1.14131e-29	5.10362e-28	6838.47	1274.27	5380.58	1245.42	6169.84	1108.95
CAALFM_CR07160CA	CR_07160C_A	2.34043	5.06455	4.19817e-27	1.46367e-25	6146.65	988.347	4722.18	1140.91	6147.56	1230.11
CAALFM_CR00380WA	CR_00380W_A	2.33876	5.05868	1.94557e-09	1.02006e-08	244.326	24.7802	261.954	38.645	248.924	84.8884
CAALFM_C109930WA	C1_09930W_A	2.33748	5.05418	2.93311e-11	1.9589e-10	227.064	33.3579	175.415	33.3752	249.893	61.737
CAALFM_C106660WA	C1_06660W_A	2.33726	5.05344	7.77274e-17	1.0271e-15	117619	24358	59442.4	16705.2	115917	16913.6
CAALFM_C306480CA	ECM15	2.33583	5.04841	9.56319e-22	2.10016e-20	5016.65	966.427	3396.04	1012.67	5733.01	823.418
CAALFM_C202230CA	C2_02230C_A	2.33407	5.04226	1.1468e-08	5.38167e-08	83.655	16.2024	120.452	21.0791	113.324	25.4665
CAALFM_C301370CA	PGA44	2.32983	5.02746	1.95694e-07	7.6095e-07	79.6714	13.3432	73.6745	16.6876	71.6747	14.6625
CAALFM_C301250WA	PMC1	2.32698	5.01755	1.21622e-18	1.96989e-17	28887.5	4394.67	21528.2	4447.69	31798.4	7541.95
CAALFM_C302750WA	C3_02750W_A	2.31942	4.99132	0.000382576	0.000887547	3449.77	859.681	1312.11	769.387	7686.63	865.09
CAALFM_C600890WA	C6_00890W_A	2.31738	4.98425	1.12623e-26	3.71657e-25	4840.04	1015.99	5008.7	1229.61	6165	967.728
CAALFM_C300200CA	ETR1	2.30713	4.94896	6.04971e-22	1.34775e-20	12330.5	2698.18	11034.8	2855.34	12527.6	1700.08
CAALFM_C405880WA	GAT1	2.30645	4.94663	9.19458e-10	5.07511e-09	654.634	74.3405	928.532	143.162	959.86	295.566
CAALFM_C702270WA	LDG3	2.29643	4.91242	1.19417e-05	3.56174e-05	134.114	12.3901	93.5549	10.5395	51.3346	33.1837
CAALFM_C305220WA	CDR1	2.2961	4.91128	9.7596e-16	1.12154e-14	22593.5	4574.8	29620.7	4347.56	34339.9	8700.29
CAALFM_C103270WA	C1_03270W_A	2.29516	4.90808	1.54667e-21	3.2799e-20	10523.3	2447.52	9363.68	1409.66	9569.55	2144.59
CAALFM_C402190CA	C4_02190C_A	2.2869	4.88008	2.36561e-07	9.1011e-07	63.7372	20.0148	105.249	14.0527	87.172	18.5211
CAALFM_C100500CA	GLO1	2.28459	4.87225	6.77484e-21	1.37525e-19	10816.7	2357.93	7138.24	1943.67	11286.8	1700.86
CAALFM_C600850WA	C6_00850W_A	2.28216	4.86405	1.50278e-16	1.90815e-15	17454.7	3497.82	10962.3	2400.38	10104.2	2021.89
CAALFM_C202410WA	C2_02410W_A	2.2724	4.83125	6.22886e-19	1.04737e-17	15404.5	3443.49	13590	3521.09	13831.3	1900.73
CAALFM_CR01200WA	OYE22	2.27097	4.82647	3.78589e-26	1.19198e-24	1985.15	489.885	2060.55	376.789	2142.49	415.953
CAALFM_C104800CA	C1_04800C_A	2.26598	4.80982	0.000291228	0.000691483	34.5243	9.53083	37.422	9.66125	37.7745	3.85856
CAALFM_C303860WA	C3_03860W_A	2.2607	4.79223	1.67871e-17	2.45481e-16	925.517	223.975	1077.05	295.985	1559.41	223.797
CAALFM_C210350CA	ACS1	2.25474	4.77249	3.72549e-17	5.12026e-16	21342.7	4333.67	19120.3	6532.76	34539.5	4849.44
CAALFM_C101100WA	CCH1	2.25242	4.76481	5.22153e-23	1.2736e-21	9904.49	1602.13	7934.62	1926.98	10258.2	2366.84
CAALFM_CR04610CA	CR_04610C_A	2.25036	4.75801	4.59174e-12	3.43462e-11	398.357	132.479	729.728	72.0202	576.304	153.571
CAALFM_C703280CA	C7_03280C_A	2.22929	4.68903	3.53898e-18	5.45976e-17	49489.2	12357.7	37081.7	6557.35	43118.2	8743.51
CAALFM_C104750WA	IFE1	2.22811	4.68521	3.56806e-19	6.15041e-18	609.487	147.728	599.921	104.517	608.267	135.821
CAALFM_C114350WA	C1_14350W_A	2.22786	4.68439	2.34944e-27	8.38059e-26	3623.72	835.854	3523.51	764.995	4284.02	839.624
CAALFM_C207790CA	C2_07790C_A	2.22279	4.66795	3.63675e-13	3.12568e-12	277.522	59.0912	225.701	58.8458	240.207	41.6725
CAALFM_C500870CA	GIT4	2.22237	4.6666	1.01149e-11	7.19944e-11	160.671	43.8418	254.937	42.1582	205.338	47.0745
CAALFM_CR08210CA	ACO1	2.22071	4.66121	1.87411e-12	1.45657e-11	35317	8225.11	59997.9	17890.9	73574.1	10117.2
CAALFM_C400980CA	MRV1	2.21968	4.65789	3.59673e-09	1.81781e-08	118.179	20.0148	123.96	26.3489	119.135	30.8685
CAALFM_C110310WA	C1_10310W_A	2.21676	4.64849	1.15813e-25	3.52059e-24	1679.74	402.201	1630.19	360.979	1856.76	348.814
CAALFM_C204950CA	CYT1	2.21495	4.64267	1.83629e-24	5.03634e-23	51267.2	10490.6	40739.7	9970.41	39869.6	7944.78
CAALFM_C505180WA	C5_05180W_A	2.21347	4.63789	4.36053e-07	1.61712e-06	78.3436	20.0148	95.8938	14.0527	69.7376	18.5211
CAALFM_C502920WA	C5_02920W_A	2.21346	4.63787	3.45339e-22	7.89292e-21	3439.15	758.654	2674.5	720.202	3250.55	540.971
CAALFM_C207280WA	C2_07280W_A	2.21169	4.63216	7.01735e-08	2.91218e-07	80.9993	17.1555	113.435	26.3489	103.638	20.8362
CAALFM_C200510WA	C2_00510W_A	2.21055	4.62852	7.03469e-18	1.06661e-16	2291.88	560.413	1862.91	433	1871.29	309.457
CAALFM_C209260CA	GLO2	2.20582	4.61335	1.80043e-17	2.6204e-16	3941.08	921.632	3272.08	1066.25	4726.66	601.164
CAALFM_C105160CA	C1_05160C_A	2.20519	4.61135	5.57458e-10	3.20305e-09	40745.3	8021.15	37115.6	4062.12	50996.6	15859.5
CAALFM_C209810CA	C2_09810C_A	2.20381	4.60693	3.81893e-21	7.85555e-20	1033.07	209.678	969.463	225.722	831.039	179.809
CAALFM_C102270CA	C1_02270C_A	2.19932	4.59264	8.22678e-19	1.36472e-17	1735.51	502.275	2141.24	538.395	2542.52	358.075
CAALFM_C401340WA	C4_01340W_A	2.19836	4.58958	0.00679395	0.0123674	22130.1	4419.45	3015.98	3487.71	23211	2629.23
CAALFM_C111050WA	C1_11050W_A	2.19711	4.5856	9.89965e-13	7.99314e-12	257.604	93.4022	357.847	73.7768	412.614	57.8785
CAALFM_C100170WA	LEU4	2.19553	4.58058	3.77466e-16	4.59437e-15	831.239	199.194	1181.13	301.255	1403.47	245.405
CAALFM_C704310CA	C7_04310C_A	2.19445	4.57714	2.79317e-13	2.42088e-12	3063.37	1106.53	5275.33	1388.58	6440.07	734.671
CAALFM_CR01730WA	IFU5	2.19162	4.56817	7.86993e-15	8.12129e-14	9747.8	2541.87	13732.7	4149.07	18649	2531.99
CAALFM_C500600CA	C5_00600C_A	2.19152	4.56787	2.09816e-09	1.09448e-08	111.54	26.6863	155.535	27.2272	127.852	32.4119
CAALFM_CR08670CA	CR_08670C_A	2.19014	4.5635	1.20946e-17	1.79845e-16	3190.84	863.494	3065.09	909.914	4360.54	554.09
CAALFM_C105710CA	UGA4	2.19009	4.56334	3.85153e-08	1.65169e-07	138.097	28.5925	219.854	49.1845	322.536	70.9976
CAALFM_CR10200WA	CR_10200W_A	2.18918	4.56047	8.88568e-11	5.61244e-10	167.31	59.0912	287.681	42.1582	298.322	64.0522
CAALFM_C200100CA	PGA52	2.18571	4.54949	8.00162e-22	1.7635e-20	26137.5	5985.36	25263.3	7505.03	33981.6	5277.74
CAALFM_C504140WA	C5_04140W_A	2.18265	4.53987	5.22678e-06	1.65153e-05	99.5893	13.3432	79.5217	16.6876	46.4917	19.2928
CAALFM_C303720WA	GTT11	2.18254	4.53951	1.24298e-20	2.46638e-19	5051.17	1082.7	4435.67	1389.46	5856.02	908.306
CAALFM_C110190WA	C1_10190W_A	2.1661	4.48807	5.1495e-20	9.68829e-19	9939.01	1800.37	6008.56	1573.03	7631.42	1879.89
CAALFM_CR07300WA	CR_07300W_A	2.16561	4.48655	5.09091e-08	2.1459e-07	84.9829	20.0148	139.163	30.7403	124.946	27.01
CAALFM_C704250WA	TPO2	2.16471	4.48378	3.75654e-13	3.21075e-12	436.865	149.634	642.02	149.31	955.017	155.114
CAALFM_C304210WA	C3_04210W_A	2.1636	4.48032	2.08624e-11	1.41942e-10	416.947	87.6837	246.751	72.0202	281.856	51.7048
CAALFM_C704060WA	C7_04060W_A	2.16104	4.47237	3.31962e-17	4.60346e-16	890.992	220.162	1163.59	253.827	826.197	170.549
CAALFM_C401830CA	C4_01830C_A	2.1588	4.46542	8.8492e-20	1.62043e-18	1499.15	419.357	1644.23	412.799	1856.76	288.621
CAALFM_CR07530CA	ECM22	2.1529	4.44719	9.11138e-10	5.04272e-09	5753.61	1156.09	8741.54	1417.57	11625.8	3299.07
CAALFM_C504020CA	FGR42	2.1488	4.43458	2.12847e-08	9.54565e-08	167.31	46.7011	189.449	22.8357	112.355	36.2705
CAALFM_C304330CA	C3_04330C_A	2.14861	4.434	9.40895e-19	1.54012e-17	30042.8	7489.33	22253.2	5370.78	24817.9	4532.27
CAALFM_C600200CA	C6_00200C_A	2.14346	4.41821	1.19136e-16	1.54128e-15	17116.1	4588.14	13446.2	3047.68	13841.9	2415.46
CAALFM_C603230WA	ARG3	2.1415	4.41219	3.69621e-14	3.51453e-13	17761.4	4041.07	9418.64	3698.5	22343.1	3485.06
CAALFM_C201040WA	C2_01040W_A	2.14139	4.41187	1.56201e-12	1.22169e-11	574.962	184.898	468.944	137.014	924.023	125.017
CAALFM_C601060CA	CAN2	2.14027	4.40845	5.55256e-23	1.34372e-21	33946.7	7678.04	28050.1	6291.23	25569.5	5894.34
CAALFM_C113220CA	AKR1	2.13725	4.39922	1.5616e-19	2.75332e-18	12338.5	2263.57	8281.95	2228.23	12108.2	2947.17
CAALFM_CR07480WA	CR_07480W_A	2.13697	4.39838	2.80293e-19	4.87235e-18	24834.9	4088.73	22035.7	5768.64	26950.7	6925.35
CAALFM_C305080WA	C3_05080W_A	2.13137	4.38134	3.6719e-14	3.49681e-13	289.473	73.3874	292.359	74.6551	390.337	74.0844
CAALFM_C702140WA	C7_02140W_A	2.13084	4.37971	8.63885e-09	4.139e-08	147.392	37.1703	194.126	28.1054	219.867	62.5087
CAALFM_C104360CA	C1_04360C_A	2.12901	4.37418	8.73514e-17	1.14935e-15	56666.3	15251.2	41516.2	9639.29	48252.6	8587.62
CAALFM_C208090WA	C2_08090W_A	2.12738	4.36925	3.71228e-15	4.03318e-14	483.34	158.212	845.502	153.702	659.601	143.539
CAALFM_C101140CA	C1_01140C_A	2.12715	4.36855	3.82553e-14	3.62632e-13	7042.96	1524.93	7439.95	1407.03	10303.7	2741.12
CAALFM_C208080CA	IFM3	2.12337	4.3571	1.43996e-15	1.63646e-14	1009.17	390.764	1544.83	281.933	1424.78	241.546
CAALFM_C603170CA	MDR1	2.12036	4.34803	2.0606e-11	1.40353e-10	493.963	117.229	613.954	128.231	914.337	219.166
CAALFM_C109980CA	C1_09980C_A	2.11632	4.33585	4.61933e-15	4.94894e-14	4716.55	1216.13	2826.53	918.697	5343.64	838.08
CAALFM_CR09920WA	CR_09920W_A	2.11242	4.32416	6.30291e-22	1.39911e-20	42814.1	12866.6	63312.1	12201.3	60177.7	13391.5
CAALFM_C113180WA	C1_13180W_A	2.11089	4.31956	5.29677e-11	3.42231e-10	592.224	112.464	487.655	74.6551	301.228	131.963
CAALFM_C402610CA	SUL2	2.10752	4.3095	1.39492e-10	8.65132e-10	289.473	60.9973	445.555	129.988	413.583	75.6279
CAALFM_C601490CA	C6_01490C_A	2.10456	4.30066	4.03563e-14	3.81376e-13	638.699	141.056	750.778	199.373	1038.32	223.797
CAALFM_C300600WA	IFF11	2.10332	4.29698	2.7402e-10	1.63696e-09	144.736	38.1233	168.399	33.3752	159.815	38.5856
CAALFM_C500810CA	C5_00810C_A	2.10281	4.29544	7.24723e-05	0.000190552	46.475	18.1086	52.6246	14.931	70.7062	6.94542
CAALFM_C305620WA	ATO5	2.10053	4.28866	4.22128e-11	2.77713e-10	213.785	71.4813	309.901	82.5598	419.394	66.3673
CAALFM_C503910CA	C5_03910C_A	2.09884	4.28365	1.15307e-05	3.44749e-05	138.097	28.5925	107.588	25.4706	48.4289	14.6625
CAALFM_C111240CA	CHO1	2.09214	4.2638	1.12309e-17	1.67406e-16	9241.89	2124.42	6505.57	2244.04	9124	1465.48
CAALFM_C402340WA	C4_02340W_A	2.09151	4.26193	9.21951e-21	1.84122e-19	11561.7	2956.46	10737.8	2901.89	11094.1	1977.9
CAALFM_C202220CA	C2_02220C_A	2.08636	4.24675	2.82456e-07	1.0733e-06	82.3272	21.9209	156.704	26.3489	121.072	36.2705
CAALFM_C110240CA	C1_10240C_A	2.0856	4.24452	1.40795e-22	3.26633e-21	1492.51	343.11	1431.39	379.424	1468.36	312.544
CAALFM_C306170CA	C3_06170C_A	2.08469	4.24185	0.00211732	0.00426854	38.5079	8.57775	32.7442	13.1744	30.0259	2.31514
CAALFM_C302480CA	CCP1	2.08232	4.23489	1.52544e-15	1.71155e-14	67954.4	15175	40057.9	11525.9	45529.9	9556.12
CAALFM_C702220CA	C7_02220C_A	2.08196	4.23381	9.45317e-25	2.67594e-23	7227.53	1404.84	6261.16	1584.44	6116.57	1640.66
CAALFM_C208390WA	C2_08390W_A	2.08134	4.23199	8.63292e-23	2.02562e-21	10956.2	2834.47	10924.9	2836.02	14685.6	2970.32
CAALFM_C405810WA	C4_05810W_A	2.08017	4.22857	5.46264e-16	6.49518e-15	23468.6	3975.31	14163	3697.62	12484	4178.05
CAALFM_C404360WA	C4_04360W_A	2.07879	4.22452	3.46324e-12	2.61907e-11	355.866	87.6837	480.638	86.0729	263.453	86.4318
CAALFM_C701380WA	C7_01380W_A	2.07526	4.21421	3.39233e-06	1.10821e-05	147.392	13.3432	189.449	35.1318	127.852	60.9653
CAALFM_C102730WA	C1_02730W_A	2.06776	4.19235	1.46419e-15	1.66095e-14	1533.68	290.69	1174.11	281.933	1582.66	449.909
CAALFM_C505190WA	PCL5	2.06654	4.18882	4.12143e-17	5.60206e-16	12094.1	2356.02	8775.45	2215.06	12559.5	3408.66
CAALFM_C304340WA	ATF1	2.06629	4.18808	1.52203e-15	1.71155e-14	4035.36	1086.52	3498.95	1073.28	6567.92	1207.73
CAALFM_CR08980CA	CR_08980C_A	2.06611	4.18756	4.51495e-15	4.84552e-14	3563.97	754.842	4833.28	1416.69	4865.16	995.51
CAALFM_C201150WA	PEX12	2.06598	4.18719	4.03934e-20	7.69344e-19	9569.87	2437.99	8241.02	1635.39	7771.87	2036.55
CAALFM_C208870CA	PIR1	2.06335	4.17957	1.07672e-14	1.09463e-13	52148.9	10616.4	45240.8	11445.1	71553.7	18359
CAALFM_CR06870CA	CR_06870C_A	2.05965	4.16887	1.03514e-05	3.1221e-05	78.3436	16.2024	152.027	18.4442	80.3919	39.3574
CAALFM_C405800CA	C4_05800C_A	2.05065	4.14292	1.34572e-19	2.39321e-18	8555.39	1981.46	5895.13	1602.89	6872.06	1562.72
CAALFM_C201650WA	C2_01650W_A	2.04673	4.13168	2.26226e-11	1.52907e-10	439.521	178.227	465.436	93.9776	655.727	106.496
CAALFM_C114340CA	RIM101	2.04242	4.11937	8.53899e-18	1.28209e-16	19982.9	4475.68	22115.2	4627.74	24560.2	7077.38
CAALFM_C404190CA	C4_04190C_A	2.04038	4.11354	1.41267e-10	8.75258e-10	273.539	47.6542	239.734	77.29	351.594	84.8884
CAALFM_C102530CA	DIP5	2.03929	4.11043	1.25007e-17	1.85437e-16	99785.8	24133	87657.4	15666.2	85041.1	26491.4
CAALFM_C501040WA	C5_01040W_A	2.0382	4.10731	6.73227e-13	5.56901e-12	439.521	127.713	396.439	94.8559	379.682	74.0844
CAALFM_C102110CA	HGT2	2.03625	4.10179	1.81113e-11	1.23771e-10	15234.5	3951.48	24346.5	3009.04	18199.6	7125.22
CAALFM_C602660CA	C6_02660C_A	2.03203	4.08979	3.90879e-16	4.72038e-15	809.993	244.942	846.672	227.478	915.306	157.429
CAALFM_C105410CA	TRP99	2.03043	4.08526	1.57336e-17	2.31171e-16	6691.07	1756.53	5234.4	1427.23	5510.24	1085.03
CAALFM_C104470CA	C1_04470C_A	2.02655	4.0743	5.16116e-13	4.33917e-12	11201.8	1799.42	5662.41	1813.68	9201.49	2783.57
CAALFM_C501440CA	C5_01440C_A	2.02493	4.06973	6.47603e-12	4.72942e-11	2773.89	643.331	1655.92	705.271	2456.31	344.184
CAALFM_C108370WA	SDS24	2.02478	4.06929	1.30567e-12	1.03697e-11	17323.2	4763.51	23513.9	5389.22	34027.1	8244.21
CAALFM_C703580CA	C7_03580C_A	2.02164	4.06045	2.26644e-21	4.74885e-20	3439.15	870.165	3261.56	832.624	4190.07	979.304
CAALFM_C207180WA	C2_07180W_A	2.02089	4.05834	6.65116e-08	2.77326e-07	179.261	52.4196	264.293	56.2109	127.852	32.4119
CAALFM_C205990CA	C2_05990C_A	2.01559	4.04345	3.03272e-17	4.2534e-16	1797.92	588.052	1742.46	447.052	2404.01	436.018
CAALFM_C304650WA	C3_04650W_A	2.01495	4.04166	1.56367e-17	2.30295e-16	1238.89	294.503	909.821	235.383	1021.85	254.665
CAALFM_C205920CA	COX8	2.01491	4.04155	2.42022e-17	3.46524e-16	61332.4	16627.5	52915.8	11705.9	44205.9	10873.4
CAALFM_C402560CA	UME7	2.0136	4.03789	9.01198e-16	1.04416e-14	788.747	210.631	626.818	145.797	708.03	169.777
CAALFM_C501210WA	VPS1	2.0129	4.03594	2.24232e-16	2.79345e-15	10326.7	2305.51	8929.82	3399	13654	2450.19
CAALFM_CR06100CA	CR_06100C_A	2.01138	4.03169	6.4117e-12	4.68798e-11	884.353	224.928	1239.6	205.521	558.869	234.601
CAALFM_C104940CA	C1_04940C_A	2.01082	4.0301	4.85114e-12	3.61114e-11	264.244	58.1381	273.648	65.8721	217.93	63.2805
CAALFM_C200610CA	ATP18	2.00972	4.02705	6.3585e-20	1.1829e-18	14158.9	4096.35	13814.6	3263.75	12685.5	2737.27
CAALFM_C406620CA	C4_06620C_A	2.00039	4.00109	3.88074e-19	6.65224e-18	3339.56	1107.48	3879.02	837.894	3630.23	767.083
CAALFM_CR07220CA	CR_07220C_A	1.99637	3.98996	6.36399e-20	1.1829e-18	1201.71	267.816	1039.63	302.134	1194.26	290.936
CAALFM_C701880CA	C7_01880C_A	1.99177	3.97724	3.54301e-14	3.39502e-13	337.276	90.5429	385.914	86.0729	332.222	88.747
CAALFM_C701750WA	C7_01750W_A	1.99063	3.97412	2.24036e-14	2.20499e-13	2472.47	572.803	2425.41	774.656	2059.2	403.606
CAALFM_C303690WA	C3_03690W_A	1.99014	3.97275	3.27122e-09	1.66557e-08	242.998	67.6689	361.356	58.8458	381.62	121.159
CAALFM_C406560WA	PGA15	1.9849	3.95834	2.13789e-15	2.36432e-14	585.585	174.414	570.685	130.866	710.936	166.69
CAALFM_C206590CA	GIT1	1.98355	3.95465	3.6001e-08	1.55249e-07	256.276	84.8244	693.476	148.432	381.62	103.41
CAALFM_C300210CA	C3_00210C_A	1.98338	3.95418	7.06809e-13	5.83117e-12	1295.99	405.06	984.665	251.192	1149.7	212.221
CAALFM_C108080CA	C1_08080C_A	1.97871	3.94141	6.67349e-14	6.13742e-13	22116.8	6244.6	15895	4426.61	16822.3	3241.97
CAALFM_C107620CA	PIR32	1.97803	3.93955	0.000273228	0.000653523	88.9664	23.8271	59.6412	9.66125	34.8688	13.1191
CAALFM_C500450CA	IFG3	1.97595	3.93387	4.37568e-14	4.10994e-13	22998.5	4798.77	17307.7	4483.7	11405	3862.42
CAALFM_C208820CA	SPO11	1.97486	3.93089	4.86103e-08	2.05603e-07	335.948	98.1676	293.528	39.5233	190.81	70.9976
CAALFM_CR01310WA	ATP3	1.97315	3.92624	1.28748e-24	3.59504e-23	60778.7	16768.5	62543.8	16853.6	68924.9	15343.2
CAALFM_C111470CA	DPP1	1.96643	3.90799	2.71518e-13	2.35659e-12	387.734	101.027	347.323	115.935	461.043	89.5187
CAALFM_C302900WA	C3_02900W_A	1.96375	3.90075	0.0204397	0.0336267	15.9343	8.57775	16.3721	4.39148	23.2459	1.54343
CAALFM_C304450CA	C3_04450C_A	1.96255	3.89749	1.86592e-05	5.38316e-05	53.1143	25.7333	83.03	17.5659	91.0463	15.4343
CAALFM_C601690WA	ACF2	1.96212	3.89633	5.31989e-13	4.46047e-12	2554.8	553.741	1853.56	788.709	2377.86	399.747
CAALFM_C305060WA	C3_05060W_A	1.95672	3.88179	5.84184e-19	9.84973e-18	2177.69	585.193	1806.78	505.898	2442.75	564.894
CAALFM_C107980CA	C1_07980C_A	1.95394	3.87432	5.9743e-15	6.24872e-14	4312.88	1222.81	5163.06	1163.74	6606.67	1764.14
CAALFM_C402020WA	CAT2	1.95022	3.86432	9.19852e-12	6.60048e-11	4068.55	1296.19	5167.74	1950.69	8353.98	1305.74
CAALFM_C402180CA	ZCF26	1.94762	3.85736	3.2042e-10	1.88855e-09	305.407	118.182	396.439	129.109	612.141	94.149
CAALFM_C401940WA	PHO89	1.94608	3.85327	2.36259e-07	9.09517e-07	1809.87	222.068	1319.12	547.178	2912.51	797.951
CAALFM_CR09700WA	CR_09700W_A	1.94488	3.85006	3.37445e-17	4.669e-16	1625.3	503.228	2005.58	517.316	2454.38	560.264
CAALFM_C107330WA	RME1	1.94464	3.84943	0.0234246	0.0379495	426.242	111.511	1341.34	100.126	990.855	504.7
CAALFM_C504490CA	CAR1	1.94391	3.84748	5.22713e-13	4.38866e-12	19658.9	5121.87	12459.2	3630.87	23384.4	5672.86
CAALFM_C114320CA	C1_14320C_A	1.94019	3.83755	1.59524e-13	1.41237e-12	1755.43	467.011	2218.42	761.482	2500.87	459.169
CAALFM_C201590WA	COX13	1.93979	3.83651	2.21e-14	2.17858e-13	76134	21412.9	57213.5	13946.4	52170.5	12997.2
CAALFM_C202330WA	C2_02330W_A	1.93876	3.83375	1.12566e-11	7.95702e-11	2314.46	689.079	1512.08	482.184	1929.41	331.065
CAALFM_C204390WA	C2_04390W_A	1.93653	3.82783	7.69419e-10	4.3047e-09	199.179	77.1998	278.326	50.0628	226.647	57.1068
CAALFM_C403890WA	PTP2	1.93628	3.82718	2.56113e-08	1.13133e-07	4740.45	1084.61	6620.18	1131.24	8452.78	2960.29
CAALFM_C208920WA	C2_08920W_A	1.9353	3.82457	1.52447e-15	1.71155e-14	10345.3	2204.48	9266.61	2125.47	10411.2	3519.01
CAALFM_C504260WA	C5_04260W_A	1.93152	3.81456	1.089e-10	6.82256e-10	382.423	88.6368	288.851	121.205	520.126	102.638
CAALFM_C702040CA	CUP9	1.93117	3.81365	1.26371e-08	5.87225e-08	28300.6	7287.28	35473.7	6268.39	52230.5	16861.9
CAALFM_C601070CA	CIP1	1.92623	3.80061	8.84677e-13	7.19281e-12	3656.92	896.851	2930.61	793.101	2016.58	574.154
CAALFM_C305710WA	RCT1	1.92584	3.79957	2.03452e-12	1.57528e-11	106104	32666.9	81368.2	33958.4	137630	18938.6
CAALFM_C103670CA	DAO1	1.92516	3.7978	4.07916e-16	4.89737e-15	4886.52	1589.74	5058.98	1580.93	6010.02	1031.78
CAALFM_C501200WA	C5_01200W_A	1.92386	3.79437	1.54754e-10	9.55941e-10	3415.25	1130.36	2058.21	737.768	3634.1	533.254
CAALFM_C106350WA	C1_06350W_A	1.92177	3.78888	8.99685e-12	6.47836e-11	3667.54	787.247	5063.66	873.025	3022.93	1440.79
CAALFM_C203020CA	C2_03020C_A	1.92136	3.7878	3.19162e-09	1.62772e-08	5389.77	1036	5344.32	2658.6	7518.1	1124.39
CAALFM_C703360WA	CPY1	1.92006	3.78439	5.87768e-14	5.44612e-13	25476.3	6270.34	20778.5	8493.11	26499.3	4462.04
CAALFM_C307120WA	C3_07120W_A	1.91404	3.76863	7.4922e-14	6.8597e-13	1353.09	405.06	1164.76	425.973	1613.65	266.241
CAALFM_C100270WA	C1_00270W_A	1.91309	3.76616	2.60983e-14	2.5483e-13	1833.77	405.06	1132.01	416.312	1869.35	462.256
CAALFM_C600930CA	C6_00930C_A	1.91031	3.7589	7.77885e-21	1.56627e-19	6215.7	1868.04	6433.07	1813.68	6771.32	1485.55
CAALFM_C206890CA	C2_06890C_A	1.90993	3.75791	2.14247e-10	1.29113e-09	1258.81	325.955	1607.97	483.062	995.698	219.166
CAALFM_C301970CA	C3_01970C_A	1.90881	3.755	2.77379e-08	1.21917e-07	219.096	44.7949	161.382	43.9148	127.852	46.3028
CAALFM_CR08830WA	CR_08830W_A	1.90843	3.75401	4.35747e-13	3.70896e-12	26344.7	6358.02	19715.5	6213.94	35703.7	9208.08
CAALFM_C301620WA	C3_01620W_A	1.90356	3.74135	1.89748e-11	1.29528e-10	839.206	237.318	1101.61	234.505	549.183	193.7
CAALFM_CR04960CA	CRG1	1.9022	3.73784	1.45751e-11	1.01173e-10	4068.55	1153.23	4926.83	750.942	4603.65	1733.27
CAALFM_C202320CA	CPR3	1.90101	3.73474	9.50181e-14	8.6229e-13	13935.9	4725.39	11404.3	3102.14	13282.1	2515.01
CAALFM_CR04530WA	FUM11	1.89961	3.73112	8.4292e-19	1.39455e-17	11495.3	3452.07	14399.3	3794.24	11842.8	2868.46
CAALFM_C107160CA	C1_07160C_A	1.89906	3.72971	7.36667e-10	4.1327e-09	175467	46094.9	105646	19252.2	115179	40905.4
CAALFM_C108030WA	PFY1	1.8974	3.72542	1.02229e-16	1.33656e-15	11415.6	3265.26	9108.74	2584.82	9328.37	2163.88
CAALFM_C302810CA	FAA21	1.88981	3.70586	5.82e-12	4.28072e-11	1633.26	546.117	2176.32	721.959	2219.01	359.618
CAALFM_C602520WA	ISA1	1.88961	3.70536	6.48137e-14	5.96963e-13	31429.1	8186.99	22618.1	4896.5	22650.2	7615.26
CAALFM_C209880CA	C2_09880C_A	1.87779	3.67512	0.0105188	0.0184251	18815.7	3889.53	18064.3	2251.95	28174	11559.5
CAALFM_C303140CA	DAL4	1.8769	3.67285	1.69765e-08	7.7201e-08	193.867	57.185	212.837	72.8985	205.338	37.0422
CAALFM_C107520CA	IST2	1.8768	3.67259	9.87069e-18	1.47845e-16	1949.29	463.199	2052.36	635.886	1942.97	519.363
CAALFM_C302910WA	C3_02910W_A	1.8746	3.667	3.92591e-06	1.27175e-05	90.2943	35.2641	92.3855	21.0791	101.701	21.608
CAALFM_C200080CA	FAV3	1.87217	3.66083	4.89027e-12	3.63151e-11	1866.97	731.968	2464	815.936	3046.18	468.43
CAALFM_CR08160WA	PTC5	1.87058	3.65679	1.23113e-18	1.98882e-17	6494.55	1845.17	8161.5	2253.71	8319.11	2183.95
CAALFM_C703780CA	C7_03780C_A	1.86895	3.65267	2.46085e-11	1.65064e-10	4008.8	1360.05	2709.58	774.656	3660.25	707.661
CAALFM_C205660WA	PNG2	1.86772	3.64956	8.98724e-14	8.19206e-13	40080	8767.41	45098.1	14895.9	54287.8	14550.6
CAALFM_CR04970CA	CR_04970C_A	1.86446	3.64132	0.000281694	0.000670912	31.8686	15.2493	72.505	17.5659	67.8004	14.6625
CAALFM_C113160WA	PSA2	1.86371	3.63941	1.35764e-16	1.72742e-15	20245.8	5589.83	15387.4	4906.16	16643.1	3868.6
CAALFM_CR00150CA	POT1	1.86249	3.63634	2.3863e-09	1.23332e-08	4069.88	1507.78	6597.96	2525.1	8217.41	1161.43
CAALFM_C100490CA	TTR1	1.85958	3.62903	2.95015e-10	1.7522e-09	32403.7	8836.04	19093.4	5567.51	17544.8	4621.79
CAALFM_C701670WA	C7_01670W_A	1.85952	3.62888	4.47143e-11	2.92921e-10	520.52	131.526	707.509	184.442	769.05	233.829
CAALFM_CR03260WA	CR_03260W_A	1.85741	3.62356	9.50578e-11	5.98573e-10	9044.04	2347.44	10604.4	1947.18	11696.5	4354.78
CAALFM_CR05940WA	CEK2	1.8535	3.61375	3.25857e-09	1.6605e-08	1214.99	304.987	1599.79	370.641	2108.59	686.053
CAALFM_C104310CA	GIG1	1.85179	3.60948	1.43291e-11	9.96896e-11	454.127	152.493	528.585	97.4908	513.346	164.375
CAALFM_C305270CA	HGT5	1.8517	3.60925	6.0588e-10	3.45873e-09	4421.77	1220.9	3877.85	1703.89	4579.43	644.38
CAALFM_CR06030CA	CR_06030C_A	1.85107	3.60769	2.97527e-15	3.25539e-14	1136.65	391.717	1657.09	433	1622.37	399.747
CAALFM_CR03240CA	CR_03240C_A	1.84936	3.6034	3.67852e-11	2.43826e-10	1487.2	477.495	2083.94	683.314	3002.59	663.673
CAALFM_C210300CA	C2_10300C_A	1.84857	3.60143	7.13875e-07	2.5732e-06	362.505	64.8097	460.758	198.495	397.117	75.6279
CAALFM_C107860WA	C1_07860W_A	1.84729	3.59823	1.88587e-07	7.35169e-07	265.571	81.0121	374.22	123.84	655.727	155.114
CAALFM_C406060WA	VPS13	1.8469	3.59725	1.30383e-18	2.08986e-17	5083.04	1392.45	4993.49	1454.46	4305.33	1151.4
CAALFM_C113600WA	C1_13600W_A	1.84076	3.582	5.00599e-07	1.8443e-06	144.736	40.0295	153.196	43.9148	104.606	28.5534
CAALFM_CR01340WA	CR_01340W_A	1.83938	3.57857	1.47001e-07	5.84498e-07	148.72	71.4813	202.312	36.8884	197.59	45.5311
CAALFM_C208900WA	C2_08900W_A	1.83934	3.57847	2.75612e-12	2.10235e-11	11140.7	3586.45	8828.07	2395.99	8166.08	1880.66
CAALFM_CR01470WA	CSP37	1.8375	3.57389	1.98321e-15	2.1972e-14	95406.6	30998.1	82317.8	21506.8	80706.7	19806.8
CAALFM_C301460CA	FOX3	1.83569	3.56942	8.0257e-13	6.56852e-12	3060.71	1172.29	3104.85	1093.48	4608.49	753.963
CAALFM_C702130WA	C7_02130W_A	1.83515	3.56808	1.02867e-06	3.61293e-06	156.687	41.9357	101.741	26.3489	148.192	45.5311
CAALFM_C500640CA	SAM51	1.83136	3.55873	1.29943e-12	1.03335e-11	7020.38	1932.85	5713.87	1646.8	4268.52	1198.47
CAALFM_C304920CA	C3_04920C_A	1.8307	3.5571	8.75898e-20	1.60868e-18	7429.36	2369.37	8256.22	2405.65	9335.15	2259.58
CAALFM_C306730WA	C3_06730W_A	1.8305	3.5566	1.76395e-11	1.2068e-10	1880.25	670.971	1391.63	469.888	2068.88	361.933
CAALFM_C113190WA	C1_13190W_A	1.8303	3.55611	1.90348e-13	1.67089e-12	81555.7	26877	61774.3	16324	69178.7	16558.6
CAALFM_C106980CA	C1_06980C_A	1.82625	3.54614	2.82999e-14	2.75022e-13	1416.82	451.762	1795.08	508.533	2207.39	567.981
CAALFM_C505300WA	RIB5	1.82581	3.54505	1.95484e-15	2.17045e-14	6460.03	2001.48	6157.08	2143.92	6928.23	1369.02
CAALFM_C111270WA	C1_11270W_A	1.82568	3.54474	4.92266e-16	5.87577e-15	33118.1	8014.48	27882.9	10274.3	40394.5	10315.5
CAALFM_C111950WA	C1_11950W_A	1.8166	3.52251	2.43411e-11	1.63448e-10	1272.09	383.14	1050.15	425.973	1307.58	222.253
CAALFM_C204170CA	C2_04170C_A	1.81578	3.5205	1.24176e-13	1.10735e-12	39713.6	13570	36081.8	8622.22	31220.2	8206.39
CAALFM_C305360CA	C3_05360C_A	1.81395	3.51604	7.90382e-18	1.18962e-16	8143.75	2669.59	8231.66	2115.81	9807.82	2661.64
CAALFM_CR07700WA	CR_07700W_A	1.81202	3.51133	6.70027e-10	3.77947e-09	1115.4	451.762	1983.36	659.6	2427.26	463.028
CAALFM_C701940CA	C7_01940C_A	1.81172	3.51061	2.95366e-10	1.7526e-09	13545.5	4408.96	20618.3	4351.07	24208.6	7866.84
CAALFM_C206370CA	SCP1	1.80894	3.50385	2.88248e-13	2.49478e-12	2279.93	617.598	1450.1	555.961	1932.31	442.963
CAALFM_C108040WA	C1_08040W_A	1.80522	3.49483	1.764e-13	1.55066e-12	1770.03	524.196	2002.07	628.859	1596.22	383.541
CAALFM_C210150WA	C2_10150W_A	1.8045	3.49309	1.00132e-11	7.13531e-11	784.764	256.379	665.409	258.219	918.211	164.375
CAALFM_CR01810CA	CR_01810C_A	1.80422	3.49241	2.51486e-09	1.29219e-08	235.031	56.2319	271.309	93.9776	296.385	79.4864
CAALFM_C200930CA	VPS24	1.80322	3.48999	4.31846e-15	4.65082e-14	7984.41	2376.99	7245.83	1636.26	7845.48	2598.36
CAALFM_C304100WA	C3_04100W_A	1.80266	3.48864	3.3632e-10	1.97284e-09	1078.22	347.875	732.067	180.051	824.259	227.655
CAALFM_C206140CA	C2_06140C_A	1.80085	3.48426	1.69127e-06	5.74083e-06	119.507	50.5134	221.023	39.5233	115.261	40.9008
CAALFM_CR03250CA	CR_03250C_A	1.79956	3.48113	3.86561e-08	1.65657e-07	5457.49	1883.29	8290.13	1515.06	10936.2	3691.87
CAALFM_C400070CA	C4_00070C_A	1.79943	3.48083	3.46276e-14	3.33365e-13	14982.2	4875.02	17646.8	6433.51	22598.8	4558.51
CAALFM_CR06790CA	CR_06790C_A	1.79735	3.47582	1.68804e-14	1.68015e-13	1041.04	299.268	1095.76	273.15	1201.04	387.4
CAALFM_C601500CA	TRY5	1.79565	3.47172	6.11213e-10	3.47952e-09	2331.72	467.011	2455.82	798.37	3292.19	1061.11
CAALFM_C402890CA	QCR9	1.79412	3.46804	5.97731e-13	4.97116e-12	28949.9	9872.04	23915	7219.59	24944.7	5345.66
CAALFM_C406360CA	C4_06360C_A	1.79012	3.45844	7.67177e-07	2.75407e-06	106.229	46.7011	162.552	34.2535	184.03	50.1613
CAALFM_C307340WA	GCY1	1.79011	3.4584	5.12181e-15	5.45884e-14	3018.22	893.992	3435.8	730.742	2393.35	933.001
CAALFM_C702570CA	RBP1	1.78923	3.45629	3.06541e-13	2.64568e-12	28972.5	9387.87	20998.4	6313.19	24282.2	5783.22
CAALFM_C202010CA	CHT4	1.78783	3.45295	1.89433e-10	1.15058e-09	1281.38	439.371	882.924	387.328	1662.08	282.447
CAALFM_C209710CA	C2_09710C_A	1.78588	3.4483	2.05684e-17	2.9656e-16	3826.88	1342.89	4384.22	1229.61	5125.71	1295.71
CAALFM_C209050CA	C2_09050C_A	1.78523	3.44674	1.23415e-16	1.58715e-15	6171.88	1466.8	4498.82	1695.11	5835.68	1626.77
CAALFM_C202360CA	C2_02360C_A	1.77472	3.42173	2.58868e-12	1.98198e-11	952.074	326.908	763.642	240.653	933.709	207.591
CAALFM_CR04250WA	CR_04250W_A	1.77452	3.42125	7.7345e-05	0.00020276	49.1307	22.874	79.5217	20.2008	89.1091	20.8362
CAALFM_C200760CA	C2_00760C_A	1.77443	3.42104	9.59468e-12	6.85287e-11	39052.3	12017.4	32833.1	6724.23	25194.6	9635.61
CAALFM_CR00970WA	ATO9	1.77161	3.41436	2.23145e-08	9.94242e-08	232.375	103.886	299.376	60.6024	241.176	62.5087
CAALFM_C200490WA	C2_00490W_A	1.77115	3.41326	1.21981e-16	1.57478e-15	6437.45	1943.34	6629.53	1537.02	6247.32	2177.77
CAALFM_C203030WA	LIG4	1.76947	3.4093	9.49249e-12	6.78773e-11	2540.19	816.792	2942.3	1200.63	3992.48	762.452
CAALFM_C702290WA	C7_02290W_A	1.76815	3.40617	1.8717e-16	2.33811e-15	2410.06	741.499	2179.83	570.014	2353.64	726.954
CAALFM_C405100CA	MYO5	1.76814	3.40613	1.38421e-12	1.09372e-11	7587.38	1706.02	7574.44	3127.61	8907.04	2232.57
CAALFM_C701510WA	C7_01510W_A	1.76571	3.40041	2.98358e-15	3.2587e-14	18574.1	5926.27	22218.1	5517.45	24455.6	7744.14
CAALFM_C200600CA	C2_00600C_A	1.76551	3.39993	2.3106e-15	2.55075e-14	8454.47	2885.94	8623.42	2063.12	9925.98	2993.47
CAALFM_C104610WA	ATP1	1.76432	3.39713	4.22801e-11	2.7786e-10	32225.8	10474.4	47103.7	17529.9	53192.3	11006.2
CAALFM_C502220CA	C5_02220C_A	1.76379	3.39589	5.606e-08	2.35658e-07	4885.19	1913.79	3635.78	1135.64	3943.08	622.001
CAALFM_C400600CA	MUC1	1.75705	3.38006	6.40502e-12	4.68798e-11	4420.44	1308.58	5718.54	2173.78	6390.67	1408.38
CAALFM_C400270WA	ATP2	1.75703	3.38001	5.11992e-11	3.3223e-10	46230.7	16354	71981.1	25655.9	76453.7	15584
CAALFM_C205760CA	C2_05760C_A	1.7554	3.37621	2.02262e-13	1.77295e-12	18773.2	6657.29	15890.3	4908.79	17446	3869.37
CAALFM_C600790CA	CTR1	1.7548	3.37478	1.66567e-11	1.14908e-10	127095	26186.9	66056.8	29591.5	112030	34650.7
CAALFM_C700060CA	C7_00060C_A	1.7537	3.37221	5.21126e-12	3.85596e-11	4607.67	1845.17	5375.9	1842.66	6075.89	1075.77
CAALFM_C109690WA	MLS1	1.75319	3.37104	4.90142e-10	2.82944e-09	44236.2	14432.5	55411.4	23310.8	63572.6	10675.9
CAALFM_C700240WA	C7_00240W_A	1.75278	3.37008	3.02073e-13	2.61077e-12	5727.05	1523.98	3867.33	1723.22	5344.61	1186.12
CAALFM_C404410CA	LYS4	1.75272	3.36992	9.57084e-14	8.67279e-13	3358.15	1028.38	4268.44	1472.9	4153.26	994.738
CAALFM_CR02400WA	PHO112	1.74734	3.35739	1.95688e-05	5.63506e-05	70.3764	29.5456	142.671	28.1054	125.915	43.2159
CAALFM_C503150WA	C5_03150W_A	1.74684	3.35623	4.08688e-11	2.69734e-10	6503.85	1991.94	5854.2	1497.49	8658.11	2771.99
CAALFM_C203290WA	C2_03290W_A	1.74617	3.35468	4.29961e-12	3.22393e-11	2238.77	861.587	2025.46	715.811	2711.05	503.157
CAALFM_C111280WA	C1_11280W_A	1.74058	3.3417	7.45292e-13	6.13227e-12	2908.01	819.652	2872.14	1216.44	3877.22	854.286
CAALFM_C304440CA	C3_04440C_A	1.74032	3.34109	0.000130113	0.000330015	59.7536	37.1703	129.807	15.8093	105.575	35.4988
CAALFM_C406430CA	C4_06430C_A	1.73886	3.33772	8.3552e-17	1.10171e-15	2363.59	741.499	2472.19	635.007	2456.31	807.983
CAALFM_C208460CA	C2_08460C_A	1.73259	3.32323	2.09123e-11	1.42125e-10	520.52	160.118	461.927	144.919	417.457	116.529
CAALFM_C102620CA	HOM6	1.72879	3.31451	2.32949e-17	3.35089e-16	8806.35	2627.65	7180.34	2526.86	8596.12	2262.66
CAALFM_C601430CA	FRP6	1.72753	3.31161	3.8329e-09	1.92927e-08	17637.9	5862.42	13366.7	5151.2	30686.5	7615.26
CAALFM_C100350CA	HMX1	1.7216	3.29803	4.59009e-13	3.88552e-12	56573.4	20160.6	45309.8	13703.2	50781.5	12426.9
CAALFM_C101630WA	C1_01630W_A	1.71942	3.29304	1.7496e-14	1.73861e-13	11556.3	3567.39	8955.54	3666.88	13669.5	3146.27
CAALFM_C106230CA	MDM34	1.71604	3.28533	1.66654e-11	1.14908e-10	14132.4	4517.62	16872.6	4508.29	21771.7	7038.02
CAALFM_C105770CA	PRC3	1.71459	3.28203	1.40817e-12	1.11123e-11	7510.36	2330.29	5324.44	2342.41	7888.09	1642.2
CAALFM_CR00930WA	ATO10	1.71294	3.27829	7.97745e-13	6.54639e-12	1262.79	323.095	983.496	351.318	891.091	282.447
CAALFM_C700400WA	LEU2	1.71145	3.2749	5.19503e-11	3.36043e-10	2529.57	934.022	3059.25	1253.33	4331.48	842.71
CAALFM_C106050CA	C1_06050C_A	1.70974	3.27102	1.01464e-14	1.03493e-13	12221.6	3789.46	11196.2	3398.12	9179.21	2778.17
CAALFM_C405830WA	C4_05830W_A	1.70835	3.26787	1.20689e-08	5.63792e-08	209.801	70.5282	214.007	59.7241	187.904	57.1068
CAALFM_C200920WA	C2_00920W_A	1.70725	3.26538	6.34936e-14	5.86555e-13	2022.33	609.02	1751.82	447.931	1709.54	622.001
CAALFM_CR03850WA	HGT3	1.70655	3.26379	2.26502e-09	1.17754e-08	557.7	197.288	637.343	256.462	701.25	128.104
CAALFM_C205930WA	COX9	1.70606	3.26268	9.3474e-12	6.69951e-11	57955.7	19753.6	46160	12963.6	41360.2	11871.3
CAALFM_C104000CA	KTR4	1.70569	3.26185	5.90111e-12	4.33521e-11	7724.15	1693.63	4400.59	1665.25	5545.11	2057.39
CAALFM_C304080WA	C3_04080W_A	1.70293	3.25562	4.97569e-18	7.58232e-17	16507.9	5184.77	17320.5	5780.06	17261	4728.28
CAALFM_CR06510WA	CR_06510W_A	1.69937	3.2476	1.61855e-10	9.93838e-10	15433.7	5311.53	11961	5768.64	24641.6	4943.59
CAALFM_C209180WA	C2_09180W_A	1.69842	3.24546	1.53572e-12	1.20725e-11	1998.43	511.806	1712.05	438.269	1419.93	629.718
CAALFM_C401000CA	PGA57	1.6984	3.24541	2.37913e-09	1.23065e-08	313.374	94.3553	265.462	70.2636	256.673	92.6055
CAALFM_C702910WA	ENA21	1.69586	3.23969	1.81928e-16	2.27723e-15	49788	15976.5	57159.7	19613.2	62228.2	16630.4
CAALFM_C600080CA	C6_00080C_A	1.69406	3.23565	9.90885e-13	7.99314e-12	1326.53	554.695	1562.37	505.02	1799.62	390.487
CAALFM_C302710WA	C3_02710W_A	1.69202	3.23109	1.1826e-12	9.45317e-12	25793.6	6437.13	15526.6	5729.12	21592.5	7304.26
CAALFM_C503710CA	C5_03710C_A	1.69165	3.23026	6.00329e-11	3.85899e-10	2278.6	650.956	1762.34	614.807	1430.59	428.301
CAALFM_CR01190CA	SFT1	1.68773	3.2215	3.38888e-14	3.27273e-13	4428.4	1422	3317.69	1113.68	3971.17	1102.01
CAALFM_C206680WA	FRP3	1.68625	3.2182	6.76987e-14	6.2168e-13	46143	12232.8	41018	13470.4	52884.3	17812.7
CAALFM_C604250WA	C6_04250W_A	1.68238	3.20956	1.26875e-16	1.62199e-15	55823.1	18421.2	51243.5	15913	49003.2	14292.9
CAALFM_C703560WA	C7_03560W_A	1.67657	3.19668	3.2429e-06	1.06277e-05	63673.4	14160.9	51360.5	8001.27	58228.9	32037.7
CAALFM_CR05480WA	CR_05480W_A	1.67277	3.18826	3.78329e-15	4.10311e-14	17381.7	5652.74	15075.2	4257.1	14035.7	4672.72
CAALFM_C105180CA	C1_05180C_A	1.67115	3.18469	2.36444e-13	2.05796e-12	5615.51	2014.82	4887.07	1603.77	5122.81	1288.76
CAALFM_C110040WA	ERO1	1.67051	3.18327	3.15292e-07	1.1922e-06	28282	5753.76	18941.4	3769.64	16083.2	10362.6
CAALFM_C202750CA	C2_02750C_A	1.66944	3.18092	0.000386488	0.000895612	51.7864	15.2493	118.113	31.6186	75.549	30.0968
CAALFM_CR00330CA	PXA1	1.66652	3.17448	7.02954e-14	6.44566e-13	7791.87	2566.65	8892.39	2556.72	10359.9	3395.54
CAALFM_CR07100WA	FLC2	1.66554	3.17232	1.51318e-12	1.19105e-11	12503.1	3272.89	10726.1	4438.9	15844	4604.81
CAALFM_C112090CA	C1_12090C_A	1.66182	3.16414	4.73782e-05	0.000128345	138.097	35.2641	74.8439	26.3489	85.2348	32.4119
CAALFM_C204590CA	QCR8	1.66059	3.16146	2.23367e-13	1.94965e-12	9016.15	3241.44	9971.78	3633.51	10121.6	2333.66
CAALFM_CR00250WA	ATP17	1.6578	3.15536	8.54851e-15	8.79214e-14	19870.1	6492.4	21109.5	8079.44	23335.9	5811.77
CAALFM_C204440WA	C2_04440W_A	1.6573	3.15426	1.22307e-05	3.64353e-05	99.5893	28.5925	147.349	55.3326	144.318	40.1291
CAALFM_C206700WA	AMO2	1.65648	3.15247	5.73902e-12	4.22619e-11	1249.51	312.611	1023.26	387.328	1358.91	451.452
CAALFM_C107040CA	C1_07040C_A	1.6558	3.15098	0.0225233	0.0366249	15.9343	10.4839	44.4386	3.51318	20.3401	11.5757
CAALFM_C303980CA	C3_03980C_A	1.65507	3.14939	8.32685e-11	5.29197e-10	523.176	208.725	609.276	219.574	726.433	162.831
CAALFM_CR09220CA	LIP7	1.65384	3.1467	1.2801e-07	5.1597e-07	160.671	60.9973	208.16	72.8985	238.27	59.4219
CAALFM_C401220CA	C4_01220C_A	1.65002	3.13837	1.17714e-12	9.42168e-12	893.648	309.752	1122.66	281.054	833.945	317.174
CAALFM_C101920WA	ROA1	1.64647	3.13066	5.07818e-11	3.29868e-10	7142.54	1929.04	6538.32	1749.56	7551.03	3102.29
CAALFM_C108070WA	CDR4	1.64511	3.12772	8.40877e-08	3.44787e-07	33995.8	9081.93	38830	6978.93	35536.1	18583.6
CAALFM_C305810CA	SKN1	1.64499	3.12747	9.63494e-13	7.80278e-12	4469.57	998.831	3726.99	1243.67	3239.89	1413.01
CAALFM_C104320WA	GPM2	1.63789	3.1121	1.15368e-12	9.24589e-12	6280.77	1970.98	5007.53	1442.16	4384.75	1622.91
CAALFM_CR09010CA	CR_09010C_A	1.63693	3.11002	1.32907e-12	1.0542e-11	6822.53	1728.89	7268.05	2778.93	6419.73	2086.71
CAALFM_C600630WA	C6_00630W_A	1.63692	3.11001	6.23655e-10	3.54381e-09	581.602	220.162	525.077	146.675	486.226	145.854
CAALFM_C501420WA	C5_01420W_A	1.63673	3.1096	2.50226e-09	1.28893e-08	16334	5979.64	11832.4	4495.99	13140.7	2809.03
CAALFM_C207590WA	VMA10	1.63621	3.10849	2.43712e-12	1.87058e-11	6027.14	1829.92	4434.5	1677.54	4448.68	1289.53
CAALFM_CR02510WA	CR_02510W_A	1.63321	3.10203	1.52536e-08	6.98294e-08	6922.12	1909.98	9466.59	2444.3	10139.1	4196.57
CAALFM_C600210WA	C6_00210W_A	1.63063	3.09649	4.29764e-09	2.14917e-08	2764.6	1062.69	3152.8	1282.31	3135.29	579.556
CAALFM_C307040CA	YSA1	1.62965	3.09439	1.61131e-09	8.57187e-09	3652.94	1074.12	2856.93	1159.35	2384.64	641.293
CAALFM_C402940WA	ABP1	1.62656	3.08775	1.38042e-08	6.34765e-08	9122.38	3283.37	10699.2	5381.31	15272.5	2701.77
CAALFM_C100290WA	POL93	1.62133	3.07658	1.62179e-09	8.6202e-09	4117.69	1193.26	2351.74	974.029	4432.21	1375.96
CAALFM_C504330WA	C5_04330W_A	1.62053	3.07488	1.09506e-10	6.84664e-10	5409.69	1723.17	3360.96	1431.62	4402.18	1129.79
CAALFM_CR02130WA	ECM4	1.61558	3.06434	2.20371e-14	2.17586e-13	24356.9	8731.2	27947.2	10120.6	27908.6	7325.1
CAALFM_C203370WA	THI20	1.6149	3.06289	1.13528e-10	7.09093e-10	800.698	303.081	713.356	192.347	825.228	268.556
CAALFM_C305840WA	C3_05840W_A	1.61404	3.06108	3.98471e-05	0.000109336	78.3436	29.5456	119.282	28.9837	88.1405	34.7271
CAALFM_C202900WA	C2_02900W_A	1.61315	3.0592	8.69106e-13	7.09425e-12	2428.65	718.625	1699.19	677.166	2006.89	609.653
CAALFM_C700870WA	C7_00870W_A	1.6122	3.05718	5.43525e-08	2.28792e-07	346.571	140.103	643.19	151.945	538.529	207.591
CAALFM_CR03040CA	HGT18	1.61058	3.05374	3.75905e-08	1.61315e-07	1704.97	735.78	2044.17	1003.89	3237.95	549.46
CAALFM_C113590WA	C1_13590W_A	1.60988	3.05227	0.000153951	0.000385096	112.868	17.1555	104.08	37.7667	77.4862	40.9008
CAALFM_CR09090CA	CR_09090C_A	1.60979	3.05206	3.28996e-13	2.83552e-12	1245.53	440.325	1177.62	415.434	1213.63	336.467
CAALFM_C600600CA	YHM2	1.60827	3.04886	1.2092e-11	8.51824e-11	3809.62	1286.66	4683.59	1878.67	5379.48	1385.22
CAALFM_C406960WA	C4_06960W_A	1.60273	3.03718	1.04005e-09	5.69994e-09	1038.38	317.377	667.748	335.509	1203.94	305.598
CAALFM_C200740CA	C2_00740C_A	1.60166	3.03491	2.82396e-15	3.09532e-14	6490.57	2276.92	7871.48	2602.39	7823.2	2430.9
CAALFM_C101810CA	UGA2	1.59935	3.03007	1.57542e-11	1.0899e-10	3347.53	1365.77	3507.14	1377.17	4191.03	903.676
CAALFM_C301420CA	C3_01420C_A	1.59765	3.0265	8.29532e-12	6.00122e-11	2712.81	1033.14	2433.6	962.612	2927.04	672.934
CAALFM_CR00910WA	CR_00910W_A	1.59587	3.02277	9.70689e-14	8.78317e-13	82417.5	22021.9	60024.8	26804.7	72705.3	22348.8
CAALFM_C306690CA	C3_06690C_A	1.5957	3.02241	3.28636e-09	1.6719e-08	1136.65	449.855	972.971	469.888	1567.16	297.881
CAALFM_C401970WA	C4_01970W_A	1.59211	3.01489	3.43858e-10	2.01323e-09	8095.95	2414.16	5489.33	1555.46	5859.89	2479.51
CAALFM_CR02620CA	CR_02620C_A	1.59067	3.01189	2.53223e-15	2.79043e-14	24676.9	9014.26	23048.4	7714.95	23852.2	7036.48
CAALFM_C210020CA	C2_10020C_A	1.59054	3.01161	4.16589e-05	0.000114054	123.491	40.9826	142.671	31.6186	76.5176	40.9008
CAALFM_C603370WA	C6_03370W_A	1.59023	3.01098	2.17352e-07	8.40401e-07	26716.5	6644.9	25645.7	5080.06	23710.8	13538.9
CAALFM_C503350WA	QCR2	1.59012	3.01074	1.62442e-14	1.62205e-13	27418.9	9543.22	22905.7	8785.59	27391.4	7484.84
CAALFM_C503270WA	TEF4	1.58911	3.00864	0.000282238	0.000671948	104.901	24.7802	50.2858	25.4706	87.172	30.0968
CAALFM_CR03810WA	PRP13	1.58717	3.0046	2.42805e-08	1.07845e-07	1383.63	502.275	2038.33	839.65	1874.2	421.355
CAALFM_C104490WA	C1_04490W_A	1.57915	2.98794	2.48474e-10	1.48723e-09	14320.9	4306.98	8228.15	3349.82	13050.6	4257.54
CAALFM_C202790CA	C2_02790C_A	1.57643	2.98231	1.22899e-05	3.655e-05	122.163	35.2641	120.452	33.3752	115.261	50.933
CAALFM_C403230CA	C4_03230C_A	1.57459	2.97851	1.67286e-11	1.15215e-10	1901.49	811.074	2946.98	920.453	2695.55	801.81
CAALFM_C210070WA	C2_10070W_A	1.57447	2.97826	8.4522e-10	4.69896e-09	419.603	141.056	473.622	124.718	396.148	166.69
CAALFM_C600300CA	STV1	1.56995	2.96895	8.6538e-11	5.47158e-10	5693.85	2209.25	7158.12	2861.49	7293.39	1715.52
CAALFM_C103880CA	C1_03880C_A	1.5682	2.96534	0.0136034	0.0232668	31.8686	10.4839	32.7442	5.26977	26.1516	14.6625
CAALFM_C303460CA	C3_03460C_A	1.56542	2.95964	8.19184e-06	2.51266e-05	410.308	232.552	914.499	288.081	1316.3	371.966
CAALFM_CR09500CA	CR_09500C_A	1.56512	2.95902	1.95097e-10	1.18034e-09	1775.35	616.645	2292.1	659.6	2468.9	932.229
CAALFM_C104330WA	RPN4	1.5649	2.95856	9.06731e-07	3.21577e-06	17911.5	4579.57	18762.4	5152.96	26267.8	11541
CAALFM_C703140WA	C7_03140W_A	1.56188	2.95239	1.12472e-07	4.5572e-07	241.67	91.496	295.867	117.692	398.085	108.04
CAALFM_C502830WA	C5_02830W_A	1.56128	2.95115	8.51493e-10	4.72958e-09	10676	3975.31	7697.23	2644.55	8034.35	2329.03
CAALFM_C304930CA	HGT4	1.56053	2.94962	1.90156e-14	1.88658e-13	4354.04	1441.06	3601.86	1299.88	4303.39	1415.32
CAALFM_C105440CA	C1_05440C_A	1.56039	2.94934	1.50071e-11	1.04055e-10	3601.15	1290.47	2768.06	1252.45	4128.08	1017.12
CAALFM_C600980CA	C6_00980C_A	1.55935	2.94722	3.33486e-10	1.95808e-09	5129.51	1923.32	5041.44	1223.47	5661.34	2224.85
CAALFM_C604070CA	C6_04070C_A	1.55881	2.94611	1.81752e-07	7.12574e-07	305.407	133.432	333.289	77.29	258.61	94.149
CAALFM_C111680CA	C1_11680C_A	1.55698	2.94237	6.9318e-10	3.90293e-09	622.765	309.752	760.134	231.87	877.531	227.655
CAALFM_C401510WA	C4_01510W_A	1.55696	2.94233	9.34944e-13	7.58152e-12	4820.12	1698.39	3956.2	1639.78	4787.68	1272.55
CAALFM_C603400CA	QCR7	1.55631	2.94101	7.59522e-11	4.83695e-10	71037.7	25053.7	51238.8	18001.5	53035.4	16554.8
CAALFM_C111330CA	SMT3	1.55453	2.93738	7.80356e-10	4.35799e-09	17541	6916.53	12058.1	4398.5	16462.9	4367.12
CAALFM_C112140WA	C1_12140W_A	1.55383	2.93596	1.60079e-09	8.53061e-09	1561.56	650.003	1654.75	689.462	1848.05	386.628
CAALFM_C210630WA	C2_10630W_A	1.55366	2.93562	1.41471e-08	6.49564e-08	1365.04	534.68	1862.91	832.624	2213.2	486.951
CAALFM_C108060WA	OFR1	1.55263	2.93351	5.13813e-10	2.96331e-09	8882.04	3616	6717.24	2326.6	8133.14	2148.45
CAALFM_C108930CA	C1_08930C_A	1.55262	2.93349	6.88889e-09	3.34999e-08	8016.27	3052.73	5717.37	2121.96	6037.14	1565.81
CAALFM_C403490CA	C4_03490C_A	1.54928	2.92672	0.00596363	0.0109659	94.2779	30.4987	54.9635	6.14807	44.5546	29.3251
CAALFM_C700130WA	C7_00130W_A	1.54902	2.92617	1.26604e-11	8.86805e-11	3208.1	1301.91	2695.55	930.993	3380.34	940.718
CAALFM_C101520CA	SOD2	1.54865	2.92544	1.0326e-13	9.28885e-13	8778.47	3392.98	9182.41	3547.43	10467.4	2778.17
CAALFM_C205690CA	YTH1	1.54765	2.92341	5.95464e-10	3.40873e-09	7333.76	2356.02	7091.46	1768.89	7397.99	3339.2
CAALFM_C402220CA	ZCF25	1.54685	2.92178	1.08083e-06	3.78106e-06	563.012	199.194	732.067	214.304	1052.84	389.715
CAALFM_C112720CA	C1_12720C_A	1.54606	2.92019	9.08048e-08	3.71836e-07	207.146	81.9652	265.462	79.9249	215.993	74.0844
CAALFM_C300810CA	FOX2	1.54599	2.92004	5.8187e-09	2.86341e-08	4142.91	1833.73	5137.33	2358.22	7173.28	1443.87
CAALFM_C704180WA	FAA2-3	1.54553	2.91911	2.41676e-09	1.24802e-08	1804.56	919.725	2447.63	923.088	3444.26	794.864
CAALFM_CR03620CA	CR_03620C_A	1.53921	2.90636	9.71356e-10	5.34246e-09	1459.32	486.073	1913.2	782.561	1834.49	523.221
CAALFM_CR05740CA	PTC4	1.5391	2.90614	1.14543e-12	9.19172e-12	3996.85	1610.71	3715.3	1433.38	4926.18	1305.74
CAALFM_C406950WA	C4_06950W_A	1.53856	2.90504	5.21334e-10	3.00108e-09	2326.41	758.654	1592.77	779.926	2834.06	786.375
CAALFM_C503610WA	HEX1	1.53801	2.90394	9.66398e-10	5.32468e-09	2240.1	801.543	2246.49	965.246	2165.74	524.765
CAALFM_C702260WA	C7_02260W_A	1.53686	2.90163	0.00117394	0.0024835	466.078	83.8713	194.126	55.3326	84.2662	116.529
CAALFM_C407040WA	C4_07040W_A	1.53298	2.89383	1.27189e-08	5.89694e-08	434.209	208.725	571.854	211.669	629.575	145.854
CAALFM_CR06340CA	PGI1	1.5328	2.89347	1.69293e-11	1.16337e-10	41142.3	12884.7	38746.9	18503	51716.2	14096.1
CAALFM_C307760CA	C3_07760C_A	1.53223	2.89232	1.87438e-09	9.85244e-09	1459.32	650.956	1368.24	595.484	1976.87	415.953
CAALFM_C403400WA	C4_03400W_A	1.5307	2.88926	2.08962e-10	1.26175e-09	11059.7	4566.22	9984.65	3493.86	9740.98	2596.04
CAALFM_C601740CA	ATG15	1.53032	2.88849	6.96092e-15	7.21947e-14	9545.97	2924.06	8019.99	3124.97	8881.86	3106.92
CAALFM_C206070WA	FAA2-1	1.52823	2.88433	4.21339e-11	2.7749e-10	2471.14	1095.09	2948.15	1112.8	3191.46	778.658
CAALFM_C404050CA	RHD3	1.52736	2.88257	3.50927e-09	1.77797e-08	17195.8	6027.3	15773.4	3917.2	10041.2	4976
CAALFM_C400320CA	C4_00320C_A	1.5267	2.88125	4.63713e-09	2.30772e-08	2819.04	1115.11	2724.79	1105.77	2582.23	600.393
CAALFM_CR00110WA	CR_00110W_A	1.52434	2.87654	2.15509e-10	1.29747e-09	3692.77	1217.09	5212.18	1599.38	4601.71	1878.35
CAALFM_C200780WA	POT1-2	1.51758	2.86311	5.15801e-11	3.33999e-10	1399.56	687.173	1854.73	572.648	1818.99	513.189
CAALFM_C702390WA	AHP2	1.51342	2.85486	5.72231e-14	5.31813e-13	5632.77	2029.11	4978.29	1988.46	6065.23	1824.33
CAALFM_C301110CA	C3_01110C_A	1.51221	2.85247	2.80277e-09	1.43534e-08	1049.01	345.969	990.512	253.827	932.74	441.42
CAALFM_C102040CA	C1_02040C_A	1.50968	2.84748	6.79052e-15	7.05459e-14	7515.67	2736.3	7532.34	2827.23	7870.66	2485.69
CAALFM_C301610WA	C3_01610W_A	1.50696	2.8421	1.23383e-13	1.10187e-12	21350.6	8372.84	20945.8	8207.67	23851.2	6694.61
CAALFM_CR00540CA	MDH1	1.50658	2.84135	1.17665e-10	7.34184e-10	94021.6	31734.8	75347.9	26081	60918.7	23233.2
CAALFM_C201570WA	C2_01570W_A	1.5035	2.8353	3.40915e-07	1.28202e-06	363.833	162.024	333.289	127.353	359.342	84.1167
CAALFM_C603360CA	C6_03360C_A	1.50168	2.83173	1.06433e-08	5.0214e-08	305.407	110.558	364.864	136.136	362.248	118.072
CAALFM_C406530CA	XUT1	1.49972	2.82789	3.82414e-09	1.92643e-08	786.092	310.705	1259.48	367.127	1063.5	421.355
CAALFM_C602100WA	C6_02100W_A	1.49867	2.82582	4.03414e-06	1.30339e-05	847.173	351.688	1630.19	320.578	1388.94	695.313
CAALFM_CR07250CA	CR_07250C_A	1.49574	2.82009	2.5108e-09	1.29133e-08	3776.43	1712.69	4837.96	1942.79	6987.32	1877.58
CAALFM_C106970CA	C1_06970C_A	1.49492	2.81849	3.49745e-10	2.04576e-09	3545.38	1284.76	4089.52	1555.46	5388.2	1780.34
CAALFM_C112860CA	C1_12860C_A	1.49409	2.81686	1.29596e-05	3.84674e-05	747.584	457.48	1092.25	548.056	2383.67	494.668
CAALFM_C108340CA	C1_08340C_A	1.49253	2.81382	6.74352e-10	3.80039e-09	2720.78	1310.49	3558.59	1413.18	4245.27	1017.89
CAALFM_C100700WA	C1_00700W_A	1.49235	2.81347	3.20032e-10	1.88807e-09	13625.1	5050.39	10169.4	3652.83	10172	3370.07
CAALFM_C113490CA	C1_13490C_A	1.49148	2.81177	7.18174e-11	4.58784e-10	1211.01	556.601	1445.42	467.253	1713.41	530.938
CAALFM_C209650WA	C2_09650W_A	1.49084	2.81052	1.80254e-12	1.40448e-11	24189.6	9777.68	20901.3	7620.09	26716.3	8152.37
CAALFM_C202310WA	C2_02310W_A	1.48831	2.8056	1.46181e-10	9.04799e-10	11954.7	5161.9	11396.2	3628.24	10380.2	3233.48
CAALFM_C302880WA	C3_02880W_A	1.48627	2.80165	0.0023193	0.00463785	45.1472	19.0617	47.9469	17.5659	52.3032	15.4343
CAALFM_C500850CA	C5_00850C_A	1.48544	2.80003	4.83172e-06	1.53773e-05	286.817	94.3553	244.412	72.8985	154.004	77.1713
CAALFM_C107130CA	C1_07130C_A	1.48479	2.79876	5.67219e-13	4.74209e-12	4589.08	1902.35	6047.15	1915.56	5394.01	1909.99
CAALFM_C702450WA	C7_02450W_A	1.4839	2.79703	2.21207e-11	1.49843e-10	4944.94	1843.26	3843.94	1385.07	4999.8	1701.63
CAALFM_C502560CA	C5_02560C_A	1.48231	2.79397	2.6383e-09	1.35336e-08	7163.79	2737.26	5439.05	1821.58	5038.54	1755.65
CAALFM_C104480CA	TUS1	1.47978	2.78905	6.63319e-10	3.74848e-09	9755.77	3570.25	8743.87	2770.14	11735.3	4499.86
CAALFM_C210180WA	IFR1	1.47856	2.78671	4.68928e-11	3.05894e-10	697.125	276.394	694.645	239.775	746.773	251.578
CAALFM_C110730WA	C1_10730W_A	1.47679	2.78329	3.12091e-10	1.84652e-09	2746.01	995.019	2714.26	1134.76	2439.85	709.204
CAALFM_CR07110CA	CR_07110C_A	1.47621	2.78217	5.36333e-09	2.65201e-08	824.599	244.942	906.313	408.407	988.918	324.119
CAALFM_C500100CA	C5_00100C_A	1.47459	2.77904	2.20619e-08	9.85121e-08	23954.5	10203.7	17712.3	7419.84	21607	5145.78
CAALFM_C701540WA	ALK6	1.47415	2.7782	1.00848e-05	3.04766e-05	168.638	52.4196	216.346	67.6287	129.789	64.8239
CAALFM_C107610CA	C1_07610C_A	1.47409	2.77808	4.56738e-07	1.68774e-06	350.554	141.056	383.575	95.7342	249.893	117.3
CAALFM_C205640WA	C2_05640W_A	1.4734	2.77676	2.32783e-06	7.75649e-06	1735.51	586.146	3184.37	793.101	2636.47	1341.24
CAALFM_C105540CA	C1_05540C_A	1.47268	2.77538	1.53583e-08	7.02567e-08	13760.6	4953.17	14281.2	3422.72	14739.8	7038.02
CAALFM_C108050WA	C1_08050W_A	1.47238	2.77478	8.96292e-11	5.64966e-10	22131.4	8169.83	17512.3	6478.31	16724.4	5666.69
CAALFM_C400530CA	C4_00530C_A	1.46948	2.76923	0.00491235	0.00919166	42.4914	19.0617	67.8273	14.0527	32.9316	18.5211
CAALFM_C600620WA	FCA1	1.46804	2.76646	9.26071e-07	3.27683e-06	17837.1	7404.5	14435.5	4641.79	10184.6	3301.39
CAALFM_C111920WA	C1_11920W_A	1.46659	2.76368	1.58057e-08	7.21105e-08	1836.43	720.531	1666.45	886.2	2327.49	503.929
CAALFM_C302070CA	C3_02070C_A	1.46236	2.75559	0.000609065	0.00136031	66.3929	26.6863	65.4884	33.3752	120.104	31.6402
CAALFM_C400140CA	HIS4	1.46202	2.75494	8.83808e-10	4.90025e-09	11651.9	4151.63	15162.9	6424.73	14229.4	4322.36
CAALFM_C305130CA	THI4	1.46098	2.75296	5.97502e-07	2.17533e-06	197.851	81.9652	275.987	94.8559	286.699	99.551
CAALFM_C602740WA	C6_02740W_A	1.46035	2.75174	7.46906e-10	4.18633e-09	13104.6	4759.7	10100.4	3881.19	9244.1	3151.68
CAALFM_C503240WA	BUB3	1.45709	2.74554	1.29453e-07	5.21285e-07	15311.5	5346.8	13363.1	3107.41	14023.1	7096.67
CAALFM_C503650CA	C5_03650C_A	1.45653	2.74447	1.25708e-05	3.73673e-05	239.014	91.496	189.449	52.6977	155.941	68.6824
CAALFM_CR00010CA	CR_00010C_A	1.45544	2.74239	1.60878e-09	8.56583e-09	3760.49	1888.06	4556.12	1532.63	6226.02	1882.98
CAALFM_C105560WA	RIB4	1.45466	2.74092	3.84817e-09	1.93538e-08	8049.47	2595.25	6180.47	1881.31	4838.04	2479.51
CAALFM_C300460WA	ATP5	1.45456	2.74074	7.80443e-13	6.41294e-12	26432.3	10195.1	23439	9861.5	27795.3	8282.02
CAALFM_C602530CA	C6_02530C_A	1.45415	2.73995	8.40038e-07	3.00166e-06	8263.26	3273.84	5426.18	2222.09	5344.61	1451.59
CAALFM_C503440WA	C5_03440W_A	1.44928	2.73072	8.55279e-09	4.10414e-08	5437.58	1677.43	3945.68	1191.85	3691.25	1917.71
CAALFM_C305190CA	MCA1	1.44888	2.72997	1.28241e-09	6.94801e-09	5551.77	1810.86	4833.28	2633.13	6519.49	1748.7
CAALFM_C200630CA	C2_00630C_A	1.44887	2.72993	2.09424e-07	8.12804e-07	346.571	95.3083	308.731	152.823	342.876	117.3
CAALFM_CR07560WA	RGD3	1.44762	2.72759	8.4468e-07	3.01128e-06	1556.25	552.788	2555.22	844.92	2735.26	1112.04
CAALFM_C401850CA	PDC12	1.4471	2.72659	1.15886e-07	4.68941e-07	359.849	174.414	481.808	189.712	495.912	127.333
CAALFM_C407020CA	C4_07020C_A	1.44539	2.72337	6.72499e-05	0.000177958	158.015	64.8097	204.651	65.8721	108.481	42.4442
CAALFM_C602950CA	C6_02950C_A	1.4443	2.72132	1.00277e-07	4.08454e-07	808.665	344.063	849.011	193.225	781.642	358.846
CAALFM_C602680WA	C6_02680W_A	1.44382	2.7204	1.63322e-09	8.67347e-09	6373.72	2665.77	4904.62	1673.15	5641.96	1881.44
CAALFM_C206290CA	ATP14	1.4431	2.71905	1.10411e-11	7.82254e-11	20040	8034.49	18635	6309.67	16682.8	6015.5
CAALFM_C102060WA	C1_02060W_A	1.43993	2.71308	6.16332e-08	2.58032e-07	6696.38	2660.06	4684.76	1623.09	4526.16	1580.47
CAALFM_C104900WA	MNN15	1.43841	2.71022	2.63821e-07	1.00807e-06	13400.7	3702.73	9073.66	2973.03	12179.9	6109.65
CAALFM_C101180CA	C1_01180C_A	1.43737	2.70826	0.000134921	0.000340809	116.851	45.748	134.485	36.8884	79.4234	39.3574
CAALFM_C307640CA	FUM12	1.43722	2.70799	9.48862e-12	6.78773e-11	20134.3	8348.06	18237.4	7384.71	20528	6018.59
CAALFM_C200800CA	PGA27	1.43602	2.70574	1.51757e-08	6.95243e-08	620.109	221.115	631.496	232.748	462.98	179.809
CAALFM_C113920WA	DOS2	1.43597	2.70564	6.09041e-10	3.47035e-09	6305.99	2615.26	4823.92	1756.59	6023.58	1968.64
CAALFM_C107600WA	ATP7	1.43552	2.7048	1.30174e-07	5.23324e-07	25780.4	11899.2	19693.3	6775.17	21181.8	5969.97
CAALFM_C107630WA	C1_07630W_A	1.43318	2.70042	8.01719e-12	5.81364e-11	5469.44	1990.99	4526.89	1754.83	4486.45	1617.51
CAALFM_C107920WA	C1_07920W_A	1.43309	2.70024	1.07308e-09	5.87575e-09	8572.65	3966.73	7444.63	2730.62	8792.75	2491.86
CAALFM_C203050WA	SHE9	1.43252	2.69917	2.33155e-10	1.39825e-09	2485.75	1017.89	2476.87	1006.53	2386.57	699.172
CAALFM_CR01220WA	CR_01220W_A	1.42854	2.69173	0.00966195	0.0170354	31.8686	16.2024	83.03	26.3489	36.8059	13.8908
CAALFM_C110430WA	PHO8	1.42798	2.6907	0.000613376	0.00136796	78.3436	21.9209	68.9967	36.0101	81.3605	27.01
CAALFM_C111670WA	C1_11670W_A	1.42691	2.6887	5.20684e-12	3.85596e-11	27316.7	10859.4	28438.4	9279.19	31482.6	12307.3
CAALFM_C108980CA	ZWF1	1.42603	2.68706	8.41475e-09	4.04419e-08	12639.9	4063.95	8314.69	3517.57	7598.49	3044.41
CAALFM_C200860CA	C2_00860C_A	1.42348	2.68232	0.000285382	0.000679172	75.6879	40.0295	102.91	34.2535	92.0149	27.01
CAALFM_CR07370WA	CR_07370W_A	1.42336	2.68209	9.95893e-11	6.26468e-10	7574.1	3390.12	7124.21	2616.44	7502.6	2271.92
CAALFM_C105190CA	C1_05190C_A	1.41995	2.67577	2.37211e-09	1.22804e-08	8575.3	3200.45	6642.4	2572.53	5971.28	2146.13
CAALFM_C406300CA	PGA42	1.41887	2.67376	3.16822e-07	1.19725e-06	351.882	141.056	342.645	94.8559	289.605	131.963
CAALFM_C206990WA	C2_06990W_A	1.41634	2.66908	3.64146e-05	0.000100319	169.966	58.1381	219.854	69.3853	116.229	61.737
CAALFM_CR03220CA	CR_03220C_A	1.41504	2.66667	1.67564e-06	5.69403e-06	577.618	235.412	922.685	420.703	1050.91	300.968
CAALFM_C405400CA	C4_05400C_A	1.41499	2.66658	1.12176e-11	7.93854e-11	3720.66	1525.89	3497.78	1369.26	4486.45	1494.81
CAALFM_C109580CA	LIP1	1.4136	2.66401	0.000120017	0.000305917	110.212	38.1233	173.077	58.8458	177.25	75.6279
CAALFM_C306560WA	C3_06560W_A	1.4109	2.65903	1.71932e-09	9.09943e-09	7690.95	2853.53	7694.89	2537.39	9470.75	3956.57
CAALFM_C503050CA	PGA58	1.40851	2.65462	0.00295005	0.00577197	57.0979	15.2493	45.608	21.9574	60.0518	23.9231
CAALFM_C302400CA	COX7	1.40731	2.65242	4.41951e-08	1.88088e-07	46776.4	17750.2	30965.5	11438	30810.4	11737.8
CAALFM_C112320CA	ATP19	1.40702	2.65189	1.96552e-11	1.34025e-10	7579.41	2752.5	6581.59	2656.84	6065.23	2217.9
CAALFM_C301960CA	POX1-3	1.40693	2.65172	1.05983e-07	4.29995e-07	8127.81	3846.64	8587.17	4676.92	13676.3	2938.68
CAALFM_C601310WA	FIG1	1.40611	2.65022	0.000129408	0.000328631	156.687	55.2788	145.01	36.0101	96.8577	58.6502
CAALFM_CR09040WA	CR_09040W_A	1.40485	2.6479	2.71415e-08	1.19465e-07	2496.37	851.103	2540.02	856.338	3156.59	1386
CAALFM_C111890WA	C1_11890W_A	1.40417	2.64665	1.41773e-07	5.65534e-07	6389.65	3047.01	4877.72	1955.96	6053.61	1542.65
CAALFM_C114190CA	C1_14190C_A	1.40347	2.64536	1.24809e-07	5.04057e-07	5684.56	2029.11	4131.62	1166.38	4354.72	2160.8
CAALFM_C200230WA	C2_00230W_A	1.40234	2.64331	4.20143e-12	3.15798e-11	2226.82	831.089	2135.39	874.782	2145.4	756.279
CAALFM_C103320CA	EHD3	1.40222	2.64309	1.93357e-10	1.17211e-09	2419.36	1054.11	2269.88	984.569	2758.51	780.202
CAALFM_C101490WA	C1_01490W_A	1.4016	2.64195	3.81452e-10	2.21861e-09	30921.8	13188.8	27286.5	10751.2	27511.5	8506.59
CAALFM_C505410CA	ILV3	1.40094	2.64073	7.74243e-09	3.7444e-08	7223.54	2731.54	8883.04	4204.4	10714.4	3221.13
CAALFM_C304940WA	C3_04940W_A	1.39987	2.63878	1.79919e-10	1.09495e-09	6757.47	3072.74	7202.56	2265.12	8300.71	3098.43
CAALFM_C601140CA	ARC18	1.39932	2.63777	1.20445e-07	4.87067e-07	8514.22	3033.66	4843.8	2167.63	5686.52	2018.8
CAALFM_C200420WA	C2_00420W_A	1.39828	2.63587	4.16174e-08	1.77731e-07	6303.34	2673.4	5180.6	1637.14	4362.47	1701.63
CAALFM_C304130WA	C3_04130W_A	1.39719	2.63388	5.76369e-08	2.41957e-07	5935.52	1973.84	3407.74	1451.82	3810.38	1568.12
CAALFM_C406370CA	C4_06370C_A	1.39632	2.63229	7.07861e-10	3.97833e-09	1902.82	962.614	2393.84	872.147	2854.4	882.84
CAALFM_C306490WA	C3_06490W_A	1.39529	2.63041	6.81163e-09	3.31764e-08	3295.74	1450.59	3322.37	1356.97	3048.11	868.177
CAALFM_C500930CA	TFS1	1.39317	2.62656	4.45201e-09	2.22097e-08	17082.9	6047.31	13178.4	6691.73	14152.9	4171.11
CAALFM_C209860CA	C2_09860C_A	1.39236	2.62508	2.47972e-09	1.27839e-08	855.14	407.92	857.197	302.134	1004.41	325.663
CAALFM_C404450CA	ATG1	1.39236	2.62508	2.14207e-07	8.29279e-07	2383.5	1035.05	2672.16	1407.91	4446.74	1177.63
CAALFM_CR09350CA	CR_09350C_A	1.39231	2.62499	0.00185648	0.00378759	108.884	43.8418	60.8107	22.8357	149.161	54.7916
CAALFM_C207400CA	44652	1.39107	2.62273	6.48108e-07	2.35125e-06	13743.3	4981.77	14654.2	8674.92	18030.1	4046.09
CAALFM_C302920WA	C3_02920W_A	1.39006	2.6209	1.76945e-08	8.01121e-08	24256	10002.6	17674.9	5809.04	20550.3	8028.13
CAALFM_C100410CA	C1_00410C_A	1.38984	2.6205	1.86705e-09	9.82233e-09	3040.79	1543.04	4122.26	1587.96	4905.84	1475.52
CAALFM_C503880CA	C5_03880C_A	1.38938	2.61965	4.78671e-05	0.000129556	216.441	105.792	261.954	51.8194	264.422	125.789
CAALFM_C110020WA	SFU1	1.38923	2.6194	1.9846e-08	8.93941e-08	2886.76	1271.41	3698.93	1319.2	4744.09	1734.81
CAALFM_C104060WA	IFI3	1.38367	2.60931	5.67095e-07	2.07196e-06	1264.12	588.052	860.705	356.588	1237.84	344.956
CAALFM_CR03710CA	CR_03710C_A	1.38261	2.60739	2.00878e-08	9.04171e-08	3230.68	1442.97	5356.02	1651.2	4634.64	1976.36
CAALFM_C210320CA	C2_10320C_A	1.38177	2.60587	2.41509e-05	6.84903e-05	264.244	114.37	253.768	82.5598	167.564	66.3673
CAALFM_C502690WA	C5_02690W_A	1.38079	2.60411	2.61542e-08	1.15366e-07	1752.77	801.543	1609.14	812.423	2234.51	536.34
CAALFM_C114330WA	C1_14330W_A	1.37904	2.60096	4.93899e-06	1.56863e-05	898.959	443.184	1364.73	710.541	1987.52	481.549
CAALFM_C102820WA	LYS2	1.37886	2.60062	8.63743e-11	5.46683e-10	4680.7	1828.01	4202.95	2031.5	5522.83	1680.79
CAALFM_C303580CA	GTT13	1.37807	2.5992	2.08228e-05	5.96277e-05	347.899	161.071	444.386	122.083	614.078	257.752
CAALFM_CR07440WA	ACE2	1.37796	2.599	3.82651e-07	1.42765e-06	6786.68	2051.99	8005.96	3296.24	9849.46	4132.52
CAALFM_C210260CA	CMK2	1.37786	2.59883	1.25997e-08	5.86141e-08	3067.35	1151.32	3514.16	1740.78	3760.99	1088.12
CAALFM_CR08880CA	CR_08880C_A	1.37747	2.59813	8.23785e-09	3.96226e-08	12912.1	5564.1	15341.8	4441.54	16784.5	7328.96
CAALFM_C604210CA	ATM1	1.37582	2.59516	1.43273e-09	7.71499e-09	4126.98	1496.34	3889.54	1934.01	5505.39	1780.34
CAALFM_C111690WA	C1_11690W_A	1.37533	2.59428	4.65347e-11	3.03879e-10	3801.66	1483	4604.07	1766.25	3869.47	1482.46
CAALFM_C602040WA	MCR1	1.37458	2.59293	8.37942e-08	3.43812e-07	42658.7	18574.6	32936	14014.1	34221.8	9764.48
CAALFM_C205480CA	C2_05480C_A	1.37424	2.59232	1.17848e-05	3.51835e-05	719.699	385.046	666.579	239.775	616.984	148.941
CAALFM_C700010CA	C7_00010C_A	1.37194	2.58818	1.35655e-09	7.3368e-09	5460.15	2214.97	6596.79	2824.6	8008.2	2713.34
CAALFM_C207860WA	C2_07860W_A	1.37014	2.58495	1.18131e-08	5.52682e-08	5877.1	1976.69	3472.06	1664.37	4972.68	1899.19
CAALFM_CR07270CA	HGT16	1.36973	2.58422	3.20933e-08	1.39667e-07	659.945	320.236	921.516	374.154	992.792	302.511
CAALFM_C105480CA	C1_05480C_A	1.36863	2.58226	1.2594e-05	3.74181e-05	169.966	82.9183	214.007	96.6125	239.239	62.5087
CAALFM_C602710CA	SAP6	1.36469	2.5752	1.40438e-05	4.1387e-05	225.736	83.8713	384.745	122.083	286.699	141.995
CAALFM_CR06180WA	ARC40	1.36422	2.57436	3.77908e-10	2.20214e-09	5335.33	1939.52	4532.73	2366.13	5786.28	1775.71
CAALFM_C600860WA	GPX1	1.36422	2.57436	5.6699e-07	2.07196e-06	552.389	192.523	467.774	202.008	365.154	143.539
CAALFM_CR03780CA	CR_03780C_A	1.36419	2.57432	8.60184e-07	3.06478e-06	981.287	376.468	715.695	407.529	1458.68	442.191
CAALFM_CR09930WA	CR_09930W_A	1.36316	2.57249	2.8454e-08	1.24797e-07	2390.14	1133.22	3539.88	1306.9	4042.84	1436.93
CAALFM_C105990CA	C1_05990C_A	1.36242	2.57116	9.22201e-09	4.39791e-08	3386.04	1213.28	2375.12	1139.15	2532.83	873.579
CAALFM_C703240WA	C7_03240W_A	1.36158	2.56967	1.43833e-11	9.9954e-11	10367.9	4180.22	9599.9	3469.27	10698.9	4284.55
CAALFM_C701070CA	C7_01070C_A	1.36	2.56686	6.26031e-11	4.02002e-10	3972.95	1656.46	4808.72	1802.26	5042.41	1926.97
CAALFM_C600180CA	C6_00180C_A	1.35984	2.56657	8.34954e-06	2.55961e-05	244.326	139.15	244.412	86.9512	305.102	84.1167
CAALFM_C600250WA	C6_00250W_A	1.3595	2.56596	7.00979e-07	2.52967e-06	4971.5	2149.2	6525.45	2860.61	4863.23	1366.7
CAALFM_CR10850CA	ATP16	1.35944	2.56585	5.80655e-09	2.85971e-08	21918.9	10950.9	29991.4	12830.1	32561.6	9141.71
CAALFM_C110980WA	C1_10980W_A	1.35823	2.56371	0.00861423	0.0153371	42.4914	19.0617	45.608	11.4178	41.6488	20.0645
CAALFM_C106720CA	C1_06720C_A	1.35638	2.56043	4.59744e-07	1.69682e-06	2083.41	920.679	1585.76	682.435	1642.71	472.288
CAALFM_C200200WA	C2_00200W_A	1.35606	2.55985	7.2067e-11	4.59903e-10	2631.81	1136.08	2614.86	1144.42	3085.89	975.445
CAALFM_C402570CA	C4_02570C_A	1.35604	2.55981	2.41983e-07	9.29165e-07	499.274	226.834	647.868	245.044	486.226	166.69
CAALFM_C105670WA	C1_05670W_A	1.35528	2.55846	1.44695e-09	7.78478e-09	5021.96	1871.86	3889.54	1918.2	4355.69	1396.03
CAALFM_C101090CA	C1_01090C_A	1.3538	2.55585	1.3872e-07	5.55511e-07	8277.86	3320.54	5301.05	2184.32	5982.9	2149.22
CAALFM_C203670WA	SAP99	1.3518	2.5523	6.93411e-06	2.14381e-05	179.261	71.4813	190.618	80.8032	243.113	87.9753
CAALFM_C602760WA	C6_02760W_A	1.35107	2.55101	0.000500593	0.00113572	150.048	71.4813	125.13	31.6186	101.701	44.7593
CAALFM_CR08700CA	ARF1	1.34939	2.54804	4.06844e-09	2.04117e-08	18599.3	9157.22	19034.9	6012.81	22904	8589.16
CAALFM_C112930CA	C1_12930C_A	1.34743	2.54458	2.40206e-06	7.9909e-06	408.98	138.197	301.715	105.395	352.562	173.635
CAALFM_C307100CA	C3_07100C_A	1.34543	2.54106	4.3176e-08	1.84132e-07	2969.09	984.535	2696.72	938.898	1718.26	981.619
CAALFM_C107140CA	RIA1	1.34424	2.53896	6.14011e-08	2.57234e-07	4663.44	2326.48	6557.03	2849.19	8445.03	2570.58
CAALFM_C203760CA	C2_03760C_A	1.34386	2.53829	1.06906e-11	7.59169e-11	9770.37	4406.1	10460.6	3834.64	11411.8	4225.9
CAALFM_C203210WA	C2_03210W_A	1.34366	2.53794	1.69773e-07	6.68156e-07	1772.69	915.913	1756.49	755.334	1944.9	486.951
CAALFM_CR06610WA	STE2	1.34245	2.53581	0.000262674	0.000629499	180.589	74.3405	182.432	121.205	409.708	109.583
CAALFM_C702920WA	C7_02920W_A	1.33839	2.52869	0.000208329	0.000508945	239.014	53.3727	297.037	158.093	329.316	130.419
CAALFM_C402500CA	ADR1	1.33735	2.52687	4.18268e-10	2.42816e-09	7538.25	3264.31	9790.52	3508.79	9900.8	4002.87
CAALFM_C206600WA	C2_06600W_A	1.33724	2.52668	1.78598e-08	8.07421e-08	21000.1	7057.58	18751.9	6148.07	19720.2	10330.9
CAALFM_C105150CA	C1_05150C_A	1.33634	2.52509	0.000138869	0.000349637	207.146	91.496	217.515	43.9148	165.627	98.0075
CAALFM_C306790WA	TRY6	1.33617	2.5248	0.000192033	0.000473057	262.916	60.9973	240.904	70.2636	155.941	128.876
CAALFM_C501980CA	C5_01980C_A	1.33609	2.52466	2.75889e-08	1.21348e-07	2240.1	1265.69	2538.85	1052.2	3426.83	933.773
CAALFM_C601160WA	RCN1	1.33492	2.52262	9.4688e-09	4.50516e-08	1661.15	566.132	1156.57	642.034	1571.03	531.71
CAALFM_CR05920CA	MHP1	1.33344	2.52003	1.40198e-07	5.60337e-07	7238.15	2983.15	9246.73	3778.43	12077.2	4572.4
CAALFM_C602450WA	C6_02450W_A	1.33293	2.51913	5.51497e-07	2.01856e-06	666.584	210.631	714.526	298.62	472.666	226.112
CAALFM_CR09050CA	CR_09050C_A	1.33238	2.51817	0.00010899	0.000279426	163.326	44.7949	149.688	72.0202	118.166	54.0199
CAALFM_C405920CA	PGA49	1.3323	2.51804	1.68335e-10	1.02953e-09	1720.9	755.795	1772.87	613.928	1711.48	697.628
CAALFM_C201910WA	C2_01910W_A	1.33166	2.51692	2.04393e-06	6.86986e-06	1958.59	561.366	1032.61	624.468	1985.58	791.006
CAALFM_C106550WA	GLT1	1.33127	2.51624	1.34462e-08	6.18767e-08	11424.9	4522.38	9633.82	5551.7	15049.8	4276.83
CAALFM_CR04150WA	CR_04150W_A	1.32998	2.51399	3.33295e-09	1.6942e-08	1335.82	668.111	1410.34	514.681	1697.92	585.73
CAALFM_C204460WA	LYS22	1.32879	2.51193	1.8212e-07	7.13563e-07	7263.38	2318.85	4670.73	3231.25	7942.34	2362.98
CAALFM_C302660WA	C3_02660W_A	1.32793	2.51042	0.00496112	0.00927167	122.163	35.2641	94.7243	26.3489	190.81	100.323
CAALFM_C303610WA	FUR4	1.32638	2.50773	0.00045618	0.0010434	130.13	65.7628	209.329	105.395	192.747	41.6725
CAALFM_C503300CA	C5_03300C_A	1.32556	2.50631	3.26362e-08	1.4173e-07	5517.25	2006.24	4674.24	1553.7	3388.08	1857.51
CAALFM_C303510CA	C3_03510C_A	1.32037	2.4973	2.21138e-07	8.53772e-07	4128.31	1452.5	2881.49	1286.7	2411.76	1033.32
CAALFM_C405730WA	C4_05730W_A	1.31998	2.49662	0.000726626	0.00159573	115.524	26.6863	93.5549	43.9148	84.2662	46.3028
CAALFM_C208510WA	C2_08510W_A	1.31939	2.49561	1.73267e-08	7.85623e-08	876.386	427.934	881.755	338.144	893.028	297.109
CAALFM_CR05790CA	ACO2	1.31773	2.49274	1.08911e-05	3.2737e-05	2708.83	983.582	3655.66	2130.74	4875.82	1395.26
CAALFM_C302770CA	C3_02770C_A	1.31441	2.487	1.26043e-08	5.86141e-08	2426	941.646	2189.18	1041.66	2035.95	691.455
CAALFM_C603150CA	C6_03150C_A	1.31254	2.48379	7.36896e-07	2.65154e-06	2310.47	903.523	2279.23	1414.93	3150.78	798.723
CAALFM_CR07190WA	CR_07190W_A	1.31111	2.48133	6.28936e-06	1.95821e-05	1975.85	785.341	3182.04	1228.74	3599.23	1514.87
CAALFM_C200190CA	C2_00190C_A	1.30924	2.47811	2.97036e-10	1.76081e-09	4885.19	2037.69	4982.97	2363.49	5555.76	1823.56
CAALFM_C603520CA	C6_03520C_A	1.30791	2.47583	2.9538e-09	1.50893e-08	2297.19	935.928	1743.63	770.265	2106.66	777.115
CAALFM_C107220WA	C1_07220W_A	1.30623	2.47295	1.08584e-05	3.26546e-05	61222.2	21717	47144.7	12088.9	29575.5	21973.8
CAALFM_C204480WA	C2_04480W_A	1.3056	2.47186	3.01146e-07	1.14011e-06	1245.53	616.645	1143.71	613.928	1679.51	416.725
CAALFM_C602020CA	C6_02020C_A	1.30539	2.4715	6.23451e-06	1.94211e-05	1483.22	777.716	2392.67	1188.33	2508.62	618.142
CAALFM_C300400CA	C3_00400C_A	1.30488	2.47064	9.86099e-08	4.02195e-07	1954.61	1027.42	2404.36	1059.22	2431.13	662.901
CAALFM_C201620WA	COX4	1.30302	2.46744	2.76839e-10	1.6522e-09	22505.9	10123.7	25558	11388	26659.1	8772.83
CAALFM_C302250CA	C3_02250C_A	1.30098	2.46396	0.0159327	0.026893	39.8357	27.6394	60.8107	10.5395	36.8059	17.7494
CAALFM_CR05730CA	CR_05730C_A	1.29642	2.45619	8.94789e-09	4.27711e-08	5152.09	1965.26	6143.05	2530.37	6690.93	2826.78
CAALFM_CR06170WA	CR_06170W_A	1.29622	2.45584	5.01435e-06	1.59093e-05	3719.33	1352.43	3536.38	2224.72	3858.81	949.207
CAALFM_CR05310WA	CR_05310W_A	1.29338	2.45102	7.52231e-09	3.64365e-08	5619.49	2200.67	3876.68	2008.66	5299.09	1827.42
CAALFM_C305600WA	ATO6	1.29194	2.44857	1.588e-06	5.4231e-06	649.322	336.438	757.795	205.521	811.668	364.248
CAALFM_C604550CA	C6_04550C_A	1.2917	2.44816	2.53899e-08	1.12397e-07	3441.81	1591.65	3632.27	1767.13	3874.31	1114.35
CAALFM_C108780WA	C1_08780W_A	1.29081	2.44665	3.32052e-07	1.25174e-06	1369.02	596.63	1602.13	865.121	1977.84	561.807
CAALFM_C103940WA	C1_03940W_A	1.29043	2.44601	1.8125e-09	9.57616e-09	22565.6	9163.9	17286.6	8125.11	19477.1	6967.02
CAALFM_C700170WA	VPS70	1.28985	2.44502	1.00044e-08	4.73808e-08	2048.88	794.872	2061.72	1059.22	2623.88	900.589
CAALFM_C501300CA	C5_01300C_A	1.288	2.44189	1.29046e-06	4.46882e-06	739.617	343.11	721.542	249.436	525.938	221.482
CAALFM_C203520CA	ADAEC	1.28782	2.44159	1.56143e-06	5.34279e-06	32300.1	11442.7	36705.1	12915.3	44169.1	21993.8
CAALFM_CR02440WA	CR_02440W_A	1.2853	2.43732	8.42462e-07	3.00791e-06	686.502	285.925	613.954	283.689	975.357	364.248
CAALFM_C106940CA	ATC1	1.27954	2.42762	2.93084e-08	1.28271e-07	3327.61	1448.69	3930.48	1832.12	3546.93	1170.69
CAALFM_C108230CA	PLB5	1.27952	2.42758	1.75745e-06	5.95627e-06	1860.33	913.054	2665.15	1154.08	1995.27	619.685
CAALFM_C400330CA	C4_00330C_A	1.27744	2.42409	2.22164e-08	9.90587e-08	17817.2	8388.09	15900.8	6232.38	14820.2	5403.53
CAALFM_C404970CA	C4_04970C_A	1.27725	2.42377	5.46375e-09	2.69519e-08	11394.3	5176.2	10639.5	4402.02	9740.98	3532.13
CAALFM_C109030CA	COX5	1.27673	2.4229	1.095e-10	6.84664e-10	15930.3	7450.25	18569.5	7552.46	17670.7	6530.23
CAALFM_C306550CA	C3_06550C_A	1.27198	2.41492	1.07454e-09	5.87854e-09	1764.72	731.968	1630.19	781.683	1973.96	709.976
CAALFM_C406460CA	C4_06460C_A	1.2717	2.41446	3.38742e-09	1.71906e-08	3056.73	1074.12	2265.2	1102.26	2417.57	1028.69
CAALFM_C402070WA	PHO114	1.27058	2.41259	8.36531e-07	2.99086e-06	520.52	234.459	397.608	176.537	545.309	196.015
CAALFM_C306040WA	C3_06040W_A	1.27053	2.41251	0.0033695	0.00651007	139.425	57.185	224.532	169.511	313.819	54.7916
CAALFM_C504080CA	C5_04080C_A	1.27025	2.41203	4.37769e-10	2.53898e-09	5267.61	2256.9	4600.56	1942.79	4741.19	1857.51
CAALFM_C201010WA	HGT8	1.2698	2.41128	2.82827e-06	9.31336e-06	42718.5	19099.8	61175.5	19160	67815	32950.6
CAALFM_C200500WA	ZCF9	1.2685	2.40912	7.86705e-10	4.38947e-09	2023.65	781.528	2031.31	937.141	1985.58	788.691
CAALFM_C106670WA	C1_06670W_A	1.26689	2.40643	3.03162e-08	1.324e-07	2752.65	1366.72	3338.74	1508.91	4297.58	1442.33
CAALFM_C101050CA	C1_01050C_A	1.2658	2.4046	6.35761e-10	3.60927e-09	5928.88	2377.94	5087.05	2252.83	4925.22	1998.74
CAALFM_C701760CA	ISU1	1.26478	2.40291	1.36635e-09	7.38334e-09	10499.4	4373.7	9237.38	3550.95	10576.9	4690.47
CAALFM_CR01180WA	CR_01180W_A	1.26441	2.40229	6.54855e-09	3.19961e-08	6051.05	2668.63	4724.52	2309.04	6111.72	2052.76
CAALFM_C303740WA	C3_03740W_A	1.26309	2.4001	9.40704e-07	3.32479e-06	2561.44	1215.18	1800.93	1029.36	2865.05	767.854
CAALFM_C307070CA	C3_07070C_A	1.26308	2.40007	8.89273e-07	3.15748e-06	4030.05	1949.06	4314.05	2529.49	6858.5	1856.74
CAALFM_C603130WA	C6_03130W_A	1.25924	2.3937	7.68612e-07	2.75762e-06	21351.9	9141.98	15132.5	6219.21	14021.1	5738.46
CAALFM_CR10350CA	TRX1	1.25827	2.39208	1.48312e-09	7.96549e-09	38323.3	17566.3	33530.1	13562.6	35090.6	13579.1
CAALFM_C202950WA	C2_02950W_A	1.2558	2.388	5.37259e-05	0.000144274	657.289	374.562	877.077	482.184	987.949	200.645
CAALFM_CR02880WA	CR_02880W_A	1.2518	2.38138	7.33605e-08	3.03627e-07	1525.71	592.818	1358.88	684.192	1265.93	466.115
CAALFM_C202990CA	HYU1	1.25178	2.38134	9.92442e-06	3.00361e-05	1896.18	852.057	2552.88	1476.41	2909.61	762.452
CAALFM_CR10590WA	CR_10590W_A	1.25131	2.38058	4.11112e-06	1.32479e-05	1025.11	380.28	1513.25	654.33	1453.83	642.065
CAALFM_CR07170WA	CR_07170W_A	1.24913	2.37698	1.91886e-06	6.48484e-06	1833.77	1009.32	1924.89	659.6	2764.32	1075.77
CAALFM_C203220CA	STP4	1.24833	2.37567	1.40375e-05	4.1387e-05	12872.2	3944.81	14846	5205.66	15964.1	9235.86
CAALFM_C204040CA	DCK2	1.24767	2.37458	9.90592e-09	4.70588e-08	1893.52	785.341	2085.1	716.689	1577.81	837.308
CAALFM_C401320CA	OPT6	1.24759	2.37444	2.66941e-06	8.81377e-06	1277.4	700.516	1337.84	702.636	2342.99	686.053
CAALFM_C402990CA	GST2	1.24755	2.37437	4.83644e-08	2.04703e-07	5786.8	2210.2	4028.71	1924.34	4162.95	1752.56
CAALFM_C210330CA	C2_10330C_A	1.24539	2.37083	2.62398e-06	8.69166e-06	345.243	196.335	481.808	144.919	403.897	178.266
CAALFM_C104930CA	C1_04930C_A	1.24391	2.3684	4.40268e-06	1.41284e-05	825.927	439.371	823.283	349.561	752.585	226.112
CAALFM_C404550CA	C4_04550C_A	1.2432	2.36723	1.85888e-09	9.78766e-09	4285	1701.25	4084.84	2005.15	4038.97	1535.71
CAALFM_CR01930CA	BIO2	1.24179	2.36492	4.39606e-05	0.000119771	391.718	110.558	321.595	194.982	283.793	115.757
CAALFM_C301320CA	SGA1	1.23967	2.36145	4.92546e-08	2.08185e-07	3498.9	1568.78	3648.64	1450.94	2709.11	1154.48
CAALFM_C206610CA	C2_06610C_A	1.23914	2.36058	2.59809e-07	9.9336e-07	10466.2	4459.48	7678.52	3028.36	7289.51	3286.73
CAALFM_C300440WA	C3_00440W_A	1.2391	2.36051	0.000292115	0.000693325	108.884	60.0443	178.924	57.0892	126.884	58.6502
CAALFM_C500790CA	C5_00790C_A	1.23892	2.36022	7.86457e-09	3.79752e-08	8365.5	4286.97	9977.63	3918.95	11791.5	4562.37
CAALFM_C504960WA	C5_04960W_A	1.237	2.35709	5.35053e-09	2.6478e-08	8633.73	3482.57	6697.36	3381.44	9333.21	3600.04
CAALFM_C202640CA	C2_02640C_A	1.23677	2.3567	0.0280583	0.0445682	26.5571	9.53083	40.9303	18.4442	51.3346	22.3797
CAALFM_C111290WA	C1_11290W_A	1.23519	2.35412	2.41549e-07	9.28145e-07	1108.76	609.973	1167.1	557.717	1614.62	486.179
CAALFM_C109210CA	C1_09210C_A	1.23225	2.34934	0.000385158	0.000892867	2533.55	1486.81	4545.6	1242.79	6297.69	2964.15
CAALFM_C102680CA	C1_02680C_A	1.23176	2.34853	2.99464e-05	8.37333e-05	1793.94	711.953	1141.37	359.223	1172.95	677.564
CAALFM_C304430WA	RIP1	1.23011	2.34585	6.6704e-07	2.41142e-06	10885.8	4894.08	15148.9	7649.07	15836.2	5306.3
CAALFM_CR00090CA	CR_00090C_A	1.22673	2.34036	1.181e-06	4.09665e-06	2569.4	1474.42	2892.02	1541.41	4425.43	1210.05
CAALFM_C100880WA	C1_00880W_A	1.22654	2.34005	5.34935e-06	1.68422e-05	501.93	244.942	425.675	151.067	417.457	179.037
CAALFM_C602720CA	C6_02720C_A	1.22647	2.33994	3.54224e-09	1.79174e-08	6057.69	2358.88	4592.38	2133.38	5183.83	2274.24
CAALFM_CR10130WA	CR_10130W_A	1.22629	2.33964	9.16896e-10	5.0655e-09	6252.88	2808.74	5624.99	2512.8	5979.03	2311.28
CAALFM_C102650WA	C1_02650W_A	1.22471	2.33709	4.55803e-08	1.93716e-07	15096.4	7403.55	12677.9	5697.5	14310.7	4907.32
CAALFM_C208130WA	ARA1	1.22463	2.33695	1.4442e-05	4.2462e-05	7254.08	3055.59	5922.03	2986.2	4587.18	1559.63
CAALFM_C200950CA	RFC5	1.22251	2.33353	2.42403e-08	1.07772e-07	4003.49	1625.96	2997.27	1299.88	3585.67	1610.56
CAALFM_C107170CA	ZCF23	1.22184	2.33243	6.37823e-09	3.12381e-08	2668.99	1259.98	2792.61	1241.91	2651	976.988
CAALFM_C108350CA	C1_08350C_A	1.22179	2.33235	1.07016e-06	3.7544e-06	135942	64727.7	106643	35436.6	108869	50522.5
CAALFM_C504480CA	C5_04480C_A	1.2205	2.33028	0.0004059	0.000937077	952.074	503.228	580.04	214.304	616.984	205.276
CAALFM_C209130CA	IFF6	1.21962	2.32885	1.60848e-06	5.4809e-06	1349.1	487.026	1475.83	751.821	1872.26	777.887
CAALFM_CR01210CA	HSE1	1.21804	2.32631	3.99255e-06	1.2913e-05	3683.48	1363.86	4406.44	2525.1	5486.02	1947.03
CAALFM_C700120WA	C7_00120W_A	1.21583	2.32274	2.08161e-06	6.99272e-06	3988.88	2065.33	3189.05	1603.77	3901.43	1102.01
CAALFM_CR08860WA	PDK2	1.21558	2.32234	2.0491e-08	9.20306e-08	11065	4794.96	13201.8	6373.79	14568.4	5554.02
CAALFM_C406400CA	VMA8	1.21458	2.32074	1.32457e-07	5.32157e-07	4897.14	2083.44	3603.03	1845.3	3990.54	1453.91
CAALFM_C306570CA	OPI3	1.21423	2.32017	3.1768e-07	1.19976e-06	4531.98	1952.87	3241.68	1479.05	3364.84	1369.02
CAALFM_C207930CA	VRP1	1.21411	2.31998	8.96809e-06	2.737e-05	1971.87	820.605	2689.7	1506.28	2773.04	878.209
CAALFM_C303340CA	C3_03340C_A	1.21245	2.3173	9.85851e-07	3.47242e-06	11180.6	5464.98	8560.27	3473.66	8800.49	3378.56
CAALFM_C406940CA	C4_06940C_A	1.21214	2.31681	2.6466e-05	7.45421e-05	4651.48	1966.21	3129.41	2394.23	7521	2244.91
CAALFM_C703170WA	IFA21	1.21211	2.31676	2.545e-08	1.12582e-07	4310.23	1458.22	3059.25	1641.53	3669.94	1664.58
CAALFM_C302010CA	C3_02010C_A	1.21026	2.31379	0.0129458	0.0222469	41.1636	20.9678	44.4386	17.5659	65.8633	27.01
CAALFM_C303710WA	CCC1	1.20978	2.31302	1.7074e-08	7.75302e-08	8326.99	4035.35	7251.67	3162.74	7801.89	2910.9
CAALFM_C204410WA	C2_04410W_A	1.20934	2.31232	3.96552e-07	1.47773e-06	759.534	393.623	1081.73	460.227	991.823	371.966
CAALFM_C701990CA	C7_01990C_A	1.20925	2.31218	1.31391e-08	6.05988e-08	2108.64	935.928	2245.32	993.352	2663.59	1105.86
CAALFM_C207260CA	DQD1	1.20919	2.31207	3.91477e-08	1.67531e-07	11837.8	4485.21	8340.42	4424.85	9085.26	3746.67
CAALFM_C404270WA	C4_04270W_A	1.20826	2.31058	4.48934e-05	0.000122096	276.194	145.822	256.107	142.284	338.034	89.5187
CAALFM_C209830CA	C2_09830C_A	1.20663	2.30798	1.6044e-06	5.47003e-06	8793.07	4270.77	6985.04	2947.56	6549.52	2456.36
CAALFM_C600730WA	C6_00730W_A	1.20611	2.30715	5.19823e-05	0.000139897	241.67	115.323	265.462	157.215	349.656	99.551
CAALFM_CR10840CA	XYL2	1.20559	2.30632	2.79714e-08	1.22855e-07	82169.1	39678.8	106303	48340.5	96071.3	35356.8
CAALFM_CR05830CA	ISC1	1.20551	2.30619	1.36563e-06	4.708e-06	544.422	268.77	829.13	326.726	693.501	300.968
CAALFM_C601400WA	C6_01400W_A	1.20528	2.30581	1.79839e-05	5.19805e-05	569.651	255.426	834.977	246.801	726.433	421.355
CAALFM_C300430WA	EST3	1.20511	2.30555	3.35106e-05	9.30609e-05	215.113	94.3553	203.482	83.438	178.218	81.0299
CAALFM_C305150WA	C3_05150W_A	1.20496	2.30531	1.29498e-07	5.21285e-07	4589.08	1909.03	5131.49	2473.28	4161.98	1639.89
CAALFM_C302190CA	C3_02190C_A	1.20332	2.30269	2.79547e-09	1.4328e-08	10759.6	4389.9	9266.61	4162.24	8591.28	3875.54
CAALFM_C701900WA	NUC2	1.20292	2.30205	2.39655e-08	1.06627e-07	13760.6	6028.25	16629.4	8103.15	16674.1	6313.38
CAALFM_C205130WA	C2_05130W_A	1.20274	2.30177	2.11368e-07	8.18803e-07	1365.04	759.607	1596.28	699.123	1585.56	517.819
CAALFM_C304020CA	ZCF16	1.20134	2.29953	9.26566e-08	3.78414e-07	2256.03	1108.44	3267.4	1299	2585.13	1118.98
CAALFM_CR09150WA	CR_09150W_A	1.20074	2.29858	2.04935e-05	5.87665e-05	3784.39	1817.53	3850.95	1342.04	2108.59	1079.63
CAALFM_C114020WA	C1_14020W_A	1.20013	2.29761	2.35837e-05	6.70358e-05	320.014	132.479	245.582	102.761	232.459	111.898
CAALFM_C304160WA	DAL8	1.20011	2.29757	1.95778e-06	6.6091e-06	513.881	204.913	488.824	243.288	656.696	273.958
CAALFM_C207550WA	C2_07550W_A	1.19972	2.29695	1.41461e-07	5.64656e-07	6876.97	2962.18	7691.38	4141.16	7994.64	2720.29
CAALFM_C604040CA	RVS167	1.19715	2.29286	8.51064e-09	4.08709e-08	22941.4	9225.85	19091	10778.4	23403.7	8535.14
CAALFM_C203470CA	COX6	1.19594	2.29094	1.17606e-09	6.41687e-09	17307.3	8483.39	20538.8	8826.87	20197.7	8026.59
CAALFM_C107930CA	ERD1	1.1959	2.29088	2.41732e-06	8.03733e-06	2233.46	903.523	1523.78	588.458	1654.33	869.72
CAALFM_C210340WA	HEM4	1.19496	2.28938	2.92382e-08	1.28129e-07	4296.95	1998.62	4095.37	1492.22	3523.68	1713.97
CAALFM_C101760WA	FGR38	1.1944	2.2885	1.44036e-07	5.7308e-07	894.976	512.759	1137.86	427.73	1071.25	416.725
CAALFM_C206300WA	C2_06300W_A	1.19362	2.28727	2.5152e-07	9.64657e-07	3905.23	1850.89	3481.41	1704.77	3452.01	1183.81
CAALFM_C701930CA	C7_01930C_A	1.19316	2.28654	5.09752e-07	1.87466e-06	4360.68	1838.5	2958.67	1731.12	3820.07	1302.65
CAALFM_CR05170CA	FDH1	1.1927	2.2858	0.000754698	0.0016515	28667.1	11305.5	23705.6	19596.5	69102.2	22241.5
CAALFM_C207140WA	C2_07140W_A	1.19177	2.28433	6.90836e-06	2.13799e-05	3829.54	1479.19	2830.04	1323.59	2066.94	1017.12
CAALFM_C106850WA	PCL7	1.19151	2.28392	1.91089e-07	7.4445e-07	4643.52	2004.33	4563.14	2316.94	6506.9	2559
CAALFM_CR01300WA	CR_01300W_A	1.1905	2.28231	1.52208e-09	8.16049e-09	17749.5	8423.35	17255	7741.29	17446	6817.31
CAALFM_C207640WA	C2_07640W_A	1.18656	2.27609	1.26979e-08	5.89164e-08	7717.51	3525.46	8768.43	3042.41	7575.24	4002.87
CAALFM_C406860CA	C4_06860C_A	1.18618	2.27549	4.04775e-06	1.30618e-05	690.486	284.972	657.223	396.111	739.993	236.916
CAALFM_C600100CA	HET1	1.18468	2.27313	2.39241e-06	7.96308e-06	6084.24	2692.46	4637.98	3234.76	7569.43	2120.67
CAALFM_CR09830WA	CR_09830W_A	1.18428	2.27249	1.54003e-07	6.09592e-07	3091.25	1174.2	3434.63	1284.95	2988.06	1726.32
CAALFM_C103000WA	HOL1	1.17616	2.25975	1.06588e-05	3.20699e-05	338.604	164.883	489.994	219.574	484.289	196.787
CAALFM_CR05430WA	CSP1	1.17595	2.25942	3.18637e-05	8.88205e-05	338.604	141.056	368.372	125.596	233.427	148.941
CAALFM_C208160CA	C2_08160C_A	1.17338	2.25539	3.47183e-05	9.59887e-05	33443.4	14079.9	23249.6	10670.4	17057.6	7949.41
CAALFM_C305210CA	DYN1	1.1729	2.25465	9.66342e-07	3.4076e-06	2426	1220.9	1969.33	1053.08	3254.42	1119.76
CAALFM_C107240WA	YPD1	1.17152	2.25248	3.8499e-06	1.24909e-05	6700.37	3547.38	5054.3	2850.95	7266.27	2047.35
CAALFM_C404530CA	PHR1	1.17032	2.25062	3.27326e-07	1.23543e-06	14986.2	5361.09	15787.4	8628.37	17180.6	7317.38
CAALFM_C301750CA	BRO1	1.16946	2.24928	1.15617e-08	5.41332e-08	1981.16	777.716	1844.2	910.792	1830.61	825.733
CAALFM_C405300WA	XKS1	1.1686	2.24793	0.00013732	0.000346585	3864.06	1442.02	4871.87	1883.06	1862.57	1389.08
CAALFM_C304350CA	C3_04350C_A	1.16706	2.24553	5.23415e-06	1.6528e-05	383.751	178.227	376.558	143.162	318.662	158.973
CAALFM_C101440CA	POX18	1.16681	2.24514	0.00650875	0.0118903	106.229	36.2172	90.0466	23.714	69.7376	57.8785
CAALFM_C502680WA	C5_02680W_A	1.16651	2.24469	7.2121e-08	2.98697e-07	1107.43	545.164	1310.94	487.454	1221.38	588.817
CAALFM_C110300WA	MNN12	1.16563	2.24332	3.17041e-08	1.3807e-07	2354.29	992.16	2510.78	985.447	2373.98	1248.63
CAALFM_C101750WA	C1_01750W_A	1.16478	2.24199	5.60617e-05	0.000150025	1392.92	925.444	1568.21	916.94	3040.36	835.765
CAALFM_C303490WA	RSN1	1.16474	2.24192	4.29188e-06	1.38087e-05	4193.37	1896.64	5574.7	1827.73	5399.82	3040.55
CAALFM_C604150WA	C6_04150W_A	1.16299	2.23921	0.0226298	0.0367839	58.4257	35.2641	65.4884	17.5659	33.9002	17.7494
CAALFM_C306950WA	C3_06950W_A	1.16216	2.23792	0.000597371	0.00133745	3805.64	1090.33	1913.2	657.843	1897.44	1653.78
CAALFM_C209730CA	IPK2	1.1619	2.23752	1.33548e-07	5.35841e-07	1604.05	674.783	1436.07	771.143	1928.44	774.8
CAALFM_CR01970CA	VMA4	1.16183	2.23741	4.66309e-08	1.97909e-07	19431.9	8528.19	14644.8	8143.55	19074.2	7084.32
CAALFM_C104640WA	C1_04640W_A	1.1605	2.23536	2.01727e-07	7.83421e-07	3667.54	1499.2	3138.77	1697.74	2999.68	1189.98
CAALFM_C403370CA	C4_03370C_A	1.1603	2.23504	5.01269e-08	2.11582e-07	4140.26	2049.13	3732.84	1492.22	3901.43	1727.09
CAALFM_C503590WA	LAP4	1.16012	2.23476	4.0714e-07	1.51353e-06	1884.23	973.098	1813.8	801.884	1701.79	642.065
CAALFM_C703470WA	C7_03470W_A	1.15849	2.23224	9.74476e-06	2.95503e-05	383.751	196.335	352	145.797	345.782	142.767
CAALFM_C208950WA	C2_08950W_A	1.15811	2.23165	1.4104e-07	5.6334e-07	1906.8	968.333	2171.64	847.555	2439.85	1105.09
CAALFM_C600960WA	CAN1	1.15769	2.23099	0.000191304	0.00047146	6259.52	2544.73	6877.45	2411.8	9979.25	5404.31
CAALFM_C502790CA	GAP1	1.15701	2.22994	1.39032e-08	6.38844e-08	13921.3	5769.01	13356.1	5464.75	13625.9	7108.25
CAALFM_C109160WA	AOX1	1.15696	2.22987	4.78e-07	1.76209e-06	2346.32	1148.47	2072.24	1200.63	3128.51	1036.41
CAALFM_C303120CA	DAL5	1.1567	2.22947	6.88955e-05	0.000181612	450.144	257.333	576.532	231.87	842.662	349.586
CAALFM_C113880CA	C1_13880C_A	1.15626	2.22878	1.50864e-06	5.17214e-06	8993.58	5403.03	12553.9	4965.88	15336.5	6180.65
CAALFM_C505040WA	C5_05040W_A	1.15604	2.22844	1.56188e-06	5.34279e-06	1677.08	778.669	1167.1	618.32	1519.7	561.807
CAALFM_C208890WA	C2_08890W_A	1.15473	2.22642	0.0176161	0.0294364	49.1307	13.3432	73.6745	36.0101	80.3919	41.6725
CAALFM_CR05990CA	SFL1	1.15448	2.22604	0.000328556	0.000772683	4101.75	2015.77	8215.29	3015.19	8847.95	4476.71
CAALFM_C302720WA	C3_02720W_A	1.15156	2.22154	1.39575e-06	4.80377e-06	1719.58	669.065	1284.04	788.709	2019.48	803.353
CAALFM_C703810WA	SLA2	1.15052	2.21994	2.08144e-08	9.34148e-08	9227.28	3756.1	8391.87	4572.4	10357	4273.75
CAALFM_C206630CA	C2_06630C_A	1.14972	2.2187	0.000139968	0.000352116	3848.13	1664.08	2095.63	1619.58	3151.75	816.472
CAALFM_CR03790CA	KRE1	1.1493	2.21806	0.000360065	0.000839427	2270.64	805.355	3024.16	1122.46	3724.18	2137.64
CAALFM_C108320WA	TKL1	1.14734	2.21505	1.4443e-05	4.2462e-05	10691.9	4350.83	12213.6	7910.8	14149	4467.45
CAALFM_C106080CA	ARC35	1.14707	2.21464	2.50984e-06	8.33147e-06	14115.1	6041.6	8611.73	4609.29	10751.2	4465.9
CAALFM_C114030WA	C1_14030W_A	1.14676	2.21416	1.27902e-05	3.79829e-05	2200.26	954.99	2129.54	1457.09	2746.89	784.832
CAALFM_C406970CA	ZRT1	1.14642	2.21364	0.00192758	0.00391673	86.3107	41.9357	85.3688	44.7931	101.701	37.0422
CAALFM_C112940CA	C1_12940C_A	1.14626	2.2134	0.00557273	0.0103116	110.212	45.748	79.5217	32.4969	59.0832	33.9554
CAALFM_CR08050CA	CR_08050C_A	1.14562	2.21242	2.02286e-05	5.81419e-05	2838.96	1426.77	3629.93	2250.19	4909.72	1467.03
CAALFM_C200480CA	PHHB	1.14505	2.21154	2.42918e-08	1.07845e-07	7374.92	3998.18	9419.81	3461.36	8136.05	3813.81
CAALFM_C302090CA	C3_02090C_A	1.14505	2.21154	5.87507e-06	1.83849e-05	3194.82	1462.98	1982.19	1294.61	3298.97	1075.77
CAALFM_C114420WA	DDI1	1.14393	2.20982	1.37296e-05	4.05578e-05	2576.04	1545.9	3344.59	1935.76	4532.94	1250.17
CAALFM_C602480WA	C6_02480W_A	1.14385	2.20969	1.5581e-05	4.54611e-05	1537.66	658.581	1523.78	609.537	875.594	513.189
CAALFM_C504560CA	CUP1	1.14273	2.20799	1.13592e-05	3.40609e-05	168205	81491.5	116233	47678.3	116593	52458
CAALFM_C300650WA	NGT1	1.14142	2.20599	0.000240178	0.000580321	201.834	112.464	257.276	72.8985	241.176	131.963
CAALFM_C500380WA	C5_00380W_A	1.14033	2.20431	5.23616e-06	1.6528e-05	1395.58	668.111	2171.64	720.202	1399.59	864.318
CAALFM_C505230CA	C5_05230C_A	1.14021	2.20414	1.34657e-05	3.98545e-05	10296.2	5166.66	14751.3	8353.47	16686.7	5415.11
CAALFM_C106570WA	ANT1	1.13859	2.20166	2.70112e-05	7.59737e-05	1011.83	624.27	1063.02	614.807	1451.9	364.248
CAALFM_C400650WA	HIS5	1.13736	2.19979	0.000204217	0.000499692	3318.32	1366.72	2246.49	2168.51	5374.64	1438.47
CAALFM_C504690CA	C5_04690C_A	1.13696	2.19917	0.000146818	0.000368298	274.866	111.511	278.326	136.136	193.715	91.8338
CAALFM_C304260WA	C3_04260W_A	1.13455	2.19549	2.84587e-07	1.08006e-06	2277.28	775.81	1830.17	983.691	1999.14	1020.98
CAALFM_C203840CA	INO4	1.13212	2.19181	4.44964e-06	1.42643e-05	2683.6	1384.83	2304.96	980.177	2042.73	843.482
CAALFM_C101840CA	C1_01840C_A	1.13194	2.19153	2.74012e-07	1.04507e-06	2346.32	1284.76	2695.55	1347.3	3352.25	1199.24
CAALFM_CR07790CA	YHB1	1.13081	2.18981	3.26663e-05	9.08036e-05	153738	79069.7	171435	55282.5	218929	114117
CAALFM_C703230CA	C7_03230C_A	1.12769	2.18508	2.21948e-06	7.42352e-06	1168.51	434.606	1184.64	492.724	1152.61	676.02
CAALFM_C603540WA	C6_03540W_A	1.1274	2.18464	3.45032e-07	1.29513e-06	2479.11	1023.61	2609.01	1451.82	2905.73	1183.81
CAALFM_C405940WA	PPS1	1.12715	2.18427	3.97104e-06	1.28502e-05	845.845	470.823	868.891	326.726	740.962	327.206
CAALFM_CR05210WA	CR_05210W_A	1.12586	2.18232	0.00133234	0.00278992	345.243	89.5898	334.459	180.051	171.438	119.615
CAALFM_C102950WA	C1_02950W_A	1.12557	2.18187	5.08711e-06	1.6107e-05	1010.5	462.245	715.695	348.683	803.919	348.814
CAALFM_C401090CA	C4_01090C_A	1.12109	2.17511	5.54018e-06	1.74075e-05	857.796	491.791	858.366	376.789	829.102	302.511
CAALFM_C303920WA	C3_03920W_A	1.11643	2.1681	4.15185e-05	0.00011372	3505.54	2013.87	2700.23	1226.98	2987.09	1000.14
CAALFM_C114220CA	FTR2	1.11544	2.16661	5.16683e-06	1.63426e-05	3235.99	1250.45	2009.09	1365.75	3409.39	1378.28
CAALFM_CR02430CA	CR_02430C_A	1.11488	2.16577	1.43223e-05	4.21473e-05	10658.7	4861.68	7655.13	5159.98	15196	5451.38
CAALFM_CR06690CA	CR_06690C_A	1.11381	2.16417	3.42752e-07	1.28814e-06	6602.11	3084.18	5208.67	2538.27	5355.26	2309.74
CAALFM_C101060WA	MBF1	1.11374	2.16406	1.48097e-05	4.34161e-05	34799.2	18476.5	26546.2	10786.3	26040.2	11118.1
CAALFM_C602790CA	C6_02790C_A	1.11277	2.16261	8.68458e-05	0.000226033	8078.68	3631.25	6469.32	1926.1	7166.5	4482.88
CAALFM_C501770CA	OBPA	1.11274	2.16256	2.29374e-06	7.6553e-06	16193.2	7884.86	14191.1	7626.24	13775.1	4909.64
CAALFM_C111530CA	C1_11530C_A	1.11001	2.15848	0.000232259	0.000563393	189.884	68.622	192.957	103.639	187.904	91.8338
CAALFM_C113140CA	TYE7	1.10964	2.15792	2.73943e-05	7.69459e-05	51454.5	21663.6	40800.5	14843.2	51750.1	30225.7
CAALFM_C210600WA	C2_10600W_A	1.1089	2.15681	3.63177e-08	1.56288e-07	4165.49	1728.89	4257.92	2061.36	3780.36	1867.55
CAALFM_CR00470WA	CR_00470W_A	1.10792	2.15535	9.38336e-09	4.4714e-08	14278.5	6645.85	15201.5	6555.6	13022.5	6517.89
CAALFM_C405860WA	C4_05860W_A	1.10617	2.15273	1.58237e-05	4.6104e-05	3668.87	1676.47	2645.26	1342.04	2403.04	1031.01
CAALFM_C110520WA	C1_10520W_A	1.1061	2.15263	3.1702e-06	1.04005e-05	776.797	429.841	705.17	309.16	811.668	327.206
CAALFM_C406280CA	C4_06280C_A	1.1054	2.15158	3.33897e-06	1.09193e-05	930.828	509.9	955.429	389.085	810.699	354.988
CAALFM_C101610CA	C1_01610C_A	1.10351	2.14877	7.28532e-05	0.000191391	4012.78	1910.93	2805.48	1660.86	2895.08	949.207
CAALFM_C109970CA	PDC2	1.10223	2.14686	5.26458e-07	1.93379e-06	1808.54	1001.69	1886.3	957.342	2466.97	912.165
CAALFM_C209280CA	C2_09280C_A	1.1022	2.14682	1.29474e-06	4.47861e-06	1064.94	627.129	1349.53	570.014	1171.01	473.832
CAALFM_CR09910WA	GNP3	1.10206	2.14661	2.41262e-07	9.27619e-07	2429.98	1336.22	3301.32	1352.57	2738.17	1257.12
CAALFM_C700880CA	C7_00880C_A	1.10181	2.14623	4.60024e-05	0.000124893	5010.01	2009.1	5035.59	1695.11	5404.66	3493.54
CAALFM_C403960WA	C4_03960W_A	1.10075	2.14466	7.92078e-05	0.000207115	10155.5	3606.47	6307.94	3567.64	11482.5	5855.76
CAALFM_C111660WA	GAD1	1.0996	2.14296	8.36839e-06	2.56412e-05	14865.4	6441.89	16458.6	9530.38	14231.3	5286.23
CAALFM_C110100CA	NTF2	1.09935	2.14259	2.15996e-05	6.16802e-05	16249	7940.14	11128.4	5156.47	11074.7	4850.22
CAALFM_C405910CA	VPS11	1.09879	2.14176	2.83041e-07	1.07486e-06	1941.33	966.427	2108.49	1089.09	2551.23	1027.15
CAALFM_C503960WA	C5_03960W_A	1.09878	2.14173	4.36104e-06	1.40094e-05	14623.7	5686.1	9348.47	5492.86	9631.53	4510.66
CAALFM_C113240WA	C1_13240W_A	1.09731	2.13956	2.35808e-07	9.08347e-07	3667.54	1408.66	2862.78	1428.99	3127.54	1675.39
CAALFM_C505130CA	C5_05130C_A	1.09698	2.13907	2.79211e-06	9.19919e-06	2508.32	1286.66	1921.38	963.49	2260.66	878.209
CAALFM_C407170CA	C4_07170C_A	1.09642	2.13823	3.57233e-05	9.86788e-05	687.83	317.377	543.788	245.044	451.357	224.568
CAALFM_C603740WA	C6_03740W_A	1.09436	2.13518	2.34536e-05	6.66968e-05	604.175	339.298	688.798	224.844	499.786	275.501
CAALFM_C401980CA	CLC1	1.09399	2.13464	5.3117e-07	1.94994e-06	5433.59	2813.5	4972.44	2892.23	6790.7	2351.41
CAALFM_CR07400CA	LPD1	1.09267	2.13268	6.8296e-06	2.11763e-05	21924.3	10635.5	32736	15993.8	31897.2	13957.2
CAALFM_C113700WA	ACT1	1.09192	2.13158	2.69905e-07	1.03005e-06	29251.4	12824.7	28321.4	16908.1	34470.7	13448.6
CAALFM_C111760CA	C1_11760C_A	1.09124	2.13057	2.14169e-06	7.18673e-06	5620.82	2626.7	4277.8	2059.6	4127.11	1896.87
CAALFM_C300540CA	IST1	1.09053	2.12953	2.22764e-05	6.35249e-05	1315.91	657.628	912.16	519.951	1140.98	405.149
CAALFM_C603160CA	BMT6	1.09041	2.12935	9.89155e-06	2.99513e-05	9770.37	4337.48	8982.44	5109.04	14428.9	6136.66
CAALFM_C207410WA	C2_07410W_A	1.08945	2.12793	0.000379216	0.000880414	932.156	485.119	1300.41	765.873	1084.81	308.685
CAALFM_C401840CA	C4_01840C_A	1.0885	2.12653	1.66271e-06	5.6532e-06	2735.39	1683.15	3527.02	1697.74	3610.86	1263.29
CAALFM_C404840CA	AGP3	1.08697	2.12427	6.90116e-06	2.13683e-05	900.287	479.401	1046.65	508.533	876.563	341.869
CAALFM_CR07910CA	CR_07910C_A	1.08694	2.12424	1.38302e-06	4.76529e-06	6170.55	3515.92	9570.67	3897.87	8285.21	3897.15
CAALFM_C201800WA	C2_01800W_A	1.08666	2.12382	0.000737857	0.00161637	119.507	66.7158	155.535	77.29	167.564	64.8239
CAALFM_C502400WA	C5_02400W_A	1.0863	2.12328	3.44875e-05	9.54788e-05	8984.28	4363.22	5785.2	3139.91	6489.47	2509.61
CAALFM_C603260WA	C6_03260W_A	1.08519	2.12165	1.67947e-05	4.88177e-05	31832.7	15082.5	18684.1	10862.8	27271.3	10719.1
CAALFM_C400410WA	C4_00410W_A	1.08412	2.12008	5.32973e-06	1.6789e-05	3067.35	1425.81	2697.89	1842.66	3799.73	1244
CAALFM_C602780CA	MIF2	1.08205	2.11704	3.56778e-05	9.85973e-05	3718	1766.06	4364.34	1551.07	4964.93	2845.31
CAALFM_CR05020WA	LYP1	1.08194	2.11687	5.83302e-06	1.82811e-05	816.632	412.685	875.908	359.223	1024.75	511.646
CAALFM_C403160CA	C4_03160C_A	1.08119	2.11578	0.00055433	0.00124709	151.376	81.9652	224.532	87.8295	226.647	114.985
CAALFM_C503870CA	C5_03870C_A	1.08009	2.11416	4.99678e-05	0.000134769	7270.02	4210.72	5143.18	2729.74	6994.1	2240.28
CAALFM_C200520WA	DFG5	1.07595	2.10811	6.63141e-07	2.39874e-06	6313.96	3095.61	5274.16	2832.5	7582.99	3166.34
CAALFM_C702500CA	DPP3	1.07512	2.10689	6.53774e-05	0.00017345	3117.81	1178.96	1505.06	1125.97	2710.08	1175.32
CAALFM_CR04420CA	RBR2	1.074	2.10526	4.71704e-06	1.50589e-05	975.975	510.853	1355.38	531.369	933.709	508.559
CAALFM_C402000CA	RGA2	1.07302	2.10383	3.47366e-06	1.13238e-05	6170.55	2683.88	6427.22	3547.43	8472.15	3783.71
CAALFM_CR08710WA	CR_08710W_A	1.07161	2.10178	0.000153355	0.00038376	3805.64	1868.04	6269.35	3350.7	7019.28	2914.76
CAALFM_C106840CA	C1_06840C_A	1.07095	2.10082	2.53178e-07	9.7041e-07	5481.4	2564.75	4395.91	2247.56	5554.79	2533.53
CAALFM_C404660CA	C4_04660C_A	1.06905	2.09805	0.000447997	0.00102637	2772.57	1173.25	3684.89	1289.34	4231.71	2631.54
CAALFM_C201440CA	C2_01440C_A	1.0685	2.09726	6.82217e-05	0.000180067	1946.64	1014.08	1340.17	770.265	1598.15	545.601
CAALFM_C207650CA	C2_07650C_A	1.06762	2.09597	2.14945e-05	6.14086e-05	1774.02	840.62	1604.47	1140.03	2241.29	701.487
CAALFM_C504320CA	C5_04320C_A	1.0672	2.09537	8.85915e-06	2.70643e-05	6742.86	2814.46	3953.86	2347.68	5341.7	2491.86
CAALFM_C206510WA	C2_06510W_A	1.06702	2.0951	3.5784e-06	1.16591e-05	690.486	394.577	937.888	388.206	887.217	418.268
CAALFM_C209960WA	C2_09960W_A	1.06668	2.09461	4.25696e-05	0.000116289	1070.25	585.193	1033.78	690.34	1412.19	404.378
CAALFM_C503990WA	MID1	1.0657	2.09318	1.30696e-05	3.87381e-05	5272.92	2267.39	3408.91	1678.42	3490.75	1869.09
CAALFM_C406610CA	SDH12	1.06564	2.09309	1.65533e-05	4.81841e-05	19013.6	9466.98	27940.2	14751	24357.8	9852.46
CAALFM_C700020CA	RVS161	1.06532	2.09263	7.65681e-07	2.7503e-06	25934.4	16257.7	29045.3	13659.2	32056	11676
CAALFM_C110700CA	NIT3	1.0645	2.09144	3.19192e-05	8.89271e-05	1986.47	873.977	1586.92	1212.93	2324.59	733.899
CAALFM_CR03730CA	CR_03730C_A	1.06386	2.09052	0.000129513	0.000328763	2554.8	1250.45	3066.26	1022.34	3508.19	2093.66
CAALFM_C405250WA	C4_05250W_A	1.06386	2.09051	2.58744e-06	8.57984e-06	1527.04	698.61	1634.87	850.19	1350.2	609.653
CAALFM_C112000CA	C1_12000C_A	1.06243	2.08844	0.00488368	0.00914357	84.9829	49.5603	91.216	32.4969	90.0777	45.5311
CAALFM_C304190WA	C3_04190W_A	1.06142	2.08698	0.000214814	0.000524166	1164.53	414.591	772.997	710.541	1371.51	460.713
CAALFM_C112580WA	C1_12580W_A	1.0613	2.08681	1.32617e-06	4.58218e-06	7327.12	3843.79	6443.59	2677.04	7391.21	3620.11
CAALFM_C602560WA	C6_02560W_A	1.06113	2.08657	3.40829e-06	1.11225e-05	4314.21	2083.44	5520.91	2165	3463.63	2124.53
CAALFM_C406260WA	PGA43	1.0603	2.08537	9.09102e-06	2.77177e-05	929.5	409.826	706.339	353.075	675.098	344.956
CAALFM_CR00340CA	CR_00340C_A	1.05878	2.08317	1.13687e-06	3.96363e-06	3489.61	1768.92	3397.21	1295.49	2961.91	1663.04
CAALFM_C112260WA	VPH2	1.05753	2.08137	8.93231e-07	3.16971e-06	1013.16	454.621	995.19	480.427	1074.15	545.601
CAALFM_C201660CA	C2_01660C_A	1.05723	2.08094	1.97282e-05	5.67829e-05	9911.13	6176.93	8604.71	3451.7	10807.4	4463.59
CAALFM_C206710WA	C2_06710W_A	1.05705	2.08068	7.76497e-06	2.38991e-05	2619.86	1344.8	2025.46	1063.62	2191.89	878.209
CAALFM_C505450CA	MUM2	1.057	2.0806	7.70083e-07	2.76129e-06	3043.45	1748.91	3301.32	1705.65	4136.79	1584.33
CAALFM_C101770WA	MAK32	1.0557	2.07873	5.81361e-05	0.000155239	806.009	468.917	675.934	346.927	762.27	264.698
CAALFM_C406650WA	C4_06650W_A	1.05507	2.07781	3.90942e-08	1.67419e-07	5384.46	2671.49	5651.89	2761.36	5570.29	2559.77
CAALFM_C200270CA	C2_00270C_A	1.0531	2.07498	1.56878e-06	5.36341e-06	1735.51	955.943	1906.18	975.786	1863.54	722.323
CAALFM_C207540WA	C2_07540W_A	1.05096	2.07191	9.53197e-06	2.8962e-05	6283.42	2849.72	5622.65	3281.31	4977.52	2018.03
CAALFM_C304640WA	ZCF31	1.04865	2.06859	6.15265e-06	1.91855e-05	2147.15	808.215	2164.63	1068.89	1567.16	963.869
CAALFM_C403910WA	FGR28	1.04861	2.06854	7.60821e-05	0.000199534	525.832	284.019	560.16	315.308	533.686	184.439
CAALFM_C205500WA	ATP4	1.04808	2.06778	1.27414e-06	4.41476e-06	13042.2	6478.11	15732.4	8599.39	15832.4	6495.51
CAALFM_C301230CA	C3_01230C_A	1.04714	2.06644	5.97311e-05	0.00015936	1149.92	584.24	941.396	687.705	1397.66	417.497
CAALFM_C602640CA	C6_02640C_A	1.04687	2.06605	2.22761e-06	7.4467e-06	2785.84	1359.1	2687.36	1654.71	3149.81	1160.66
CAALFM_CR00360CA	LEU1	1.04678	2.06592	0.000390297	0.000903947	5746.97	3573.11	9602.24	4739.28	13481.6	5643.54
CAALFM_C600680CA	C6_00680C_A	1.04612	2.06496	0.000201872	0.00049488	2691.57	1334.32	1626.69	886.2	1785.09	735.442
CAALFM_C402460WA	C4_02460W_A	1.04418	2.0622	7.24814e-07	2.60958e-06	1627.95	680.502	1658.26	816.815	1531.32	838.08
CAALFM_C109130WA	C1_09130W_A	1.04224	2.05943	0.00302222	0.00588889	4926.35	1551.62	4001.81	1161.98	4798.33	3950.4
CAALFM_C406440CA	C4_06440C_A	1.04198	2.05905	1.13712e-05	3.40806e-05	2771.24	1494.43	2517.8	1228.74	2236.45	932.229
CAALFM_C110770WA	SFT2	1.04149	2.05835	9.7436e-07	3.43391e-06	2609.24	1424.86	2343.55	1168.13	2625.81	1089.66
CAALFM_C602550WA	C6_02550W_A	1.03946	2.05546	0.00926488	0.0163821	62.4093	36.2172	92.3855	36.0101	69.7376	37.0422
CAALFM_CR05160CA	CR_05160C_A	1.03655	2.05131	5.85732e-06	1.83387e-05	868.419	423.169	768.32	396.111	727.402	333.38
CAALFM_CR03070WA	CR_03070W_A	1.03593	2.05043	1.9479e-07	7.58389e-07	6618.04	3518.78	6124.34	2976.54	6761.64	3017.4
CAALFM_C103660WA	C1_03660W_A	1.03502	2.04914	0.000457589	0.00104507	875.058	474.636	670.087	251.192	541.435	292.479
CAALFM_C305750CA	C3_05750C_A	1.03494	2.04902	1.84121e-05	5.31438e-05	572.307	350.735	681.781	358.344	781.642	285.534
CAALFM_CR02940CA	CR_02940C_A	1.03395	2.04763	0.00087188	0.00189316	373.128	165.837	533.263	345.17	622.795	236.144
CAALFM_C403050CA	C4_03050C_A	1.03327	2.04665	1.04844e-05	3.16068e-05	3340.89	1506.82	2991.42	2015.69	3434.58	1250.17
CAALFM_C603610WA	FGR17	1.0332	2.04656	0.000361956	0.000843197	2383.5	959.755	1577.57	696.488	1058.66	795.636
CAALFM_C602800WA	C6_02800W_A	1.03138	2.04398	4.58579e-05	0.00012461	4381.93	2042.46	2749.34	1330.62	3174.03	1668.44
CAALFM_C100220WA	PHR2	1.03026	2.04239	2.39761e-05	6.80886e-05	19401.3	8277.53	23765.3	12698.4	26913.9	13336.7
CAALFM_C204810WA	HIS3	1.02918	2.04086	6.46614e-05	0.000171846	1163.2	365.031	774.167	461.105	759.365	493.896
CAALFM_C703690WA	C7_03690W_A	1.02811	2.03935	5.65615e-06	1.77539e-05	1031.75	517.524	912.16	417.19	835.882	428.301
CAALFM_C100450CA	C1_00450C_A	1.02747	2.03845	1.00413e-05	3.03599e-05	6745.52	3402.51	5047.29	2573.4	5179.95	2350.64
CAALFM_CR07450CA	MNL1	1.02608	2.03649	9.69607e-05	0.000250353	5616.84	2125.38	6676.31	3015.19	6905.96	4286.09
CAALFM_C209030WA	C2_09030W_A	1.02556	2.03575	0.000309173	0.000730438	1513.76	884.461	1264.16	723.715	1304.67	398.204
CAALFM_CR09550CA	NUO1	1.0249	2.03482	3.99915e-06	1.29276e-05	9383.97	5109.48	11797.3	6522.22	13311.2	5320.19
CAALFM_CR06560CA	CR_06560C_A	1.02414	2.03375	1.88505e-07	7.35169e-07	12319.9	6431.41	11910.7	5693.99	13637.6	6494.74
CAALFM_C205400WA	C2_05400W_A	1.02286	2.03195	0.000330815	0.000776811	325.325	244.942	385.914	204.643	561.775	178.266
CAALFM_C205820WA	C2_05820W_A	1.02183	2.03049	9.47694e-07	3.34566e-06	1744.8	735.78	1543.66	805.397	1462.55	797.951
CAALFM_CR06310WA	CR_06310W_A	1.0175	2.02441	0.000440235	0.00101067	215.113	97.2145	209.329	93.9776	166.595	100.323
CAALFM_C108540CA	C1_08540C_A	1.0157	2.02189	2.53003e-05	7.14874e-05	5245.04	2347.44	5899.81	3575.54	7513.26	3305.25
CAALFM_CR07620WA	AAT21	1.01306	2.01819	3.90099e-05	0.000107229	12783.3	7264.4	16238.8	10123.2	20855.4	7327.41
CAALFM_C306080WA	REV3	1.01061	2.01476	5.55363e-06	1.74409e-05	1353.09	832.042	1637.21	707.906	1381.19	630.489
CAALFM_C505440CA	C5_05440C_A	1.00648	2.009	0.000399124	0.000923162	7300.56	3306.25	9955.41	5851.2	13266.6	6035.57
CAALFM_C601450CA	C6_01450C_A	1.00645	2.00897	0.000470368	0.00107108	10405.1	4329.86	9956.58	2899.25	7963.64	6869.02
CAALFM_C504940WA	C5_04940W_A	1.00546	2.00758	0.0011177	0.00237593	727.666	424.122	516.891	307.403	585.021	180.581
CAALFM_CR03530WA	CR_03530W_A	1.00496	2.00689	0.000305513	0.000722899	8848.84	4903.61	12309.5	8410.55	15906.9	5155.81
CAALFM_C114520WA	C1_14520W_A	1.00416	2.00577	3.28782e-06	1.07635e-05	12876.2	7375.91	16666.8	8729.38	18058.2	7627.61
CAALFM_C603810WA	C6_03810W_A	1.00367	2.00509	1.39162e-05	4.10697e-05	2338.36	1180.87	2275.72	993.352	2755.6	1500.98
CAALFM_C402580WA	C4_02580W_A	1.00282	2.00392	9.17219e-05	0.000237622	289.473	160.118	318.087	146.675	286.699	139.68
CAALFM_C505060CA	C5_05060C_A	1.00225	2.00313	0.000204	0.000499359	402.341	201.101	306.392	177.416	330.285	140.452
CAALFM_CR00660WA	CR_00660W_A	1.00133	2.00184	0.000113412	0.000290279	381.095	218.256	574.193	267.88	539.498	260.839
CAALFM_C302940CA	NUO2	1.00117	2.00163	4.34845e-06	1.39762e-05	15581.1	8369.98	12723.5	6406.29	13421.6	6070.29
CAALFM_CR10770WA	CR_10770W_A	0.999643	1.99951	0.000107888	0.000276945	1873.61	1162.76	3400.72	1559.85	2619.03	1225.48
CAALFM_C500670CA	HMS1	0.998749	1.99827	8.68151e-05	0.000226033	13761.9	6176.93	11969.2	4155.21	10232.1	7663.88
CAALFM_C208750WA	C2_08750W_A	0.998143	1.99743	0.000617147	0.00137538	326.653	214.444	327.442	128.231	286.699	128.876
CAALFM_C402360WA	AMS1	0.996772	1.99553	2.15183e-06	7.21682e-06	25923.8	14306.7	22383	13019.8	30449.2	12140.6
CAALFM_C112870CA	C1_12870C_A	0.996658	1.99537	0.00471752	0.00886205	393.046	295.456	467.774	351.318	1162.29	368.107
CAALFM_C300130CA	C3_00130C_A	0.994343	1.99217	0.000122215	0.000311262	3808.29	2397.96	5913.84	3360.36	6862.37	2567.49
CAALFM_C210700CA	C2_10700C_A	0.994163	1.99192	0.000261675	0.000627348	5875.77	3018.41	3901.24	2141.28	3785.2	1649.15
CAALFM_C600310WA	C6_00310W_A	0.993278	1.9907	6.44807e-06	2.0056e-05	5997.93	3118.49	7318.33	4146.43	8067.28	3477.34
CAALFM_C300850CA	C3_00850C_A	0.992638	1.98982	0.000119111	0.000303984	10353.3	4526.19	11651.1	7481.32	9833	3992.84
CAALFM_C208770CA	C2_08770C_A	0.991183	1.98781	2.51054e-05	7.09818e-05	2071.46	1202.79	1920.21	844.042	1693.07	813.385
CAALFM_CR08000CA	CR_08000C_A	0.990859	1.98737	7.96383e-05	0.000208152	8057.44	3895.25	9951.9	6529.25	11482.5	4415.74
CAALFM_C108550CA	GCF1	0.989068	1.9849	1.91562e-05	5.5188e-05	9775.69	4351.78	6155.91	3550.95	7804.8	4055.35
CAALFM_C104100CA	POR1	0.987107	1.98221	4.82961e-06	1.53773e-05	30514.2	18352.6	31735	18529.4	41894.8	15658.8
CAALFM_C603020WA	PEP3	0.986726	1.98168	1.89332e-05	5.45966e-05	3137.73	1593.56	2294.43	1130.37	2587.07	1322.72
CAALFM_C104740WA	LPG20	0.986615	1.98153	8.06367e-05	0.000210673	4674.06	2607.64	3083.8	1796.11	4514.54	1790.37
CAALFM_C105680CA	RIM1	0.986129	1.98086	0.000490926	0.00111543	7211.59	4024.87	4350.3	2216.82	5271	2256.49
CAALFM_C201200CA	REG1	0.985862	1.9805	1.47446e-06	5.06056e-06	12137.9	6578.18	14319.7	7096.63	15645.4	7584.39
CAALFM_C208910CA	C2_08910C_A	0.98519	1.97957	2.0471e-05	5.87291e-05	3876.02	1852.79	2693.21	1373.65	3310.6	1764.14
CAALFM_C403320WA	C4_03320W_A	0.983469	1.97721	1.40742e-05	4.14568e-05	6055.03	3222.37	4770.13	2244.04	4906.81	2490.32
CAALFM_C403810WA	C4_03810W_A	0.981218	1.97413	1.70659e-05	4.95128e-05	1552.27	923.538	1817.3	890.591	1512.92	659.815
CAALFM_C112270WA	SRT1	0.97936	1.97159	1.33634e-05	3.95707e-05	837.878	438.418	795.217	348.683	743.867	418.268
CAALFM_C701160CA	C7_01160C_A	0.977764	1.96941	6.35396e-05	0.00016901	12193.7	7006.12	9300.53	4744.55	10005.4	4244.42
CAALFM_C301480CA	RKI1	0.975945	1.96693	0.000113	0.000289345	2949.17	1598.32	1944.77	1368.38	3029.71	1062.65
CAALFM_C703220CA	ZCF29	0.975273	1.96601	6.6319e-05	0.000175797	6809.25	3981.98	8366.15	4605.78	11705.3	5085.59
CAALFM_C701710WA	C7_01710W_A	0.975214	1.96593	0.000116143	0.000296655	19725.3	9893.96	12680.2	6935.9	13488.4	6514.8
CAALFM_C304580CA	STP1	0.974988	1.96562	0.000550338	0.00123856	906.927	430.794	925.024	706.149	1543.91	581.1
CAALFM_C105860WA	PRN2	0.974626	1.96513	3.31389e-05	9.20758e-05	505.914	273.535	466.605	243.288	565.649	266.241
CAALFM_C107640CA	C1_07640C_A	0.974494	1.96495	2.5089e-05	7.09818e-05	1321.22	680.502	1239.6	599.876	1591.37	832.678
CAALFM_C703530CA	ISY1	0.973417	1.96349	0.000119599	0.000304978	3725.97	1951.91	2816	1222.59	2479.56	1419.95
CAALFM_CR02020CA	OPT1	0.972816	1.96267	0.00219005	0.00440509	629.404	296.409	788.2	390.841	1182.63	637.435
CAALFM_CR05250CA	FGR13	0.970461	1.95947	0.000259169	0.000621583	1566.87	981.676	2528.32	999.5	2632.59	1452.36
CAALFM_CR00740CA	BMT3	0.970387	1.95937	0.000469276	0.00107018	3246.61	1275.23	3083.8	1576.54	4304.36	2575.21
CAALFM_CR07570WA	CR_07570W_A	0.968155	1.95634	3.80119e-06	1.23459e-05	4458.95	2336.96	3577.31	2013.93	4252.06	1930.83
CAALFM_C406510CA	CSO99	0.967939	1.95604	2.01945e-06	6.80243e-06	1479.23	807.262	1517.93	804.518	1650.46	764.767
CAALFM_C704280CA	C7_04280C_A	0.966955	1.95471	0.000177216	0.000439373	2690.24	1754.63	3489.6	2236.14	4252.06	1347.41
CAALFM_C209890WA	SMM1	0.966364	1.95391	0.000251594	0.00060506	1528.36	886.368	1958.81	802.762	2396.26	1321.94
CAALFM_C406780CA	OYE32	0.964314	1.95114	1.90643e-05	5.49489e-05	1130.01	619.504	1337.84	770.265	1379.25	582.643
CAALFM_C503040WA	C5_03040W_A	0.961564	1.94742	2.51099e-05	7.09818e-05	835.222	459.386	1063.02	432.121	818.448	503.157
CAALFM_C502540CA	SPR28	0.961203	1.94693	0.000469824	0.00107056	399.685	265.91	376.558	152.823	416.488	194.472
CAALFM_CR01740WA	MCI4	0.960168	1.94554	2.6286e-06	8.70093e-06	10229.8	6062.56	9715.68	5083.57	10915.9	4717.48
CAALFM_C602050WA	DBR1	0.96014	1.9455	2.80095e-05	7.85665e-05	1495.17	943.553	1707.38	640.277	1484.83	825.733
CAALFM_C209770CA	INP51	0.958425	1.94319	5.34673e-05	0.000143705	1200.38	720.531	1350.7	844.92	1641.74	593.447
CAALFM_CR04350CA	CR_04350C_A	0.957924	1.94251	1.22337e-05	3.64353e-05	1451.35	745.311	1680.48	821.206	1779.28	961.554
CAALFM_CR10190CA	CR_10190C_A	0.957199	1.94154	1.51523e-05	4.42941e-05	1049.01	536.586	1184.64	624.468	989.886	499.298
CAALFM_C302340WA	C3_02340W_A	0.957069	1.94136	0.00430553	0.00814762	839.206	420.31	514.552	335.509	453.294	175.179
CAALFM_C202580WA	C2_02580W_A	0.957014	1.94129	8.99782e-05	0.000233399	1791.28	981.676	2441.78	909.036	1432.53	1027.15
CAALFM_C402040WA	C4_02040W_A	0.955473	1.93922	7.7444e-05	0.000202933	725.01	366.937	707.509	474.279	960.829	393.574
CAALFM_C601020WA	C6_01020W_A	0.953466	1.93652	0.000281427	0.000670534	420.931	197.288	342.645	169.511	294.448	179.037
CAALFM_C207250CA	C2_07250C_A	0.951797	1.93428	0.000241435	0.000582674	321.341	186.804	382.406	150.188	340.939	202.96
CAALFM_C205370CA	RXT3	0.949409	1.93108	5.57612e-05	0.000149285	1282.71	722.437	1231.42	497.115	1304.67	757.822
CAALFM_C405960WA	NIF3	0.949326	1.93097	6.755e-05	0.000178599	4132.29	2183.51	2973.88	1829.49	3401.64	1429.21
CAALFM_C110680CA	C1_10680C_A	0.946023	1.92655	0.000186768	0.000461203	6789.33	3347.23	6264.67	5001.01	8644.55	2915.53
CAALFM_C302360CA	C3_02360C_A	0.945319	1.92561	0.000624981	0.00139093	452.799	298.315	617.462	366.249	863.003	340.325
CAALFM_C306290WA	C3_06290W_A	0.944844	1.92498	2.0241e-05	5.81505e-05	6319.27	3207.13	4915.14	2337.14	5176.08	2980.36
CAALFM_C400240CA	PRO3	0.942299	1.92159	0.00045699	0.00104448	2621.19	1286.66	4077.82	1963.87	2311.99	1438.47
CAALFM_C703460WA	C7_03460W_A	0.940723	1.91949	0.000432033	0.000994064	727.666	388.858	553.143	231.87	601.487	359.618
CAALFM_C210170CA	C2_10170C_A	0.939334	1.91764	5.17585e-05	0.000139416	15587.7	7479.8	11947	5342.67	11130.9	7339.76
CAALFM_C204850CA	C2_04850C_A	0.937118	1.9147	1.15659e-06	4.02102e-06	9077.23	5208.6	9749.59	5104.65	9945.35	4714.39
CAALFM_C406730CA	C4_06730C_A	0.936001	1.91322	6.591e-06	2.04696e-05	5944.82	2913.58	6043.65	3760.86	6392.61	2933.28
CAALFM_C402690WA	C4_02690W_A	0.93455	1.91129	2.7243e-05	7.65907e-05	1253.5	729.109	1533.13	741.281	1191.35	611.197
CAALFM_C114440CA	GDI1	0.934227	1.91087	0.00027367	0.000654328	5217.15	2865.92	6423.71	4496.87	7486.14	2647.75
CAALFM_C200400CA	C2_00400C_A	0.933701	1.91017	3.65437e-06	1.1894e-05	8455.8	4567.18	7882	4846.43	9670.28	4202.75
CAALFM_C103500WA	YPT1	0.933607	1.91005	4.12881e-05	0.000113139	19467.7	11809.7	15716.1	7853.72	19369.6	8898.62
CAALFM_C101010WA	C1_01010W_A	0.931894	1.90778	3.96984e-06	1.28502e-05	5172	2799.21	5308.07	3127.61	5566.41	2484.92
CAALFM_C100310WA	C1_00310W_A	0.931439	1.90718	0.00110574	0.00235294	4310.23	2340.77	5284.68	2821.08	3001.62	1443.1
CAALFM_C110490WA	LKH1	0.929941	1.9052	1.55023e-05	4.52531e-05	4484.17	2408.44	4270.78	2835.14	5373.67	2173.14
CAALFM_C602830WA	MNN4-4	0.929365	1.90444	0.00148502	0.00307932	1516.41	530.867	834.977	462.862	1138.08	837.308
CAALFM_C500370WA	COF1	0.928532	1.90334	1.3679e-05	4.04278e-05	8203.5	4566.22	7361.6	4657.6	8565.13	3454.96
CAALFM_C208650WA	C2_08650W_A	0.928034	1.90268	0.000104691	0.000269186	10575.1	5564.1	9359	4352.83	6727.74	4095.48
CAALFM_C108190CA	CAT8	0.927349	1.90178	0.000114634	0.000292921	612.142	324.048	698.153	434.756	752.585	326.435
CAALFM_C303480CA	ALT1	0.926738	1.90097	0.000177352	0.000439533	3885.31	2508.52	4554.95	3047.68	6583.42	2348.32
CAALFM_C208810CA	IPP1	0.926537	1.90071	0.00029035	0.000689931	9045.36	4875.97	9848.99	7365.38	12142.1	4088.53
CAALFM_C703450CA	HSM3	0.926085	1.90011	3.61377e-05	9.96451e-05	23934.6	12133.7	18935.5	8724.98	17856.7	11100.3
CAALFM_C107540CA	BBC1	0.925264	1.89903	4.86336e-05	0.000131458	5035.24	2806.83	6394.48	3743.29	7324.38	3326.08
CAALFM_C109020WA	C1_09020W_A	0.923161	1.89627	2.48795e-05	7.04272e-05	4869.25	2427.5	6061.19	3384.07	5375.6	2787.43
CAALFM_C407160WA	C4_07160W_A	0.921867	1.89457	0.00256765	0.00508014	411.636	233.505	281.834	142.284	279.919	138.137
CAALFM_C205890CA	IDP1	0.921801	1.89448	0.00125152	0.00262871	1270.76	517.524	1347.19	1097.87	1666.92	646.695
CAALFM_C703110WA	PGA28	0.921258	1.89377	0.00185917	0.00379019	173.949	94.3553	152.027	86.9512	173.375	82.5733
CAALFM_C200110WA	C2_00110W_A	0.920777	1.89313	0.000813092	0.001773	885.681	473.682	859.536	714.054	1338.57	442.191
CAALFM_C401310WA	C4_01310W_A	0.920552	1.89284	0.000601791	0.0013465	657.289	396.483	735.575	454.079	1162.29	500.07
CAALFM_C207070WA	C2_07070W_A	0.920422	1.89267	6.516e-06	2.02571e-05	3148.35	1908.07	3378.5	1752.2	3276.7	1520.27
CAALFM_C202290CA	C2_02290C_A	0.919531	1.8915	0.00156982	0.00323883	673.224	445.09	592.904	278.42	514.315	218.395
CAALFM_C100630WA	C1_00630W_A	0.917319	1.8886	0.00141458	0.00294912	641.355	373.609	755.456	590.214	1131.3	375.824
CAALFM_C111960CA	C1_11960C_A	0.917093	1.88831	3.21903e-05	8.96419e-05	2107.31	1081.75	1625.52	1028.48	1858.7	851.199
CAALFM_C105620CA	STE3	0.917029	1.88822	0.00151237	0.00313078	205.818	108.652	237.396	105.395	168.532	109.583
CAALFM_C307360WA	DLD2	0.916016	1.8869	0.00103449	0.00221123	410.308	224.928	578.871	345.17	685.753	317.946
CAALFM_C209930WA	C2_09930W_A	0.915578	1.88632	0.00241445	0.00479856	889.664	392.67	1376.43	829.989	941.457	477.69
CAALFM_CR00920WA	CCE1	0.915485	1.8862	0.000767994	0.00167763	1010.5	423.169	995.19	474.279	1189.41	795.636
CAALFM_CR08460WA	TPM2	0.915482	1.8862	3.66979e-05	0.000101054	17420.2	9597.55	14758.3	9273.04	22581.4	10161.9
CAALFM_C401930CA	C4_01930C_A	0.915323	1.88599	0.000228832	0.000556172	2302.5	1239.01	1986.87	1019.7	1517.76	820.331
CAALFM_CR10140WA	CR_10140W_A	0.914512	1.88493	0.000275392	0.000657425	16291.5	8383.32	24465.8	13682.1	23365	11953.1
CAALFM_CR00160CA	CR_00160C_A	0.914418	1.88481	1.18544e-05	3.53741e-05	5774.85	3565.48	5368.88	2858.85	6168.87	2761.96
CAALFM_CR09190CA	CR_09190C_A	0.912268	1.882	3.46161e-05	9.57609e-05	1545.63	844.432	1886.3	1009.16	1541.98	789.462
CAALFM_C502140CA	C5_02140C_A	0.911829	1.88143	0.00154551	0.00319508	5757.59	3292.9	3610.05	1857.59	3642.82	1764.91
CAALFM_C406550CA	IFF5	0.9113	1.88074	4.9753e-05	0.000134248	1265.45	741.499	1553.01	910.792	1635.93	716.921
CAALFM_C505020CA	C5_05020C_A	0.911293	1.88073	0.000162783	0.000405708	3683.48	1845.17	2424.24	1921.71	4099.02	1660.73
CAALFM_C100760WA	C1_00760W_A	0.911182	1.88058	3.59643e-05	9.93e-05	2382.18	1212.32	1907.35	1349.06	2575.45	1089.66
CAALFM_C603780CA	C6_03780C_A	0.909488	1.87838	7.20343e-05	0.000189481	3930.46	2193.04	4468.42	2389.84	3338.69	1666.13
CAALFM_C202730WA	C2_02730W_A	0.908919	1.87764	1.1528e-05	3.44749e-05	8421.27	4750.17	7914.74	4208.79	7289.51	3623.96
CAALFM_C203680WA	SAP98	0.908476	1.87706	5.9388e-05	0.000158514	742.272	389.811	826.791	368.884	667.35	432.159
CAALFM_C601480WA	C6_01480W_A	0.908181	1.87668	0.00296372	0.00579483	310.719	154.4	251.429	196.738	282.825	99.551
CAALFM_CR09650WA	WAL1	0.907805	1.87619	0.00132175	0.00276962	1811.2	896.851	2873.3	1713.55	2955.13	1461.62
CAALFM_CR00240WA	LSM6	0.905523	1.87322	0.000252861	0.000607678	6713.65	4134.48	5213.35	2987.08	5836.65	2362.21
CAALFM_C208200WA	C2_08200W_A	0.905213	1.87282	0.000277149	0.000661364	2702.19	1407.7	2126.04	1201.51	1781.21	919.882
CAALFM_C401900CA	MDH1-1	0.904739	1.87221	0.0013734	0.00287006	7159.81	4717.76	10909.7	7649.95	13880.7	4698.96
CAALFM_C504520WA	TIP41	0.904078	1.87135	0.000147108	0.000368877	1102.12	566.132	1161.25	782.561	1209.75	507.787
CAALFM_C702080WA	C7_02080W_A	0.902702	1.86956	0.000683526	0.00150806	1730.2	988.347	1279.36	700.001	1201.04	564.122
CAALFM_CR06620WA	CR_06620W_A	0.902336	1.86909	9.77993e-06	2.96424e-05	9547.29	5162.85	8617.58	4922.84	8352.04	4101.65
CAALFM_C209750WA	LEU42	0.901577	1.86811	0.000241304	0.000582585	11322.6	6981.34	14897.4	8472.04	19696	9126.28
CAALFM_C204550CA	NDH51	0.901371	1.86784	9.20834e-06	2.80616e-05	14741.9	8788.38	18267.8	9591.86	16279.8	8008.84
CAALFM_C107080WA	C1_07080W_A	0.901345	1.86781	0.000231959	0.000563108	1408.86	872.071	1086.41	681.557	1479.99	575.698
CAALFM_C504050WA	C5_04050W_A	0.900981	1.86733	0.00023621	0.000571628	1819.16	769.138	2172.81	1046.05	1836.42	1304.97
CAALFM_CR01150CA	CTF18	0.900489	1.8667	0.000531188	0.00119677	2067.47	996.925	2057.04	988.082	2676.18	1657.64
CAALFM_C603050CA	C6_03050C_A	0.900158	1.86627	0.00111928	0.00237846	2456.54	1255.21	2554.05	1648.56	1885.82	791.777
CAALFM_C405670WA	YME1	0.899987	1.86605	2.94414e-06	9.68458e-06	34257.4	17687.3	33132.5	16439.1	31830.4	19044.3
CAALFM_C700850WA	C7_00850W_A	0.899674	1.86564	0.000311102	0.000734153	3303.71	1808	2212.57	1255.08	2478.59	1222.39
CAALFM_C106650WA	C1_06650W_A	0.899509	1.86543	0.000125805	0.000319877	6092.21	3591.22	5097.57	2273.91	4842.89	2729.55
CAALFM_C401300WA	C4_01300W_A	0.899417	1.86531	0.000152589	0.000381998	4549.24	2884.03	6187.49	3701.14	7371.84	3123.89
CAALFM_C208940CA	VPS28	0.89925	1.8651	1.67453e-05	4.86972e-05	1991.79	1077.94	1825.49	894.983	1709.54	990.108
CAALFM_C500440CA	VPS2	0.899048	1.86483	0.00146286	0.00303746	2213.54	1281.9	1929.57	1229.61	1686.29	615.055
CAALFM_CR02690WA	CR_02690W_A	0.899036	1.86482	2.61091e-05	7.36041e-05	1321.22	763.42	1258.31	739.525	1596.22	736.986
CAALFM_CR04760CA	CR_04760C_A	0.898025	1.86351	0.000366485	0.000853105	2898.71	1601.18	2913.07	1581.81	2043.7	1032.55
CAALFM_C104400CA	APE2	0.897164	1.8624	4.55442e-06	1.45623e-05	15955.5	8238.45	13667.2	8414.95	15538.9	7595.97
CAALFM_C304030CA	PEX8	0.896952	1.86213	0.000170389	0.000423639	2274.62	1391.5	2017.28	1009.16	1831.58	888.242
CAALFM_C305550CA	C3_05550C_A	0.896675	1.86177	0.000138286	0.000348597	2351.64	1280.94	1971.67	1037.27	1676.61	904.447
CAALFM_C200880WA	C2_00880W_A	0.894532	1.85901	0.000626386	0.00139345	3224.04	2273.1	2855.76	1531.75	3115.91	1142.91
CAALFM_C401460CA	C4_01460C_A	0.892592	1.85651	0.000877275	0.00190354	4057.93	2183.51	2870.97	1491.35	2392.39	1345.87
CAALFM_CR08870WA	PEX13	0.892446	1.85632	2.61805e-05	7.37715e-05	6677.79	4149.72	8154.48	4667.26	9234.42	4148.73
CAALFM_CR06590CA	RGS2	0.89208	1.85585	0.00185666	0.00378759	2208.23	1068.41	2825.36	1235.76	3306.72	2189.35
CAALFM_C502160WA	SST2	0.889809	1.85293	0.000843646	0.00183509	792.731	438.418	729.728	308.282	493.974	341.097
CAALFM_C604030WA	ALG2	0.887274	1.84968	4.31237e-05	0.000117647	3559.99	2081.53	3065.09	1615.18	3083.95	1552.69
CAALFM_C106370CA	PBR1	0.887115	1.84947	0.0107728	0.0188273	98.2614	68.622	169.568	60.6024	123.978	82.5733
CAALFM_C303640WA	DAL9	0.886521	1.84871	0.000572052	0.00128415	535.127	395.53	639.682	375.032	897.871	351.901
CAALFM_C205910WA	C2_05910W_A	0.886293	1.84842	0.000171431	0.000426059	1674.43	1040.77	2449.97	1350.82	2420.48	1149.85
CAALFM_CR09570WA	CR_09570W_A	0.886234	1.84834	0.000994491	0.00212869	4166.82	1906.17	3529.36	1766.25	2017.55	1582.01
CAALFM_CR10230WA	CR_10230W_A	0.885895	1.84791	0.0007618	0.00166534	3963.65	2520.91	6772.21	3899.63	6281.22	2788.97
CAALFM_C110140CA	C1_10140C_A	0.885498	1.8474	0.0101199	0.0177769	7973.78	3097.52	7078.6	3391.98	12450.1	8397.01
CAALFM_C300550CA	HRK1	0.885315	1.84717	3.23598e-05	8.9992e-05	6827.84	3801.85	9134.47	4647.94	7585.9	4298.44
CAALFM_CR07180WA	EMP46	0.884511	1.84614	8.14517e-06	2.50193e-05	4627.58	2744.88	4977.12	2681.44	4713.1	2329.8
CAALFM_C200260CA	MUQ1	0.884288	1.84585	0.000527331	0.00118939	2578.7	1752.72	3314.18	2240.53	3995.38	1365.16
CAALFM_C306900WA	ISA2	0.884117	1.84563	9.67966e-05	0.000250034	5642.07	3226.19	4557.29	2208.91	5476.34	3058.3
CAALFM_C501520CA	GLR1	0.883064	1.84429	3.10687e-05	8.67142e-05	3281.14	1565.92	2748.18	1731.12	2642.28	1404.52
CAALFM_C104680WA	PIL1	0.882663	1.84378	0.000458926	0.00104774	24447.2	11058.6	24433	14072.9	15139.8	9590.08
CAALFM_C701130CA	C7_01130C_A	0.878017	1.83785	0.00220173	0.00442425	493.963	264.957	577.702	194.103	343.845	310.229
CAALFM_C112700WA	C1_12700W_A	0.877831	1.83761	0.00056772	0.00127489	681.191	357.406	516.891	350.44	849.442	406.693
CAALFM_C112880CA	C1_12880C_A	0.875878	1.83513	0.00069036	0.0015215	3131.09	1720.32	2338.87	1102.26	3256.36	1932.37
CAALFM_C600910CA	C6_00910C_A	0.874841	1.83381	0.000255005	0.00061231	4389.9	2197.81	4847.31	3486.83	5689.42	2455.59
CAALFM_C111930WA	C1_11930W_A	0.873789	1.83247	0.000900274	0.00194455	1398.23	580.428	1340.17	1086.45	1680.48	744.703
CAALFM_C604110WA	C6_04110W_A	0.872225	1.83048	0.00022118	0.000538848	7117.32	3994.37	5759.47	2551.45	6288.97	3924.16
CAALFM_C406470WA	C4_06470W_A	0.871402	1.82944	0.000100007	0.000257681	7495.75	2979.34	6279.87	4055.09	7184.91	4421.91
CAALFM_C700750WA	ACB1	0.869147	1.82658	0.00253712	0.00502781	24988.9	17079.3	19071.2	12480.6	22820.7	7056.54
CAALFM_C503490CA	C5_03490C_A	0.868954	1.82634	0.000327915	0.000771593	3725.97	2107.27	3970.24	2468.01	3305.75	1449.28
CAALFM_CR04490CA	CR_04490C_A	0.868573	1.82586	0.00226222	0.00453252	1153.91	690.032	1227.91	1031.12	1684.36	507.015
CAALFM_C208060WA	C2_08060W_A	0.868388	1.82562	0.00175575	0.00359481	1266.78	901.617	1075.88	518.194	1081.9	456.854
CAALFM_C303880CA	PEP8	0.86744	1.82442	0.000114323	0.00029237	2694.22	1651.69	2782.09	1812.8	3078.14	1225.48
CAALFM_CR01280CA	CR_01280C_A	0.867128	1.82403	0.000231928	0.000563108	1646.54	647.144	1530.79	891.47	1216.53	868.949
CAALFM_C300180CA	DAL1	0.865529	1.82201	0.00164291	0.00337946	802.026	612.833	1082.9	647.304	1047.03	350.358
CAALFM_C114430CA	C1_14430C_A	0.864117	1.82023	0.000650809	0.0014431	974.647	639.519	1199.84	783.439	1259.15	464.571
CAALFM_C104070CA	BET4	0.861661	1.81713	0.000339245	0.000794791	2198.93	1207.56	1607.97	895.861	1597.18	870.492
CAALFM_C703970CA	C7_03970C_A	0.861363	1.81675	3.2295e-05	8.98524e-05	3275.82	1984.32	3304.83	1564.24	2956.1	1700.86
CAALFM_CR01090WA	CR_01090W_A	0.858968	1.81374	0.000238659	0.000576877	2290.55	1422.95	3238.17	1810.17	3447.17	1716.29
CAALFM_C204660CA	YAK1	0.858898	1.81365	0.000499686	0.00113408	5980.67	3140.41	7446.97	3229.49	7433.83	5131.89
CAALFM_C307210WA	MET8	0.858814	1.81355	6.18784e-05	0.000164947	1712.94	760.561	1489.86	919.575	1403.47	858.916
CAALFM_C402930WA	C4_02930W_A	0.858464	1.81311	0.0013724	0.00286893	12930.7	8081.19	13990	6986.84	8626.15	4537.67
CAALFM_C205550WA	C2_05550W_A	0.857666	1.8121	0.000132755	0.000336027	4409.81	2378.9	3410.08	1991.97	3321.25	1777.25
CAALFM_C104340CA	C1_04340C_A	0.856025	1.81004	0.000183583	0.000454064	981.287	503.228	719.203	453.2	849.442	452.224
CAALFM_C109200WA	LYS142	0.855022	1.80879	0.000198968	0.000488204	1457.99	953.083	1520.27	1010.04	1985.58	782.517
CAALFM_C111100WA	C1_11100W_A	0.854598	1.80825	0.000832595	0.00181232	4002.16	2178.75	2656.96	1707.41	2797.25	1343.55
CAALFM_C102010CA	ZCF24	0.853356	1.8067	6.45717e-05	0.000171681	1021.12	631.894	1023.26	594.606	1151.64	543.286
CAALFM_C102970WA	C1_02970W_A	0.853153	1.80644	0.000134105	0.000338887	4320.85	2192.09	3155.14	2432	4510.67	2011.86
CAALFM_C307880CA	C3_07880C_A	0.853051	1.80632	0.00376826	0.007215	228.391	206.819	320.426	171.268	382.588	138.908
CAALFM_C108580CA	VCX1	0.852062	1.80508	0.000381891	0.000886292	1598.74	879.696	1418.53	831.746	1171.01	608.881
CAALFM_C301730CA	UTR2	0.852036	1.80505	0.000244412	0.000588935	57741.9	27355.4	39703.5	21331.2	45319.7	30404.7
CAALFM_C704160WA	C7_04160W_A	0.851235	1.80404	0.000762508	0.00166623	636.044	385.999	852.519	382.937	877.531	542.514
CAALFM_C401950WA	C4_01950W_A	0.849591	1.80199	5.56296e-05	0.000148997	4148.23	2295.02	3228.81	2075.41	3989.57	1937.77
CAALFM_C305780CA	CRZ1	0.849439	1.8018	0.00153313	0.00317162	3232	1276.18	2630.06	1179.55	2536.7	2204.01
CAALFM_C303850CA	SOL1	0.849109	1.80139	0.00121017	0.00255228	1289.35	782.481	1681.65	1119.83	2293.59	1020.98
CAALFM_C205170WA	C2_05170W_A	0.847748	1.79969	0.00065939	0.0014595	2171.05	1236.15	2573.93	1808.41	2616.13	1046.44
CAALFM_C105460WA	KOG1	0.847329	1.79917	2.40531e-05	6.82444e-05	4225.24	2560.93	5063.66	2695.49	5093.75	2738.04
CAALFM_C102500WA	C1_02500W_A	0.846672	1.79835	0.000885353	0.0019177	3615.76	1988.13	2435.94	1283.19	2440.82	1450.82
CAALFM_C102800WA	C1_02800W_A	0.846488	1.79812	0.000428874	0.000987162	1045.02	589.959	859.536	454.079	768.082	442.191
CAALFM_C504150CA	C5_04150C_A	0.846035	1.79755	0.000334975	0.000785385	1828.46	1034.1	1288.72	809.788	1570.06	763.996
CAALFM_C703150WA	C7_03150W_A	0.845235	1.79656	0.00870979	0.0154849	470.062	299.268	711.017	375.91	1051.88	567.981
CAALFM_C304660CA	ARG11	0.843772	1.79474	0.0182827	0.0304455	181.916	90.5429	190.618	68.507	222.773	172.092
CAALFM_CR07740WA	CR_07740W_A	0.843733	1.79469	0.0173089	0.0289613	4045.98	2651.48	1723.75	2365.25	6731.61	1950.12
CAALFM_C403820CA	HRQ2	0.843668	1.79461	0.00389878	0.0074476	1477.91	818.699	1956.47	651.695	863.971	923.74
CAALFM_C300170CA	C3_00170C_A	0.842842	1.79358	0.00111095	0.0023632	3883.98	2345.54	2530.66	1727.61	3375.49	1386
CAALFM_C201190CA	C2_01190C_A	0.842811	1.79354	0.000177568	0.000439893	2724.76	1428.67	2478.04	1313.93	1881.95	1206.96
CAALFM_C403460CA	C4_03460C_A	0.842209	1.79279	0.0127911	0.0220055	637.372	474.636	1257.14	382.058	1256.24	900.589
CAALFM_C501960CA	C5_01960C_A	0.842027	1.79257	0.000105881	0.000272019	13699.5	7569.39	10369.4	7145.81	12648.7	5768.55
CAALFM_C105700WA	AUT7	0.841866	1.79237	0.000325875	0.000767548	6315.29	4186.9	6621.35	4658.48	9760.35	3819.21
CAALFM_C206720WA	GRE2	0.84184	1.79233	0.000221866	0.000540305	1925.39	1101.76	1477	851.946	1995.27	1058.02
CAALFM_C109800CA	TVP18	0.841704	1.79217	0.00187502	0.00381542	3735.26	2428.46	2411.38	1539.65	3401.64	1360.53
CAALFM_C401690CA	HRT2	0.83978	1.78978	0.00536853	0.00997259	4646.17	2291.21	3628.76	2251.95	2167.68	1291.08
CAALFM_C501400WA	SEF2	0.839435	1.78935	0.000137995	0.000348015	1888.21	876.837	1386.95	929.236	1760.87	1007.86
CAALFM_C100690WA	RIC1	0.83812	1.78772	0.000390377	0.000903947	1451.35	868.259	1162.42	577.918	1331.79	760.909
CAALFM_CR05030WA	CR_05030W_A	0.83782	1.78735	0.000872787	0.00189447	6125.41	3147.08	7202.56	2934.38	6775.2	5165.07
CAALFM_C403310CA	C4_03310C_A	0.835975	1.78506	0.0235875	0.0381642	333.292	228.74	281.834	168.633	222.773	72.541
CAALFM_C400150CA	PEX5	0.835615	1.78462	2.96528e-05	8.29875e-05	12965.2	8566.31	14489.3	6941.17	13392.5	7381.43
CAALFM_C210750CA	AKL1	0.834129	1.78278	0.000359261	0.000838186	3181.55	1696.49	3893.05	2565.5	3694.15	1778.8
CAALFM_C502200WA	C5_02200W_A	0.83272	1.78104	0.00757015	0.0136236	728.994	499.416	533.263	240.653	504.629	252.35
CAALFM_C307260CA	ECM29	0.832451	1.78071	0.000132863	0.000336161	3961	2370.32	5205.16	2750.82	3951.8	2245.68
CAALFM_CR05180CA	SDH2	0.831965	1.78011	0.000987591	0.00211759	13872.1	7440.72	16245.8	11072.7	22462.3	11024.7
CAALFM_C601940WA	C6_01940W_A	0.831735	1.77983	0.000538872	0.00121364	1233.58	579.475	1040.8	505.02	840.725	664.445
CAALFM_C203180CA	TOM1	0.831153	1.77911	0.000198511	0.000487277	7783.9	4895.04	9570.67	5453.33	7768.96	3773.68
CAALFM_C704210CA	C7_04210C_A	0.829985	1.77767	0.000490096	0.00111395	5642.07	3772.3	6603.81	4618.95	9000.99	3562.23
CAALFM_C202670CA	C2_02670C_A	0.828889	1.77632	0.00632622	0.0115809	423.586	220.162	249.09	220.452	350.625	135.821
CAALFM_CR00710CA	CR_00710C_A	0.82886	1.77628	0.00158208	0.0032628	772.813	629.988	767.15	389.085	979.232	400.519
CAALFM_C208240WA	C2_08240W_A	0.823991	1.7703	0.000273803	0.00065439	4429.73	2556.17	5346.66	2845.68	3674.78	2196.29
CAALFM_C501920CA	C5_01920C_A	0.823668	1.7699	0.000445174	0.00102049	1375.66	931.162	1530.79	1005.65	1721.16	679.107
CAALFM_C604420WA	C6_04420W_A	0.821376	1.76709	0.00662325	0.0120816	23843	14748	19347.2	8420.22	11598.7	7836.74
CAALFM_CR04940WA	CR_04940W_A	0.821218	1.7669	0.00685679	0.0124603	312.046	132.479	380.067	187.955	369.028	279.36
CAALFM_C400350WA	PEP7	0.820515	1.76604	0.000318053	0.000749411	933.484	640.472	1246.62	666.626	1074.15	536.34
CAALFM_C104730CA	LYS21	0.820492	1.76601	0.00068725	0.00151573	6984.53	4275.53	5471.79	3163.62	5332.02	2633.86
CAALFM_CR00070WA	BNR1	0.820326	1.7658	0.0117312	0.0203294	771.485	493.697	1591.6	1065.37	1515.82	638.207
CAALFM_C600280WA	CPH2	0.819352	1.76461	0.00124119	0.00261056	28272.7	15918.4	34168.6	14531.4	36580.3	25664.9
CAALFM_CR06540WA	KIP1	0.819258	1.7645	0.0025002	0.00495622	1554.92	574.709	1602.13	817.693	1403.47	1190.75
CAALFM_C100190CA	C1_00190C_A	0.817697	1.76259	0.00469199	0.00882483	5578.33	4134.48	5071.84	2370.52	8845.05	4556.19
CAALFM_C109270WA	FGR43	0.816958	1.76169	0.00217087	0.00436936	428.898	243.989	420.997	274.028	634.418	324.891
CAALFM_CR06000WA	SOK1	0.815771	1.76024	0.0117018	0.0202842	6672.48	4184.04	9920.33	4984.33	15217.3	8903.25
CAALFM_C305040CA	ATG9	0.814763	1.75901	0.00143519	0.00298502	1412.84	954.036	1293.4	1027.61	1963.31	674.477
CAALFM_C406040WA	C4_06040W_A	0.812897	1.75674	0.000327968	0.000771593	1189.76	686.22	974.14	519.951	1007.32	598.849
CAALFM_C306340WA	HNT2	0.812647	1.75643	0.0150441	0.0255328	124.819	69.5751	119.282	92.221	142.381	58.6502
CAALFM_CR03520CA	CR_03520C_A	0.812592	1.75636	0.00322532	0.00625108	3374.09	2216.87	4815.74	3606.28	5589.66	2023.43
CAALFM_C111190WA	ARL3	0.810973	1.75439	0.000205202	0.000501703	2384.83	1493.48	2262.86	1507.15	2565.76	1112.04
CAALFM_C501740CA	MTLA1	0.810917	1.75433	0.00234294	0.00467888	5185.28	3426.33	3518.83	2140.41	4376.03	1889.92
CAALFM_CR10300WA	PUP1	0.810799	1.75418	0.000902751	0.00194854	8378.78	5314.39	13093	7414.57	10023.8	5226.04
CAALFM_C300510WA	C3_00510W_A	0.810221	1.75348	0.000298065	0.000706629	1311.92	825.37	1179.96	616.563	1156.48	638.978
CAALFM_CR06010WA	CR_06010W_A	0.809638	1.75277	0.000658096	0.00145716	1400.89	875.884	1840.69	1191.85	1859.67	843.482
CAALFM_C302860WA	THI6	0.808218	1.75105	0.000213622	0.000521671	971.992	670.018	1081.73	613.05	1137.11	540.199
CAALFM_C601790CA	ZCF18	0.808057	1.75085	0.000290694	0.000690483	2491.06	1377.21	2299.11	1573.03	2250.01	1071.14
CAALFM_C400390WA	C4_00390W_A	0.808033	1.75082	0.000364391	0.000848549	3828.21	2136.81	2651.11	1699.5	3278.63	1737.13
CAALFM_C406770WA	C4_06770W_A	0.807789	1.75053	0.00118339	0.00250179	904.271	566.132	1358.88	743.038	1356.01	758.594
CAALFM_C700430WA	C7_00430W_A	0.807621	1.75032	0.00205305	0.00415254	15711.2	8301.36	11257	7280.19	20059.2	11286.3
CAALFM_C112250CA	C1_12250C_A	0.807227	1.74984	0.000556829	0.00125226	3206.78	1494.43	2799.63	1931.37	3841.38	2201.7
CAALFM_C504540CA	C5_04540C_A	0.807149	1.74975	0.000835558	0.00181813	894.976	493.697	647.868	414.555	708.03	378.139
CAALFM_C102250WA	CWH8	0.806004	1.74836	0.00735542	0.0132837	1310.6	499.416	1859.4	887.956	1019.91	1007.86
CAALFM_C704230WA	NRG1	0.805649	1.74793	0.0212031	0.0347252	4994.07	3646.5	6286.89	3352.45	13171.7	6990.95
CAALFM_C208290CA	UCF1	0.805472	1.74772	0.00243149	0.00482932	146666	88049.7	114247	49840.6	88890.2	62257.9
CAALFM_C603700WA	ALS1	0.804068	1.74602	0.00309551	0.00602598	53028	26179.3	78486.7	38213.7	72914.5	52689.5
CAALFM_C703650WA	C7_03650W_A	0.802344	1.74393	0.0014814	0.00307389	2546.83	1646.93	1915.54	1167.25	2114.4	957.696
CAALFM_C304820CA	SEC7	0.801218	1.74257	0.000225137	0.000547839	4513.39	2737.26	4482.45	2807.91	6100.1	3118.49
CAALFM_C404250WA	C4_04250W_A	0.800716	1.74196	0.000735453	0.0016134	859.124	527.055	1061.85	654.33	921.117	450.68
CAALFM_C305430WA	C3_05430W_A	0.800046	1.74116	0.000815531	0.00177706	1718.25	946.412	1619.67	694.732	1482.89	1126.7
CAALFM_CR03280WA	IFR2	0.798626	1.73944	0.000596357	0.0013358	8860.79	3897.16	7434.11	5378.68	6405.2	3773.68
CAALFM_C106600WA	C1_06600W_A	0.796709	1.73713	7.7652e-05	0.000203391	12480.5	7251.06	11817.2	7629.75	11943.5	5982.32
CAALFM_C303410CA	C3_03410C_A	0.796303	1.73664	0.00132662	0.00277888	12912.1	8724.53	15449.4	11082.3	16822.3	6212.29
CAALFM_C106120CA	C1_06120C_A	0.795696	1.73591	0.0013853	0.00289394	657.289	406.014	534.432	282.811	542.403	310.229
CAALFM_C110660WA	TBP1	0.79422	1.73414	0.000507578	0.00114945	18979.1	10608.8	15666.9	7479.56	13599.8	9732.07
CAALFM_C700370WA	DCC1	0.79392	1.73378	0.00207455	0.0041919	584.257	290.69	608.107	327.604	695.439	469.973
CAALFM_CR03720WA	TAL1	0.792397	1.73195	0.00127079	0.00266463	14253.2	7513.16	16380.3	12551.7	17835.4	7920.86
CAALFM_C304630WA	C3_04630W_A	0.791865	1.73131	0.00031536	0.000743632	1513.76	942.599	1277.02	859.851	1663.05	770.941
CAALFM_CR06650CA	CR_06650C_A	0.791659	1.73106	0.0106766	0.0186687	3775.1	2216.87	3482.58	1054.83	3686.41	3049.81
CAALFM_CR07230WA	CR_07230W_A	0.790989	1.73026	0.00173273	0.00355475	3340.89	2097.74	3391.37	2821.08	5268.09	2018.03
CAALFM_C401100CA	AGP2	0.789292	1.72823	0.000309728	0.000731189	20705.3	11124.4	25063.4	12424.4	22499.1	15952.1
CAALFM_C207160WA	SMF12	0.789019	1.7279	6.77002e-05	0.000178843	23560.2	11461.8	19607.9	12612.3	20968.7	13043.5
CAALFM_C502890WA	YNK1	0.788991	1.72787	4.63851e-05	0.000125821	10496.7	6143.58	10247.8	6557.35	10991.4	5666.69
CAALFM_C305030WA	PHB2	0.788445	1.72721	0.000667218	0.00147577	14732.6	9531.79	11407.9	6516.07	12859.8	6532.55
CAALFM_C700150WA	C7_00150W_A	0.7881	1.7268	0.000566577	0.00127325	14691.4	10271.4	14343.1	9300.27	15886.6	6443.8
CAALFM_C403590CA	OSH3	0.785356	1.72352	0.00142293	0.00296315	2091.38	1183.73	2516.63	1770.64	2305.21	1057.25
CAALFM_C108790WA	TPO3	0.784715	1.72275	0.0227767	0.0369882	2046.23	1035.05	3771.43	2354.71	4672.42	2699.45
CAALFM_C112240CA	C1_12240C_A	0.784549	1.72255	0.000792299	0.00173011	1172.5	617.598	1170.61	721.08	893.997	540.199
CAALFM_C109180WA	LYS143	0.784359	1.72233	0.00187525	0.00381542	685.174	483.213	1029.1	572.648	1122.58	591.904
CAALFM_C109060CA	C1_09060C_A	0.78415	1.72208	0.00235367	0.00469289	1657.17	973.098	1563.54	1128.61	1442.21	606.566
CAALFM_C101780CA	HOL4	0.784012	1.72191	0.000309312	0.000730487	5823.98	3356.76	7079.77	3501.76	6754.86	4557.74
CAALFM_C600270WA	C6_00270W_A	0.783969	1.72186	0.000474981	0.00108079	3189.51	2116.8	2962.18	1825.1	3032.62	1392.94
CAALFM_CR00820CA	CR_00820C_A	0.782123	1.71966	0.000195326	0.000480605	1630.61	957.849	1735.44	1140.03	1895.51	962.326
CAALFM_C400360CA	RCH1	0.781139	1.71849	0.002566	0.00507851	986.598	501.322	1085.24	640.277	1359.88	855.058
CAALFM_C407150WA	C4_07150W_A	0.778372	1.71519	0.00211602	0.00426731	485.996	406.014	687.629	386.45	716.747	311
CAALFM_C503770CA	C5_03770C_A	0.77739	1.71403	0.0190791	0.0316498	139.425	67.6689	106.419	86.9512	168.532	87.2036
CAALFM_C106640CA	C1_06640C_A	0.776454	1.71292	0.00226626	0.00453805	12670.4	9649.02	10550.7	5206.53	13266.6	6446.89
CAALFM_C600940CA	C6_00940C_A	0.776073	1.71246	0.0140408	0.0239618	254.949	94.3553	240.904	202.886	248.924	137.365
CAALFM_C203800CA	C2_03800C_A	0.775984	1.71236	0.00079704	0.00173923	7305.87	4097.31	4901.11	3038.02	6355.81	3704.99
CAALFM_C406880CA	C4_06880C_A	0.77403	1.71004	0.00624357	0.0114364	5546.46	3781.83	4371.35	2222.97	3574.05	1885.29
CAALFM_C200590WA	C2_00590W_A	0.772761	1.70854	0.000326693	0.00076918	1418.15	868.259	1597.45	1043.41	1689.2	842.71
CAALFM_C307380WA	C3_07380W_A	0.772085	1.70774	0.000504686	0.00114417	1500.48	1038.86	1701.53	1053.95	1699.85	778.658
CAALFM_C102440CA	C1_02440C_A	0.771528	1.70708	0.000438212	0.0010064	1488.53	859.681	1240.77	675.409	1269.81	807.212
CAALFM_C207320WA	ARP3	0.771115	1.70659	0.000383996	0.000890508	3637	2313.13	3946.85	2759.6	4625.93	2082.85
CAALFM_CR02260CA	CR_02260C_A	0.770764	1.70617	0.00355889	0.00684385	1149.92	732.921	1438.41	984.569	1224.28	517.819
CAALFM_C208930WA	C2_08930W_A	0.770026	1.7053	0.00333758	0.00645246	10277.6	5735.66	8999.98	4626.86	5451.15	4137.92
CAALFM_C703030WA	C7_03030W_A	0.769797	1.70503	0.0133331	0.0228424	17765.4	11015.7	10282.9	5993.49	9755.51	5162.76
CAALFM_C114200WA	C1_14200W_A	0.769073	1.70417	0.000810271	0.00176747	4295.62	2457.05	3125.9	1780.3	3289.29	2047.35
CAALFM_C603530CA	C6_03530C_A	0.766339	1.70095	0.000286867	0.000682442	1714.26	995.019	1600.96	887.956	1389.91	882.84
CAALFM_C501750CA	MTLA2	0.764662	1.69897	0.0018586	0.00379019	568.323	402.201	515.721	277.541	611.172	318.717
CAALFM_C203530WA	C2_03530W_A	0.764386	1.69865	0.000130519	0.000330772	3016.89	1890.92	3164.49	1861.11	2945.44	1621.37
CAALFM_CR10380CA	CR_10380C_A	0.764351	1.69861	0.000942086	0.00202635	706.42	461.292	822.114	470.766	681.879	369.65
CAALFM_C205940CA	VPS33	0.761265	1.69498	0.000943546	0.00202879	2735.39	1848.03	2269.88	1337.64	2509.58	1248.63
CAALFM_CR10020CA	CR_10020C_A	0.760555	1.69414	0.00718718	0.0130065	731.649	466.058	856.027	743.916	1210.72	442.963
CAALFM_C401800WA	C4_01800W_A	0.76014	1.69365	0.00537011	0.00997259	228.391	149.634	268.97	163.363	331.253	176.722
CAALFM_CR07470WA	CR_07470W_A	0.759973	1.69346	0.000693546	0.00152798	594.88	343.11	582.379	361.858	554.995	317.946
CAALFM_C101220CA	C1_01220C_A	0.758236	1.69142	0.00163553	0.00336541	1167.19	851.103	1286.38	926.601	1742.47	704.574
CAALFM_C112100CA	PXA2	0.757908	1.69104	0.000144194	0.00036201	2246.73	1304.77	2344.72	1449.19	2471.81	1423.04
CAALFM_C703680WA	C7_03680W_A	0.757838	1.69095	0.000113584	0.000290601	2671.65	1575.45	2471.02	1486.08	2629.69	1534.94
CAALFM_CR07920WA	CR_07920W_A	0.756976	1.68994	0.00193024	0.00392085	5837.26	3270.03	7864.46	4793.74	8424.69	5029.25
CAALFM_C107410CA	SKP1	0.756868	1.68982	0.00403505	0.00768979	26632.8	17426.2	17338.1	10885.6	20931	10096.3
CAALFM_C500910CA	TRX2	0.756276	1.68913	0.0224994	0.0366053	971.992	621.41	733.237	404.016	476.54	266.241
CAALFM_C100060WA	TUP1	0.754295	1.68681	0.0022169	0.00445183	11754.2	7225.32	15005	11214.1	16571.4	7249.47
CAALFM_C113690CA	C1_13690C_A	0.753257	1.68559	0.00141365	0.00294818	17477.3	11150.1	12648.6	7456.73	14612	7934.75
CAALFM_C603820CA	C6_03820C_A	0.75268	1.68492	0.00140735	0.00293801	6205.08	3865.71	4765.45	2821.08	4683.07	2603.76
CAALFM_CR01130WA	CR_01130W_A	0.752501	1.68471	0.00726643	0.0131422	1767.38	1213.28	3241.68	2039.4	3086.86	1553.46
CAALFM_C403790WA	RPN6	0.752329	1.68451	0.000217686	0.000530755	4774.98	2624.79	4890.58	2958.98	4062.21	2565.17
CAALFM_C205250CA	AAT1	0.751395	1.68342	0.00464649	0.00874192	27221.1	17839.8	19078.2	9580.44	19587.5	11718.5
CAALFM_C108850CA	AFG1	0.750509	1.68239	0.00458326	0.00863349	568.323	273.535	673.595	469.01	560.806	328.75
CAALFM_C109600CA	LIP6	0.749889	1.68166	0.0033198	0.00642008	309.391	171.555	298.206	210.791	316.725	167.462
CAALFM_C107870CA	SMI1	0.747418	1.67879	0.000717934	0.00157889	16515.9	9487.94	14674.1	8002.15	17897.4	11749.3
CAALFM_C200770WA	C2_00770W_A	0.746398	1.6776	0.000154473	0.000386245	3022.2	1907.12	3111.87	1687.21	2894.11	1787.29
CAALFM_C700300WA	C7_00300W_A	0.746294	1.67748	0.0021588	0.00434648	5606.21	4613.88	6540.66	4392.35	7890.03	2940.23
CAALFM_C503980WA	C5_03980W_A	0.745974	1.67711	0.00119056	0.00251607	6110.8	2936.45	5139.67	3156.59	3790.04	2873.86
CAALFM_CR09380WA	PRE8	0.745133	1.67613	0.000197792	0.000485896	13054.2	7230.09	13038	7356.6	10523.6	7257.96
CAALFM_CR10170CA	CR_10170C_A	0.743797	1.67458	0.000433236	0.00099646	5209.18	2503.75	5161.89	3059.1	4331.48	3215.73
CAALFM_C505080WA	GRF10	0.743749	1.67452	0.0200842	0.0331389	3015.56	1909.98	3732.84	1411.42	4964.93	3673.35
CAALFM_C301130CA	C3_01130C_A	0.743463	1.67419	0.000255481	0.000612976	9326.87	4501.41	8023.5	5261.87	7608.18	5143.47
CAALFM_C502570WA	MNN13	0.74335	1.67406	0.00299749	0.00584995	803.354	470.823	754.286	346.048	557.901	446.05
CAALFM_C207270WA	C2_07270W_A	0.743089	1.67376	0.00403779	0.0076905	839.206	497.51	1307.43	760.604	1113.86	689.911
CAALFM_C113910CA	MODF	0.742199	1.67272	0.00166947	0.00343067	3686.13	2285.49	2681.52	1590.59	2918.32	1675.39
CAALFM_C106630WA	C1_06630W_A	0.741542	1.67196	0.00869868	0.0154696	1035.73	446.996	1282.87	661.356	1167.14	975.445
CAALFM_C600480CA	FET31	0.741167	1.67153	0.00716504	0.0129702	4097.77	1604.04	2710.75	1705.65	3657.35	2950.26
CAALFM_C103120WA	C1_03120W_A	0.740314	1.67054	0.00418346	0.00792992	15178.7	8753.12	12612.4	5236.4	12515	10137.2
CAALFM_C702020WA	RAD14	0.740039	1.67022	0.0018132	0.00370259	1520.4	996.925	2195.03	1363.99	2003.02	1063.42
CAALFM_C601010WA	KAR5	0.738957	1.66897	0.0168413	0.0282873	402.341	251.614	362.525	148.432	225.679	192.928
CAALFM_C210430CA	FGR29	0.737726	1.66755	0.000611238	0.00136467	1076.89	637.613	965.954	688.583	1145.83	586.502
CAALFM_C113260WA	C1_13260W_A	0.737597	1.6674	0.00278587	0.00547677	4987.43	3576.92	3985.44	2998.5	5583.85	2156.17
CAALFM_C407230CA	VID21	0.736522	1.66615	0.00568748	0.0104988	1402.22	1060.78	2282.74	1511.55	2575.45	1186.12
CAALFM_C111300CA	C1_11300C_A	0.735425	1.66489	0.0026126	0.00516411	1017.14	677.642	1296.9	861.608	1623.34	826.504
CAALFM_C204280WA	C2_04280W_A	0.733467	1.66263	0.00067389	0.00148893	2018.34	1295.24	1806.78	1124.22	2381.73	1314.23
CAALFM_C208830WA	C2_08830W_A	0.731189	1.66001	0.000376048	0.000873387	3132.42	1845.17	3241.68	2188.71	3160.47	1710.12
CAALFM_C504420WA	C5_04420W_A	0.731097	1.6599	0.00742046	0.0133855	3735.26	2145.39	2454.65	1495.74	2098.91	1352.04
CAALFM_C301410CA	ALI1	0.729979	1.65862	0.001083	0.00230773	3594.51	2089.16	4510.52	2966	4446.74	2512.7
CAALFM_C205110WA	LEM3	0.729544	1.65811	0.000891123	0.00192798	6649.91	4123.99	6923.06	5237.27	8775.31	4117.86
CAALFM_C100370WA	C1_00370W_A	0.72871	1.65716	0.0072892	0.0131772	1743.48	1044.58	1248.96	570.892	1236.87	936.088
CAALFM_C403200CA	C4_03200C_A	0.728324	1.65671	0.0041139	0.00781615	2164.41	1282.85	1415.02	828.232	1597.18	1013.26
CAALFM_C603620CA	C6_03620C_A	0.726161	1.65423	0.00124732	0.00262078	1779.33	1124.64	2489.73	1384.19	1935.22	1241.69
CAALFM_C204110WA	C2_04110W_A	0.725614	1.6536	0.009165	0.0162195	306.735	230.646	479.469	209.034	290.573	211.449
CAALFM_C504360CA	C5_04360C_A	0.724841	1.65272	0.00362948	0.00696441	5000.71	3303.39	3647.47	1966.5	3965.36	2362.21
CAALFM_C203150CA	C2_03150C_A	0.724757	1.65262	0.00236312	0.00470717	906.927	485.119	847.841	635.007	799.076	425.214
CAALFM_C600360CA	C6_00360C_A	0.724291	1.65209	0.00233227	0.00466077	3876.02	2588.57	2993.76	2077.17	3504.31	1614.42
CAALFM_C109940WA	C1_09940W_A	0.723158	1.65079	0.00364532	0.00699046	598.864	376.468	447.894	278.42	538.529	305.598
CAALFM_CR10620CA	CR_10620C_A	0.722337	1.64985	0.00842859	0.0150283	3076.65	2087.25	4027.54	3355.09	5707.83	2324.4
CAALFM_C500770CA	FOL1	0.720623	1.64789	0.00135846	0.00284178	1092.83	549.929	1026.77	767.63	1130.33	654.413
CAALFM_C404670CA	C4_04670C_A	0.719193	1.64626	0.000360032	0.000839427	2747.34	1853.75	3099.01	1940.15	3227.3	1718.6
CAALFM_C304900WA	NOP14	0.7182	1.64513	0.00848188	0.0151102	3427.2	2475.16	4415.79	2810.54	6775.2	3600.81
CAALFM_C700100WA	FRP2	0.716493	1.64318	0.00632961	0.0115836	2153.78	1111.3	2855.76	2071.9	2451.47	1357.44
CAALFM_C603280WA	C6_03280W_A	0.715686	1.64226	0.0199865	0.0329954	148.72	99.1207	157.874	76.4117	132.695	91.8338
CAALFM_C501840CA	TAC1	0.715645	1.64222	0.00283087	0.00555815	1531.02	954.99	1678.14	1326.23	2191.89	1008.63
CAALFM_C200140WA	NDT80	0.715157	1.64166	0.0127523	0.0219511	3319.64	2051.04	5802.74	2512.8	4928.12	3994.39
CAALFM_C101950CA	C1_01950C_A	0.714713	1.64116	0.0108654	0.0189675	4891.83	3220.47	3762.08	1566.88	3124.63	2389.22
CAALFM_C109630WA	IDH1	0.714062	1.64042	0.000247231	0.000595001	23253.4	14469.7	20882.6	14213.5	24717.1	13290.4
CAALFM_C108170CA	BUL1	0.713693	1.64	0.000899809	0.00194423	1639.9	911.148	1727.26	1116.31	1894.54	1180.72
CAALFM_C604320CA	C6_04320C_A	0.712739	1.63891	0.00800976	0.0143562	363.833	201.101	280.665	171.268	253.767	175.179
CAALFM_C503800WA	C5_03800W_A	0.710717	1.63662	0.00685708	0.0124603	21336	13642.4	12221.8	8992.86	18640.3	9259.01
CAALFM_C111630CA	FUS1	0.710237	1.63607	0.0266562	0.0425934	205.818	188.711	219.854	110.665	217.93	94.9207
CAALFM_C109070WA	C1_09070W_A	0.710112	1.63593	0.0011812	0.00249801	3675.51	1760.34	2687.36	1912.05	2670.37	1848.25
CAALFM_C112570CA	C1_12570C_A	0.709999	1.6358	0.000517208	0.00116997	3520.15	2036.74	3165.66	1820.71	3354.18	2279.64
CAALFM_C100380CA	C1_00380C_A	0.7089	1.63456	0.00404284	0.00769774	7254.08	4145.91	4860.18	2809.67	4842.89	3417.92
CAALFM_C403100WA	RBT7	0.70815	1.63371	0.0277535	0.0441182	236.359	97.2145	244.412	218.696	271.202	144.31
CAALFM_C306450WA	GLG2	0.708042	1.63359	0.0056262	0.0104012	1962.57	1245.68	1554.18	802.762	1282.4	889.013
CAALFM_C301980CA	TOM6	0.70679	1.63217	0.00448422	0.00846242	4538.62	3259.55	3266.24	2111.42	4451.58	2139.19
CAALFM_C109650WA	C1_09650W_A	0.706697	1.63206	0.0021089	0.00425434	9919.09	7159.56	8934.49	4396.75	9615.07	5887.4
CAALFM_C501880CA	C5_01880C_A	0.705795	1.63104	0.000639215	0.0014188	1289.35	789.153	1437.24	893.226	1341.48	811.842
CAALFM_CR04730WA	CR_04730W_A	0.70511	1.63027	0.00156105	0.00322289	3781.74	2910.72	3926.97	2689.34	5314.58	2389.99
CAALFM_CR03860CA	CR_03860C_A	0.702868	1.62774	0.00124612	0.00261915	11138.1	6347.54	11016.1	5680.81	7926.84	6450.75
CAALFM_C209910CA	C2_09910C_A	0.702397	1.62721	0.00914591	0.016195	3105.86	1653.6	1962.31	1387.71	1703.73	1119.76
CAALFM_C307310CA	SLK19	0.702166	1.62695	0.000620566	0.00138249	19380.1	11727.7	22224	14839.7	23293.3	13322.1
CAALFM_C204470WA	ADH3	0.701998	1.62676	0.0054308	0.0100762	365.161	294.503	475.961	242.409	399.054	226.112
CAALFM_C209790WA	C2_09790W_A	0.70091	1.62553	0.00845683	0.0150743	4397.86	2451.33	2987.91	1811.04	2365.27	1735.58
CAALFM_CR02330CA	KAR4	0.699588	1.62404	0.0041567	0.00788661	1371.68	1128.45	1392.8	681.557	1421.87	768.626
CAALFM_C101420CA	CRL1	0.698108	1.62238	0.00557072	0.010311	3789.7	1767.97	2181	1559.85	2357.52	1804.26
CAALFM_C402030WA	RFX2	0.697643	1.62185	0.0028672	0.00561699	493.963	326.908	539.11	310.038	605.361	373.509
CAALFM_C109380WA	RIM20	0.696301	1.62034	0.00410836	0.00780803	3075.32	1644.07	2204.39	1210.29	2105.69	1702.4
CAALFM_C111570WA	C1_11570W_A	0.695415	1.61935	0.00525074	0.00978036	804.682	509.9	660.731	375.91	579.209	376.596
CAALFM_C406030WA	CMD1	0.693467	1.61717	0.000924833	0.00199411	13198.9	8300.4	11061.7	6782.2	10825.8	6613.58
CAALFM_C210480WA	MDH1-3	0.693032	1.61668	0.00479725	0.00899813	2517.62	2084.39	3141.11	2264.25	3792.95	1499.44
CAALFM_C600140CA	HPA2	0.691895	1.6154	0.00969945	0.0170869	1496.5	1268.55	1393.97	642.034	1467.39	787.919
CAALFM_C301280WA	C3_01280W_A	0.691756	1.61525	0.00564359	0.0104271	987.926	790.106	964.785	733.377	1422.84	567.981
CAALFM_C602220WA	SAR1	0.690202	1.61351	0.00162655	0.00334916	8568.66	5424.95	6305.6	4342.29	7829.01	4303.84
CAALFM_C406160WA	C4_06160W_A	0.689104	1.61228	0.00276532	0.00543985	573.634	375.515	705.17	425.095	592.769	360.39
CAALFM_C207430CA	C2_07430C_A	0.688778	1.61192	0.00699252	0.0126877	3401.97	2570.47	2744.67	1382.44	3113.98	1792.69
CAALFM_C205190WA	CDC21	0.686165	1.609	0.0125079	0.0215906	1695.67	789.153	1763.51	862.486	926.929	1072.68
CAALFM_C400020WA	C4_00020W_A	0.685525	1.60829	0.00969678	0.0170869	3043.45	1911.89	3914.1	3247.94	4356.66	1876.03
CAALFM_C113070CA	FAD3	0.685184	1.60791	0.00384301	0.00734672	1281.38	587.099	1043.14	730.742	1224.28	888.242
CAALFM_C111250WA	C1_11250W_A	0.685028	1.60773	0.0167884	0.0282138	1493.84	1001.69	1679.31	1642.41	2560.92	923.74
CAALFM_C207240CA	C2_07240C_A	0.684329	1.60695	0.0207244	0.0339976	159.343	140.103	209.329	112.422	199.527	101.866
CAALFM_CR08650CA	CR_08650C_A	0.68422	1.60683	0.000435408	0.00100071	10305.5	6743.06	11880.3	6851.58	11506.7	7373.72
CAALFM_C402330CA	C4_02330C_A	0.684097	1.6067	0.00410085	0.0077981	1092.83	754.842	1599.79	873.025	1103.21	734.671
CAALFM_C402860WA	C4_02860W_A	0.683939	1.60652	0.00440361	0.00831794	10899.1	7463.6	8200.09	5411.18	9004.86	4619.47
CAALFM_C101830CA	UBC8	0.6833	1.60581	0.00112612	0.0023889	5319.4	3740.85	5396.95	3573.78	7040.59	3744.35
CAALFM_C203610WA	FMO2	0.6827	1.60514	0.00223142	0.00447807	584.257	389.811	556.652	348.683	611.172	353.444
CAALFM_C107070CA	DHH1	0.681536	1.60385	0.00536768	0.00997259	1334.5	570.897	1011.56	662.235	932.74	809.527
CAALFM_C105300CA	PRD1	0.681211	1.60349	0.00245665	0.00487617	5744.31	3941.95	4511.68	3031	5337.83	2752.7
CAALFM_C503330CA	ZCF13	0.681165	1.60343	0.000909299	0.00196199	2253.37	1555.43	2407.87	1421.96	2155.08	1274.1
CAALFM_CR03160WA	CR_03160W_A	0.681024	1.60328	0.0012361	0.00260253	1204.37	774.857	1388.12	758.847	1135.17	791.006
CAALFM_C202210CA	TLG2	0.680003	1.60214	0.00894611	0.0158776	2309.14	1196.12	1568.21	859.851	1373.44	1220.08
CAALFM_C206790WA	C2_06790W_A	0.67882	1.60083	0.0173069	0.0289613	1554.92	1099.86	1123.83	793.101	1175.85	515.504
CAALFM_C502720WA	PEP12	0.678587	1.60057	0.00126258	0.00264922	1262.79	842.526	1239.6	860.729	1484.83	788.691
CAALFM_C302610CA	GLX3	0.678354	1.60031	0.0157578	0.0266414	91476.1	61367.1	55438.3	37705.2	62947.8	32066.2
CAALFM_CR06820WA	CR_06820W_A	0.678282	1.60023	0.0132711	0.0227425	1833.77	1197.07	1411.51	872.147	1134.2	667.532
CAALFM_C100460WA	C1_00460W_A	0.67699	1.5988	0.00408532	0.00777142	9417.16	7562.72	8776.62	4621.59	9346.77	5042.37
CAALFM_C108260CA	LTP1	0.67587	1.59756	0.00748456	0.0134775	4419.11	2952.65	3295.47	2300.26	3371.62	1686.96
CAALFM_C307490WA	C3_07490W_A	0.675201	1.59682	0.000891353	0.00192798	5047.19	3810.43	5444.9	3343.67	5913.17	3120.81
CAALFM_C202880CA	EBP7	0.674967	1.59656	0.00547171	0.0101491	869.747	447.949	772.997	512.046	580.178	431.387
CAALFM_C102980WA	GOR1	0.672295	1.59361	0.00261166	0.00516391	3076.65	1565.92	2627.72	1665.25	2050.48	1633.72
CAALFM_C105260CA	SDH1	0.672212	1.59351	0.00238197	0.00474318	1305.28	932.116	1452.44	1025.85	1791.87	898.274
CAALFM_C504920CA	C5_04920C_A	0.671844	1.59311	0.00152221	0.0031501	2619.86	1859.47	3470.89	2095.61	3126.57	1831.27
CAALFM_C112480WA	C1_12480W_A	0.671781	1.59304	0.00362628	0.00696042	885.681	563.272	754.286	458.47	702.219	448.365
CAALFM_C106060CA	ACP1	0.671524	1.59276	0.000615979	0.00137327	2850.91	1872.81	2957.5	1940.15	3144.97	1808.89
CAALFM_C202960CA	C2_02960C_A	0.671442	1.59266	0.0155743	0.0263457	1351.76	1233.29	2055.87	1506.28	2945.44	1250.95
CAALFM_C402300WA	HOS3	0.670907	1.59207	0.0197089	0.0325907	5796.1	3565.48	8181.38	2896.62	6413.92	6345.02
CAALFM_C113860CA	GND1	0.670855	1.59202	0.00586189	0.0107949	20174.1	11963.1	15921.9	15108.4	21239	8943.38
CAALFM_CR06750CA	PUP2	0.670292	1.59139	0.00105846	0.00225779	11493.9	8094.54	10684	6412.43	10973	6324.96
CAALFM_C503500WA	GAP6	0.669912	1.59098	0.00320186	0.00620951	16647.3	12637.9	22245	11889.5	24631.9	15401.1
CAALFM_C604180WA	C6_04180W_A	0.66953	1.59055	0.01341	0.0229615	13711.5	8645.42	12391.3	4871.9	12353.2	10659.7
CAALFM_C107570CA	C1_07570C_A	0.668055	1.58893	0.0117918	0.020415	1047.68	612.833	768.32	459.348	612.141	455.311
CAALFM_C301570WA	C3_01570W_A	0.667732	1.58857	0.00241215	0.00479554	736.961	532.774	755.456	483.941	821.354	440.648
CAALFM_C205150WA	PEX2	0.665832	1.58648	0.00158249	0.0032628	1593.43	1173.25	1788.07	1174.28	1926.5	999.368
CAALFM_CR06930WA	CR_06930W_A	0.665006	1.58557	0.00115891	0.00245423	3269.18	1856.61	3186.71	1936.64	3266.04	2337.52
CAALFM_C403250CA	RHD2	0.661767	1.58202	0.00588481	0.0108306	1042.37	839.666	1146.05	586.701	960.829	564.894
CAALFM_CR04270CA	CR_04270C_A	0.661706	1.58195	0.00403618	0.00768979	552.389	301.174	487.655	324.091	515.283	357.303
CAALFM_C104430CA	C1_04430C_A	0.661015	1.58119	0.00452743	0.00853614	845.845	595.677	789.369	609.537	999.572	462.256
CAALFM_C101200WA	STB5	0.660406	1.58053	0.00654198	0.0119475	993.237	612.833	1074.71	887.956	1263.99	608.11
CAALFM_C114250CA	C1_14250C_A	0.659978	1.58006	0.00223628	0.00448359	2206.9	1508.73	3026.5	1709.16	2501.84	1677.7
CAALFM_C202110CA	C2_02110C_A	0.659928	1.58	0.0142548	0.0242979	1940	1164.67	1333.16	827.354	1109.02	780.973
CAALFM_C502410CA	C5_02410C_A	0.658576	1.57852	0.0287087	0.045496	681.191	426.981	426.844	371.519	493.006	216.08
CAALFM_C504510WA	GDE1	0.656555	1.57631	0.00431753	0.00816501	1346.45	820.605	1341.34	1024.97	1814.15	1010.94
CAALFM_C405070CA	ARG8	0.65487	1.57447	0.0030057	0.00586225	5307.45	3449.21	3922.29	2651.57	4837.08	2833.73
CAALFM_C500560WA	C5_00560W_A	0.65419	1.57373	0.00204355	0.00413467	5862.49	3904.78	4640.32	3312.93	5898.64	3204.92
CAALFM_C305330CA	C3_05330C_A	0.654173	1.57371	0.0240812	0.0389223	687.83	446.043	454.911	290.716	435.86	266.241
CAALFM_CR00100CA	EPL1	0.652842	1.57226	0.0188355	0.0313047	8698.79	6889.84	17306.5	8893.62	15714.2	10751.5
CAALFM_C604480CA	C6_04480C_A	0.65254	1.57193	0.00482669	0.00904234	5967.39	3902.88	4649.68	2795.61	4415.74	2864.6
CAALFM_CR05240CA	FGR14	0.652393	1.57177	0.00554438	0.0102684	4230.55	2723.91	6330.16	3456.09	5144.11	3811.49
CAALFM_C110230CA	C1_10230C_A	0.652014	1.57136	0.00109117	0.00232353	3335.58	1923.32	3211.27	2031.5	3288.32	2303.56
CAALFM_C201760CA	C2_01760C_A	0.651939	1.57128	0.00963208	0.0169876	573.634	371.703	656.054	322.334	660.57	508.559
CAALFM_C603330CA	C6_03330C_A	0.651847	1.57118	0.0114643	0.0199061	5940.83	3455.88	3631.1	2517.19	3696.09	2471.02
CAALFM_C502860CA	GRP2	0.651421	1.57071	0.00982095	0.017291	11341.2	5841.45	6033.12	5763.37	8471.18	4849.44
CAALFM_CR02930WA	CR_02930W_A	0.649736	1.56888	0.0196496	0.0325087	2880.12	1904.26	5113.94	2744.67	4646.27	3407.88
CAALFM_C301820WA	C3_01820W_A	0.649377	1.56849	0.00411958	0.00782453	1353.09	985.488	1215.04	793.101	1294.02	684.509
CAALFM_C113120CA	MON2	0.648575	1.56762	0.00270333	0.0053247	2614.55	1681.24	2241.81	1267.38	2219.98	1565.03
CAALFM_C700030WA	C7_00030W_A	0.64802	1.56702	0.00317108	0.00615756	4334.13	3431.1	5481.15	3508.79	6517.56	3484.28
CAALFM_C505310WA	PRE1	0.647501	1.56645	0.00431868	0.00816501	5049.84	3750.38	5578.21	3348.94	4439.96	2520.41
CAALFM_C114530WA	C1_14530W_A	0.647223	1.56615	0.00196843	0.00399185	6546.34	4888.36	6405	4269.39	7015.41	3592.32
CAALFM_C405550CA	GVP36	0.647059	1.56597	0.00280029	0.00550003	7086.77	4245.99	5081.2	3874.16	6028.43	3499.72
CAALFM_C203790CA	ASR3	0.645511	1.56429	0.00731744	0.0132189	24341	17983.7	21786.6	12670.3	18804	10854.9
CAALFM_C702050CA	EXO70	0.644402	1.56309	0.000898953	0.00194306	5318.07	3280.51	4894.09	3045.93	4873.88	3324.54
CAALFM_C307570CA	C3_07570C_A	0.644374	1.56306	0.00503203	0.00939566	1859	1132.26	1374.09	847.555	1559.41	1085.8
CAALFM_CR09590WA	CR_09590W_A	0.64388	1.56253	0.00296456	0.00579483	11409	6698.27	8892.39	5365.51	9819.44	7212.43
CAALFM_C603300CA	C6_03300C_A	0.641881	1.56036	0.00360488	0.00692151	4553.22	2449.42	3318.86	2170.27	3364.84	2580.61
CAALFM_C603840CA	SNQ2	0.641776	1.56025	0.00593191	0.0109141	3076.65	1854.7	4078.99	2813.18	3651.54	2258.8
CAALFM_C401680WA	TOA2	0.641303	1.55974	0.00181041	0.00369813	2173.7	1425.81	2254.67	1632.75	2557.04	1420.72
CAALFM_C100030CA	C1_00030C_A	0.641101	1.55952	0.00480513	0.00900742	1337.15	976.91	1376.43	863.364	1209.75	676.02
CAALFM_C502210WA	C5_02210W_A	0.640122	1.55846	0.0129575	0.0222607	6656.55	5108.53	5103.42	3547.43	5949.97	2708.71
CAALFM_CR07090WA	STT4	0.639902	1.55822	0.00255516	0.0050603	5146.78	3162.33	4598.22	3762.62	6101.07	3245.05
CAALFM_C405430CA	GAP5	0.638152	1.55633	0.00154363	0.00319226	5294.17	3081.32	5388.76	3307.66	4396.37	3299.07
CAALFM_C100420WA	C1_00420W_A	0.637627	1.55577	0.00431004	0.00815366	4759.04	3494.96	4944.38	3809.17	5713.64	2606.85
CAALFM_C405610CA	C4_05610C_A	0.636066	1.55409	0.00951435	0.0167896	4626.26	2696.27	4829.77	4148.19	4858.38	2366.84
CAALFM_C400840WA	C4_00840W_A	0.635556	1.55354	0.0162519	0.0273719	1309.27	822.511	1570.55	1313.93	2176.39	1118.98
CAALFM_C108490WA	C1_08490W_A	0.633806	1.55165	0.00355114	0.0068332	4991.42	2963.14	3861.48	2831.62	3830.72	2379.19
CAALFM_C701230CA	C7_01230C_A	0.632206	1.54993	0.00171206	0.00351351	3505.54	2135.86	3322.37	2295.86	3888.84	2482.6
CAALFM_C200150WA	LEU5	0.631287	1.54895	0.0125448	0.0216422	1811.2	1539.23	2876.81	1975.29	3009.37	1456.22
CAALFM_C300940WA	C3_00940W_A	0.630552	1.54816	0.00400432	0.00763381	3765.8	2539.01	4960.75	3245.3	4929.09	3036.69
CAALFM_CR00750CA	CR_00750C_A	0.629003	1.5465	0.00594173	0.0109289	2305.16	1265.69	1924.89	1125.1	2034.98	1659.18
CAALFM_C303320WA	RUB1	0.62824	1.54568	0.00864886	0.0153899	1276.07	913.054	971.802	714.054	1236.87	628.174
CAALFM_C111600WA	C1_11600W_A	0.627584	1.54498	0.00310844	0.00604926	1147.27	841.573	1299.24	875.66	1424.78	789.462
CAALFM_C100090WA	C1_00090W_A	0.627509	1.5449	0.0141577	0.0241479	317.358	230.646	459.588	252.949	393.242	273.958
CAALFM_C203620WA	IFK2	0.627488	1.54487	0.00735918	0.0132866	2544.17	1814.67	2689.7	1403.52	1872.26	1381.37
CAALFM_C200090WA	C2_00090W_A	0.627028	1.54438	0.0163532	0.0275347	411.636	335.485	547.296	397.868	588.895	270.1
CAALFM_C302080WA	C3_02080W_A	0.626655	1.54398	0.0197097	0.0325907	451.472	223.022	333.289	330.239	432.954	235.372
CAALFM_C102100WA	C1_02100W_A	0.626005	1.54329	0.00909845	0.0161155	418.275	237.318	435.03	280.176	373.871	277.045
CAALFM_C111310CA	PSP1	0.625411	1.54265	0.00174398	0.00357426	4504.09	2715.33	4754.93	2960.73	4638.52	3332.26
CAALFM_C209940WA	GCN4	0.623951	1.54109	0.00661609	0.0120721	30571.3	14343.9	24371.1	16473.3	26726	22175.2
CAALFM_C704290WA	C7_04290W_A	0.6226	1.53965	0.0184053	0.0306391	1667.79	1209.46	1171.78	1050.44	1718.26	701.487
CAALFM_C110460WA	C1_10460W_A	0.621766	1.53876	0.00263645	0.00520625	1631.94	1117.01	1817.3	1171.65	1983.65	1242.46
CAALFM_C501490CA	C5_01490C_A	0.620693	1.53761	0.00515962	0.00961934	2325.08	1516.36	2656.96	1722.34	3089.76	2011.08
CAALFM_C111650WA	EGD1	0.620547	1.53746	0.00900821	0.015974	22760.8	16287.2	16737	11079.7	19197.2	10810.2
CAALFM_C204140WA	CHS5	0.620408	1.53731	0.00597504	0.0109836	3532.1	2440.85	3749.21	3087.21	4604.62	2204.78
CAALFM_C602320CA	IPL1	0.620283	1.53718	0.014363	0.024444	788.747	451.762	956.599	680.679	1076.09	703.03
CAALFM_C601610WA	ANB1	0.619378	1.53621	0.00746882	0.013457	105442	64490.4	74634.6	49468.2	72374	50374.3
CAALFM_C504410CA	C5_04410C_A	0.618862	1.53566	0.0045251	0.00853436	2456.54	1656.46	2004.41	1380.68	2699.43	1626
CAALFM_C700460WA	C7_00460W_A	0.618618	1.5354	0.0216638	0.0353763	694.469	478.448	486.485	360.101	549.183	288.621
CAALFM_C703720CA	HIS7	0.618235	1.535	0.00262613	0.0051892	6535.71	3608.37	5667.09	4496.87	6693.84	4205.06
CAALFM_C302510CA	SAP8	0.618048	1.5348	0.0244734	0.0394837	320.014	180.133	259.615	154.58	296.385	235.372
CAALFM_CR04950WA	MED5	0.616814	1.53349	0.00841795	0.0150136	2348.98	1630.73	2727.13	1698.62	3407.46	2203.24
CAALFM_C405620CA	C4_05620C_A	0.616372	1.53302	0.0213879	0.0349814	2082.08	1590.7	1537.81	1053.95	1713.41	834.993
CAALFM_C300290WA	RPT2	0.615599	1.53219	0.00534501	0.00993795	19544.7	14565	19719	11518.8	16157.8	10087.8
CAALFM_C210610WA	GYP5	0.615114	1.53168	0.0148199	0.0251869	2827.01	2134.91	4067.3	2279.18	4630.77	3110.77
CAALFM_C303660WA	IRS4	0.613992	1.53049	0.00380654	0.00727926	1926.72	1331.46	1840.69	1428.99	2314.9	1214.68
CAALFM_CR03820CA	ULP2	0.612896	1.52933	0.00793527	0.0142268	3961	2278.82	3077.96	1855.84	2581.26	2154.62
CAALFM_C502380WA	C5_02380W_A	0.611411	1.52775	0.00423091	0.00801626	22709	18074.3	25673.8	17228.6	25335.1	12950.9
CAALFM_C206030WA	C2_06030W_A	0.610053	1.52632	0.0158607	0.0267934	5125.53	3339.6	3473.23	2261.61	3426.83	2277.32
CAALFM_CR07940WA	CR_07940W_A	0.609994	1.52625	0.0172665	0.028915	621.437	566.132	940.227	614.807	1103.21	566.437
CAALFM_CR04870CA	CR_04870C_A	0.609737	1.52598	0.0163575	0.0275347	933.484	550.882	1094.59	847.555	1350.2	815.701
CAALFM_C600160WA	PGA48	0.609593	1.52583	0.00266961	0.00526162	4599.7	2947.89	3981.93	2504.02	3890.78	2721.83
CAALFM_C102780WA	C1_02780W_A	0.608505	1.52468	0.01253	0.0216226	5047.19	3253.83	3523.51	3459.6	5280.68	2372.25
CAALFM_C209390WA	ABG1	0.605113	1.5211	0.014626	0.024871	7868.88	4946.5	5166.57	3748.56	5324.27	3374.7
CAALFM_C702890CA	PMT1	0.604471	1.52042	0.0172827	0.0289342	4202.67	2388.43	4811.06	3880.31	6229.89	3757.47
CAALFM_C304170WA	C3_04170W_A	0.602804	1.51867	0.0213528	0.0349333	325.325	216.35	327.442	203.764	252.799	175.951
CAALFM_C109880CA	BUD31	0.602726	1.51858	0.0168113	0.0282446	3194.82	1926.18	2402.02	1690.72	1921.66	1333.52
CAALFM_C704270CA	UFE1	0.602574	1.51842	0.00286461	0.00561369	3987.56	2772.52	4324.58	3128.49	4585.25	2593.73
CAALFM_C203980CA	MED1	0.600244	1.51597	0.0169621	0.0284592	3552.02	2700.09	3096.67	1544.92	2681.02	1909.22
CAALFM_C110220CA	TPK1	0.60013	1.51585	0.0316674	0.0498011	7649.79	4052.51	6611.99	2865.88	5887.98	6372.8
CAALFM_C110510WA	C1_10510W_A	0.599047	1.51472	0.0130493	0.0223999	517.864	339.298	479.469	269.637	494.943	375.824
CAALFM_C502230WA	C5_02230W_A	0.598783	1.51444	0.0035442	0.00682411	4015.44	2959.32	4805.21	3182.94	4411.87	2596.04
CAALFM_C204710CA	URE2	0.598672	1.51432	0.005331	0.00992087	1851.03	995.972	1568.21	1046.93	1453.83	1173.78
CAALFM_C604570WA	NAG6	0.594181	1.50962	0.00810417	0.0144833	11491.3	9386.92	15878.6	10941.8	17189.3	9189.56
CAALFM_C603770CA	ORM1	0.594121	1.50955	0.00445718	0.00841397	3119.14	2201.62	3831.07	2165	3595.36	2619.19
CAALFM_C400610WA	C4_00610W_A	0.593381	1.50878	0.00350488	0.00675262	1958.59	1337.18	1769.36	1161.11	1956.53	1269.47
CAALFM_C300910WA	C3_00910W_A	0.59311	1.50849	0.00449385	0.00847801	1176.48	773.904	1247.79	733.377	1134.2	851.199
CAALFM_C109440WA	C1_09440W_A	0.592967	1.50835	0.00663305	0.0120959	1208.35	777.716	1075.88	750.064	988.918	642.065
CAALFM_C113410WA	COX19	0.589979	1.50523	0.0126808	0.0218585	5535.84	4000.09	4084.84	2761.36	4669.51	2732.64
CAALFM_C101040WA	C1_01040W_A	0.58927	1.50449	0.0148873	0.0252945	1809.87	1427.72	1913.2	1186.58	1529.38	877.438
CAALFM_C304770CA	ZCF32	0.587776	1.50293	0.013776	0.0235359	559.028	428.888	661.901	498.872	763.239	393.574
CAALFM_C503860WA	HAM1	0.586498	1.5016	0.0281789	0.0447138	6733.56	4403.25	3712.96	3334.89	5310.71	2755.79
CAALFM_C304910CA	NCE102	0.585303	1.50035	0.00819504	0.0146245	19168.9	10706.9	19576.4	11207.9	17704.6	15708.2
CAALFM_C604650WA	C6_04650W_A	0.584934	1.49997	0.015277	0.0258995	8706.76	6611.54	11562.2	8943.68	11338.2	5517.75
CAALFM_C113350WA	STP2	0.584905	1.49994	0.0238036	0.0385038	17243.6	11111	19777.5	9424.11	20781.8	18001
CAALFM_C405820WA	C4_05820W_A	0.584569	1.49959	0.0238796	0.0386167	4100.42	3133.74	2913.07	2173.78	3551.77	1738.67
CAALFM_C300760WA	ERG4	0.583747	1.49874	0.0263285	0.0421134	6521.11	5374.44	5012.2	3436.77	8862.48	4798.51
CAALFM_C603920WA	SNF4	0.583329	1.4983	0.00533626	0.00992466	10495.4	7020.41	8348.61	5576.3	9059.1	6026.31
CAALFM_C210010CA	C2_10010C_A	0.58151	1.49642	0.0141954	0.0242056	2753.98	1866.14	2265.2	1633.63	2056.29	1228.57
CAALFM_C303250WA	C3_03250W_A	0.578817	1.49362	0.0173151	0.0289613	1843.07	953.083	1665.28	935.384	1440.27	1423.04
CAALFM_C402530WA	ARG83	0.578249	1.49304	0.0070699	0.0128168	1585.46	918.772	1586.92	993.352	1490.64	1210.05
CAALFM_C400170WA	C4_00170W_A	0.578148	1.49293	0.0159922	0.0269861	30406.6	20118.6	23658.9	15039.9	19659.2	14223.4
CAALFM_CR09360WA	FCY24	0.577994	1.49277	0.0168878	0.02835	468.734	371.703	567.177	389.963	690.596	395.889
CAALFM_CR07210WA	ARC15	0.577106	1.49185	0.00928622	0.0164151	6302.01	4928.39	5258.95	3795.99	7037.68	3743.58
CAALFM_C406110CA	TRP5	0.576349	1.49107	0.0068756	0.0124866	5908.97	3972.45	7375.63	5094.11	7373.78	4788.48
CAALFM_C701780WA	LPI9	0.575069	1.48975	0.00612909	0.0112467	7730.79	4806.4	8231.66	5418.2	8915.76	6474.67
CAALFM_C403390WA	CSH3	0.574431	1.48909	0.00761742	0.0136967	4246.49	3207.13	4176.06	3067.01	4317.92	2282.73
CAALFM_C113330CA	C1_13330C_A	0.573817	1.48846	0.00775638	0.0139303	7365.62	5349.66	8720.49	5153.84	9494.96	6683.03
CAALFM_C206940CA	ARE2	0.571163	1.48572	0.00937823	0.0165636	3194.82	1882.34	2216.08	1738.15	2846.65	1937
CAALFM_C109950CA	C1_09950C_A	0.569346	1.48385	0.0137267	0.0234646	5234.41	3329.12	3608.88	2448.69	4039.94	2903.96
CAALFM_CR09960CA	UGA3	0.568705	1.48319	0.0191792	0.0317987	8826.27	6014.91	12544.5	6894.62	11773.1	9436.51
CAALFM_C604170CA	SEC5	0.567039	1.48148	0.0120946	0.0209123	4917.06	2667.68	4125.77	2524.22	3350.31	3171.74
CAALFM_CR05770WA	CR_05770W_A	0.565106	1.4795	0.0103088	0.0180777	1670.44	1255.21	1881.62	1459.73	2065.98	1083.48
CAALFM_C210720CA	C2_10720C_A	0.564312	1.47868	0.0217085	0.0354307	2345	1505.87	2239.47	2196.62	3273.79	1612.88
CAALFM_CR09210WA	SUC1	0.56294	1.47728	0.0246556	0.0397361	1272.09	860.634	1775.2	1328.86	1509.04	895.187
CAALFM_C111700CA	MRF1	0.562624	1.47695	0.0105999	0.0185461	5480.07	3951.48	6509.08	5112.56	6891.43	3720.43
CAALFM_C501390CA	SNM1	0.560536	1.47482	0.0115145	0.0199876	1612.02	922.585	1205.69	900.253	1467.39	1081.94
CAALFM_CR04460CA	CR_04460C_A	0.560503	1.47478	0.0243696	0.0393369	977.303	692.892	1182.3	1012.67	1389.91	702.259
CAALFM_C501830CA	HAL9	0.559658	1.47392	0.0283011	0.0448846	2991.66	1737.47	3301.32	1629.24	2951.26	2903.96
CAALFM_C400890WA	ARO1	0.558453	1.47269	0.00671755	0.0122428	8846.19	5865.27	9230.36	6850.7	10983.7	7017.19
CAALFM_C303400CA	VTI1	0.557911	1.47214	0.0127998	0.0220144	7710.87	5364.91	6267.01	4180.69	5822.12	3904.1
CAALFM_C304060CA	HEM13	0.557853	1.47208	0.0214149	0.0349977	6772.07	4327.95	7083.28	6427.36	10024.8	5467.59
CAALFM_CR09720WA	VMA22	0.557757	1.47198	0.0207258	0.0339976	410.308	311.658	415.15	307.403	443.608	243.861
CAALFM_C505090WA	C5_05090W_A	0.557439	1.47165	0.0164217	0.0276276	738.289	503.228	850.18	464.618	609.235	524.765
CAALFM_CR08600CA	PEX19	0.557062	1.47127	0.0293928	0.0465203	3559.99	3135.64	4958.41	4072.65	6032.3	2683.25
CAALFM_C112170CA	C1_12170C_A	0.55659	1.47079	0.00902846	0.0159962	1642.56	1243.77	1545.99	1088.21	1627.21	943.033
CAALFM_C402760CA	CGR1	0.555338	1.46951	0.0156478	0.0264628	4603.68	4252.66	4938.53	2764.87	5081.16	2934.82
CAALFM_C200290WA	C2_00290W_A	0.555311	1.46949	0.0266861	0.042619	606.831	437.465	725.05	590.214	729.339	375.824
CAALFM_C100320WA	C1_00320W_A	0.554919	1.46909	0.0142819	0.0243329	1511.1	1146.56	1281.7	1001.26	1559.41	815.701
CAALFM_C203140CA	C2_03140C_A	0.55357	1.46771	0.010136	0.0177949	6136.03	3809.47	6709.06	4741.92	5181.89	3730.46
CAALFM_C504170WA	C5_04170W_A	0.550105	1.46419	0.026166	0.0419404	6758.79	4305.08	4980.63	3019.58	4115.49	3502.8
CAALFM_C304950WA	ARF2	0.548962	1.46303	0.012153	0.0210074	18447.9	13629.1	15082.2	9562	18071.7	12079.6
CAALFM_C305590CA	BAT22	0.548089	1.46215	0.0108157	0.0188862	6275.45	4605.3	5367.71	4311.55	7725.37	4330.85
CAALFM_C401870CA	ERG8	0.547663	1.46172	0.0192155	0.0318503	2014.36	1302.86	2046.51	1731.12	1945.87	1075.77
CAALFM_C307940WA	C3_07940W_A	0.545259	1.45928	0.0117521	0.02036	3233.33	2321.71	2963.35	2533	3635.07	1883.75
CAALFM_C103360WA	C1_03360W_A	0.545073	1.45909	0.0206303	0.033877	2918.63	2191.14	4323.41	2850.07	4238.49	2827.56
CAALFM_CR04790WA	MVB12	0.543938	1.45795	0.0124925	0.02157	5112.25	4172.6	4970.1	3764.37	6921.45	3727.37
CAALFM_C207480WA	LPT1	0.543064	1.45706	0.00943064	0.0166513	4269.06	2910.72	3463.87	2448.69	3606.98	2423.18
CAALFM_C202260WA	C2_02260W_A	0.541638	1.45562	0.027008	0.0430552	2565.42	2012.91	2549.37	2338.02	3277.67	1416.09
CAALFM_C112590WA	ATP20	0.541544	1.45553	0.0235503	0.0381141	12544.3	10472.5	10816.1	7186.21	11365.3	6199.94
CAALFM_C202030WA	ARO3	0.541456	1.45544	0.0239633	0.0387419	8779.79	5038	6610.82	7165.13	9747.76	5069.38
CAALFM_C103100WA	C1_03100W_A	0.541375	1.45536	0.00868967	0.0154581	7886.14	5160.95	7170.98	6134.01	8313.3	4763.78
CAALFM_C110560CA	C1_10560C_A	0.540117	1.45409	0.0263097	0.0421051	686.502	455.574	484.147	380.302	587.927	373.509
CAALFM_C100430WA	C1_00430W_A	0.539946	1.45392	0.0247546	0.039854	2261.34	1953.82	3297.81	2427.61	3639.91	1947.03
CAALFM_CR08950WA	ARP2	0.539348	1.45332	0.0256917	0.0412552	5720.41	4294.59	7009.6	6090.1	8510.89	4232.07
CAALFM_C102020WA	C1_02020W_A	0.538885	1.45285	0.0251243	0.0403861	759.534	589.006	625.648	523.464	870.751	441.42
CAALFM_CR09290WA	THI13	0.537131	1.45108	0.0303057	0.0478793	950.746	576.615	1036.12	839.65	845.568	535.569
CAALFM_C305000WA	RDI1	0.536869	1.45082	0.0214205	0.0349977	9093.17	6578.18	6523.12	4714.69	7507.44	4645.71
CAALFM_C504970CA	PPR1	0.53658	1.45053	0.0299571	0.0473528	444.832	283.066	501.688	404.894	498.817	308.685
CAALFM_C401120CA	C4_01120C_A	0.536259	1.45021	0.0209982	0.0344078	1179.14	914.007	1151.89	640.277	969.546	721.552
CAALFM_C100080CA	RCA1	0.535007	1.44895	0.018899	0.0314002	2718.12	2227.36	3348.1	2652.45	3921.77	2014.94
CAALFM_C306820CA	C3_06820C_A	0.53479	1.44873	0.0105474	0.0184699	2627.83	1637.4	2968.03	2064.87	2536.7	1910.76
CAALFM_C600800CA	C6_00800C_A	0.53354	1.44748	0.0129876	0.0223	4367.32	2707.71	4915.14	2942.29	3606.98	3253.54
CAALFM_CR00420WA	CR_00420W_A	0.532633	1.44657	0.0169612	0.0284592	624.093	452.715	730.898	511.168	667.35	434.474
CAALFM_C203280WA	NSP1	0.530934	1.44486	0.0232711	0.0377116	8538.12	5166.66	7648.11	6911.31	7336.01	4201.98
CAALFM_C204400WA	C2_04400W_A	0.530371	1.4443	0.0134154	0.0229643	8588.58	4647.23	6735.95	4812.18	6575.67	5702.19
CAALFM_C104890WA	YBN5	0.530348	1.44428	0.0108765	0.0189816	7761.33	5239.1	7622.39	6469.52	9251.85	5349.51
CAALFM_CR03970CA	SEC22	0.530262	1.44419	0.00978064	0.017225	2372.88	1490.62	1955.3	1585.32	2148.3	1408.38
CAALFM_C210680WA	C2_10680W_A	0.52974	1.44367	0.01431	0.024371	1678.41	1206.6	1972.84	1365.75	1610.74	1072.68
CAALFM_C602930WA	C6_02930W_A	0.529389	1.44332	0.0251607	0.040434	13161.7	7321.59	11818.3	6660.11	8764.66	9396.38
CAALFM_C201670CA	STT3	0.528149	1.44208	0.0162491	0.0273719	3836.18	2488.5	3672.03	3237.4	4854.51	2847.62
CAALFM_C302170CA	LAP41	0.527461	1.44139	0.0160434	0.027065	3343.54	2107.27	2920.08	2723.59	3700.93	2082.85
CAALFM_C505320CA	HIS1	0.526206	1.44014	0.0262477	0.0420386	3914.52	2788.72	3748.04	3612.43	4873.88	2305.11
CAALFM_C703520WA	PNC1	0.523445	1.43738	0.0222743	0.0362582	3513.51	2462.77	2625.38	1720.58	2895.08	2101.37
CAALFM_C208540CA	C2_08540C_A	0.522947	1.43689	0.02042	0.0336032	1758.08	1365.77	1462.96	983.691	1645.61	1037.95
CAALFM_C207510WA	C2_07510W_A	0.522764	1.43671	0.0286944	0.0454851	1370.35	911.148	1027.93	692.975	962.766	734.671
CAALFM_C601290CA	QDR3	0.522146	1.43609	0.0198594	0.0328118	1322.55	841.573	1465.3	1148.81	1618.49	1078.08
CAALFM_C300050CA	C3_00050C_A	0.520538	1.43449	0.026389	0.0421991	390.39	297.362	406.964	289.837	465.886	294.023
CAALFM_C700380WA	C7_00380W_A	0.518646	1.43261	0.024891	0.0400318	1092.83	858.728	1205.69	898.496	1102.24	617.37
CAALFM_CR10580WA	PRO1	0.516965	1.43094	0.00808875	0.0144683	8656.3	5710.88	8833.92	6759.36	8808.24	5908.23
CAALFM_CR04190WA	SRV2	0.51642	1.4304	0.0247825	0.0398886	5739	3745.62	6236.6	5534.14	7665.32	4452.01
CAALFM_C502450WA	C5_02450W_A	0.513772	1.42778	0.019015	0.0315688	1560.23	1036.95	1389.29	1173.4	1433.49	859.688
CAALFM_C209980WA	C2_09980W_A	0.513712	1.42772	0.0282519	0.0448182	7335.08	4530.01	7712.43	4760.36	8410.16	7139.12
CAALFM_CR02630CA	CR_02630C_A	0.513308	1.42732	0.0272551	0.0433818	1005.19	729.109	824.453	537.517	1001.51	716.921
CAALFM_C601720CA	SUR7	0.513082	1.4271	0.0117624	0.0203721	21111.6	12850.4	21960.8	14210.8	18823.3	16309.4
CAALFM_CR00170WA	ZCF38	0.512598	1.42662	0.0316616	0.0498011	1658.49	1484.9	2439.44	1748.69	2310.06	1259.44
CAALFM_C403020WA	C4_03020W_A	0.510364	1.42441	0.0114234	0.0198518	8202.17	6023.49	8802.35	5520.96	7060.93	5350.29
CAALFM_C202570WA	C2_02570W_A	0.510316	1.42436	0.027178	0.0432925	478.029	392.67	598.751	349.561	539.498	392.802
CAALFM_C113430CA	C1_13430C_A	0.509621	1.42368	0.0202549	0.0333983	2578.7	1664.08	2406.7	2200.13	2805.97	1609.02
CAALFM_C702870CA	TAF19	0.509562	1.42362	0.027209	0.0433273	3729.95	2712.48	2723.62	1999.88	3084.92	1987.93
CAALFM_CR00860CA	TMA19	0.508646	1.42271	0.00863804	0.0153751	61251.4	42356	53948.4	38428.9	54252.9	38320.2
CAALFM_C403090WA	C4_03090W_A	0.508526	1.4226	0.0288291	0.0456634	5587.62	3726.56	4296.51	2627.86	3980.85	3390.91
CAALFM_C505380WA	RPN5	0.503148	1.4173	0.0262634	0.0420528	9544.64	6918.43	8204.76	5144.18	6842.03	5287.78
CAALFM_C704150WA	C7_04150W_A	0.502449	1.41662	0.0246813	0.0397672	1662.48	1312.4	2273.38	1442.16	2246.13	1609.79
CAALFM_C110840CA	C1_10840C_A	0.499709	1.41393	0.0111989	0.0195057	7708.21	6108.31	8218.8	5581.57	9171.46	6061.8
CAALFM_C206490WA	C2_06490W_A	0.498482	1.41273	0.0234302	0.0379495	3048.76	2214.97	2938.79	2052.58	2395.29	1666.13
CAALFM_C202620WA	C2_02620W_A	0.495775	1.41008	0.0267895	0.042773	2098.01	1545.9	2033.65	1745.17	2161.86	1173
CAALFM_CR00520CA	CRM1	0.494531	1.40886	0.0206716	0.0339314	7566.13	4704.42	8646.81	5946.06	8085.68	6595.83
CAALFM_C406050WA	MED3	0.493553	1.40791	0.0246062	0.0396773	1039.71	746.264	1312.11	913.427	1214.6	873.579
CAALFM_C302780WA	SES1	0.49353	1.40789	0.0165904	0.0278964	18773.2	13713.9	15209.7	11104.3	18201.5	12247.9
CAALFM_C207330WA	TOR1	0.490946	1.40537	0.0154315	0.0261184	4970.17	3593.12	6110.3	4139.41	5415.32	4005.19
CAALFM_C501800CA	HIP1	0.490882	1.4053	0.0295124	0.0466977	12501.8	9049.53	13906.9	7031.63	11007.9	10543.1
CAALFM_CR04550WA	PRE6	0.485371	1.39995	0.0305182	0.0481533	17827.8	14607	16174.5	10725.7	15092.4	9736.7
CAALFM_C306500WA	UBA1	0.482339	1.39701	0.0223483	0.0363691	6406.91	4335.58	6759.34	5788.84	7331.16	4548.48
CAALFM_C105120WA	C1_05120W_A	0.479892	1.39464	0.0281677	0.0447076	2307.82	1838.5	1951.79	1358.72	2250.01	1470.88
CAALFM_C100750CA	VPS27	0.476867	1.39172	0.0306175	0.0482854	2557.45	1626.91	2952.83	2316.06	2921.23	2115.26
CAALFM_CR07510WA	CR_07510W_A	0.474417	1.38936	0.0204791	0.0336734	2232.13	1611.66	2184.51	1392.1	1926.5	1561.18
CAALFM_C201690WA	C2_01690W_A	0.473635	1.3886	0.026924	0.0429656	6995.15	5115.2	8374.33	6647.82	7903.59	4997.61
CAALFM_CR01040CA	ARC19	0.47278	1.38778	0.0185223	0.0308089	2342.34	1486.81	2100.31	1617.82	2222.89	1697.77
CAALFM_CR00890CA	CR_00890C_A	0.470949	1.38602	0.0251989	0.0404849	1851.03	1456.31	1713.22	1221.71	1728.91	1141.36
CAALFM_C206820CA	PRE2	0.465777	1.38106	0.0242142	0.0391269	4474.88	3392.02	4683.59	3399.88	4017.66	2748.84
CAALFM_CR03360WA	CR_03360W_A	0.460203	1.37573	0.0266654	0.0425971	7963.16	4987.49	6700.87	4742.79	5961.59	5260.77
CAALFM_C113130CA	C1_13130C_A	0.458273	1.3739	0.0263171	0.042106	4558.53	3662.7	4170.21	3389.34	5321.36	3175.6
CAALFM_CR01350CA	CR_01350C_A	0.448203	1.36434	0.0199357	0.0329202	8249.98	6102.59	7499.59	5608.79	8249.37	5878.91
CAALFM_CR02360WA	IDP2	0.443229	1.35964	0.0261418	0.0419125	24830.9	21214.7	27522.7	17009.1	25476.5	19019.6
CAALFM_C500200CA	BDF1	0.423694	1.34136	0.0316563	0.0498011	5535.84	4123.04	6365.24	4635.64	6061.36	4632.59
CAALFM_C306210CA	MUB1	-0.440316	0.736973	0.027862	0.0442679	1588.12	2145.39	1763.51	2229.11	1512.92	2225.62
CAALFM_C406500WA	CDC68	-0.445874	0.734139	0.0281619	0.0447076	3359.48	3782.79	3060.41	4528.49	2843.74	4305.39
CAALFM_CR09970WA	UBC4	-0.449315	0.732391	0.0269492	0.0429947	9478.25	11355	9923.84	13147.2	9467.84	14915.7
CAALFM_CR03990CA	GCD1	-0.451185	0.731442	0.0185015	0.0307826	4553.22	6108.31	4742.06	6271.03	4667.57	6710.04
CAALFM_C703060CA	CHS6	-0.454454	0.729787	0.0234776	0.0380064	2282.59	3159.47	2109.66	2716.57	2017.55	2906.27
CAALFM_C700440CA	GBP2	-0.456415	0.728795	0.0207536	0.0340341	7064.2	9738.61	6821.32	8662.63	6009.05	8895.53
CAALFM_C701850CA	CRN1	-0.457504	0.728245	0.0247505	0.039854	3601.15	4622.45	3106.02	5259.23	3738.71	4462.82
CAALFM_C304410CA	C3_04410C_A	-0.457627	0.728183	0.0181845	0.0303124	2460.52	3362.48	2522.47	3512.3	2640.34	3594.64
CAALFM_C603830WA	SAL6	-0.460075	0.726948	0.021343	0.0349265	4686.01	6198.85	5023.9	7365.38	5378.51	7192.36
CAALFM_C209160WA	C2_09160W_A	-0.461152	0.726406	0.0303868	0.0479829	1068.93	1733.66	1148.39	1346.43	1070.28	1446.19
CAALFM_C603350CA	ARP4	-0.462829	0.725562	0.0232096	0.0376317	2589.32	3291.95	2734.14	3435.89	2194.8	3632.45
CAALFM_C100740CA	SPE1	-0.464867	0.724538	0.0189032	0.0314002	5796.1	7480.75	4912.8	6951.71	4880.66	7082.78
CAALFM_C200330CA	HIR1	-0.465258	0.724341	0.0250751	0.0403175	1888.21	2792.53	2417.22	3168.89	2216.11	3042.86
CAALFM_C111140WA	C1_11140W_A	-0.466106	0.723916	0.0225071	0.0366081	2623.85	3640.78	2348.23	3437.65	2307.15	2976.5
CAALFM_C402010CA	HSX11	-0.467496	0.723219	0.0262083	0.0419973	861.779	1346.71	933.21	1128.61	950.174	1321.17
CAALFM_C401750CA	FBA1	-0.471575	0.721177	0.0243788	0.0393413	33436.8	43547.3	37279.3	59091.7	36944.4	46646.2
CAALFM_CR10730CA	CR_10730C_A	-0.472377	0.720776	0.0247364	0.0398456	1938.67	2850.67	2405.53	3206.66	2450.5	3370.84
CAALFM_C603340CA	GLC3	-0.472949	0.72049	0.0205039	0.0337053	5360.56	7304.43	5076.52	7774.67	4806.08	6077.24
CAALFM_C303030CA	ECM14	-0.473288	0.720321	0.016662	0.028009	2298.52	3472.08	2363.43	3413.06	2482.46	3034.38
CAALFM_C700590WA	C7_00590W_A	-0.475632	0.719152	0.0214094	0.0349977	1284.04	1768.92	1479.34	1898	1196.19	1838.22
CAALFM_C400780CA	C4_00780C_A	-0.476507	0.718716	0.0168462	0.0282879	1649.2	2274.06	1768.19	2562.87	1691.14	2271.15
CAALFM_C112960CA	BNI1	-0.476684	0.718628	0.0304475	0.0480664	2367.57	2944.07	2916.57	3797.75	2211.26	3687.24
CAALFM_C103630WA	C1_03630W_A	-0.481107	0.716428	0.0220572	0.0359711	990.582	1369.58	1030.27	1248.06	969.546	1555.77
CAALFM_C703800WA	C7_03800W_A	-0.48137	0.716297	0.0242803	0.0392133	1492.51	1787.98	1452.44	2154.46	1601.06	2403.89
CAALFM_C305700WA	CHS4	-0.482641	0.715666	0.0190664	0.0316372	4043.33	4814.02	3859.14	5127.49	3658.32	6210.75
CAALFM_C110470WA	C1_10470W_A	-0.484972	0.714511	0.0126959	0.0218723	2661.03	3631.25	2625.38	3994.49	2810.81	3707.31
CAALFM_C105320CA	C1_05320C_A	-0.485832	0.714085	0.019389	0.0321206	713.059	1029.33	769.489	988.082	739.993	1095.06
CAALFM_C100920WA	C1_00920W_A	-0.485929	0.714037	0.0181526	0.0302673	1423.46	1802.28	1524.94	2050.82	1328.89	2136.1
CAALFM_C602920CA	VPS51	-0.486436	0.713786	0.0262791	0.042067	598.864	846.338	567.177	914.305	614.078	733.899
CAALFM_C700950WA	YML6	-0.48657	0.71372	0.0152535	0.0258668	2141.83	3024.13	2316.65	3506.15	2435	3129.3
CAALFM_C302450WA	HRT1	-0.486938	0.713538	0.0145858	0.0248096	2050.21	2828.75	1816.13	2651.57	1853.86	2535.85
CAALFM_C402110WA	C4_02110W_A	-0.487372	0.713323	0.0305297	0.0481591	1954.61	2973.62	1779.88	2010.42	1649.49	2562.86
CAALFM_C400050WA	C4_00050W_A	-0.488869	0.712584	0.0229435	0.0372296	1394.25	2095.83	1458.29	2417.07	1749.25	1947.03
CAALFM_C700520WA	C7_00520W_A	-0.491804	0.711135	0.0102679	0.0180163	4266.41	5972.02	4441.52	5960.11	4381.84	6474.67
CAALFM_C100830WA	C1_00830W_A	-0.492179	0.710951	0.0316359	0.0497896	475.373	615.692	385.914	680.679	497.849	615.827
CAALFM_CR07710WA	ARO2	-0.492577	0.710754	0.027444	0.0436599	6264.83	7903.92	4742.06	9174.67	7214.93	8559.84
CAALFM_C207460WA	TAF4	-0.492742	0.710673	0.0177308	0.0295882	3683.48	4872.16	3251.03	4543.42	2806.94	4289.95
CAALFM_C700610CA	C7_00610C_A	-0.496567	0.708791	0.0171656	0.0287694	1399.56	1828.97	1513.25	2318.7	1430.59	1980.22
CAALFM_C307010WA	POS5	-0.496809	0.708672	0.0295341	0.04672	1108.76	1238.06	1067.7	1684.57	1193.29	1832.05
CAALFM_C603310WA	C6_03310W_A	-0.497945	0.708115	0.0218888	0.0357059	1323.87	1524.93	1229.08	1684.57	1007.32	1815.84
CAALFM_C102610WA	IML1	-0.499013	0.707591	0.0226799	0.0368504	1848.38	2631.46	2290.93	2572.53	1927.47	3369.3
CAALFM_C500590WA	PET9	-0.499516	0.707344	0.0265974	0.0425103	30676.2	53300.2	44260.8	55221.9	46221.5	62766.5
CAALFM_C109530WA	RAM2	-0.499558	0.707324	0.0209407	0.0343318	698.453	903.523	763.642	1110.17	667.35	996.281
CAALFM_C301890CA	C3_01890C_A	-0.500558	0.706833	0.0216003	0.035282	5337.99	6533.39	5464.78	8662.63	6372.27	9103.13
CAALFM_C109720WA	URA1	-0.500991	0.706621	0.0314752	0.0495493	1928.05	3074.65	2599.66	4022.59	2442.75	2768.91
CAALFM_C401370WA	ILV6	-0.501695	0.706277	0.0278264	0.0442227	2743.35	3500.68	2092.12	3107.41	1842.23	2844.53
CAALFM_C101160CA	C1_01160C_A	-0.503485	0.705401	0.0193327	0.032036	1618.66	2054.85	1454.78	1832.12	1251.4	2241.83
CAALFM_C500750CA	C5_00750C_A	-0.503546	0.705371	0.0228635	0.0371095	3156.32	4505.23	2689.7	4037.52	2473.75	3251.23
CAALFM_C400160CA	CAR2	-0.504613	0.704849	0.0157998	0.0267051	8839.55	11437	10356.5	14914.3	9729.36	14686.5
CAALFM_C703500WA	C7_03500W_A	-0.507199	0.703587	0.0269903	0.043038	2236.11	3312.92	2465.17	2468.89	1915.85	3621.65
CAALFM_C306770WA	SLU7	-0.509028	0.702696	0.027639	0.0439589	436.865	565.178	457.25	565.622	369.028	665.216
CAALFM_C603720WA	ALA1	-0.509518	0.702457	0.0074733	0.0134611	7019.05	10080.8	7526.49	10789.9	7183.94	10063.1
CAALFM_C502480WA	C5_02480W_A	-0.509591	0.702422	0.0114396	0.0198743	2236.11	3487.33	2246.49	3441.16	2675.21	3263.57
CAALFM_C702510WA	C7_02510W_A	-0.511037	0.701718	0.0161715	0.0272588	5352.59	7783.83	5026.24	5981.19	5155.74	8372.31
CAALFM_C400100CA	C4_00100C_A	-0.511158	0.701659	0.0176763	0.0295051	3067.35	4405.15	3562.1	3939.15	2629.69	4850.22
CAALFM_C205850CA	C2_05850C_A	-0.511612	0.701438	0.0309584	0.0487606	1957.26	2793.49	1485.18	1977.92	1400.56	2131.47
CAALFM_C304270CA	CTP1	-0.512936	0.700795	0.0187354	0.0311465	1339.81	1740.33	976.479	1591.47	1117.74	1567.35
CAALFM_C307660WA	C3_07660W_A	-0.513498	0.700522	0.019637	0.0324967	1301.3	1678.38	1422.03	1775.91	1017.01	1882.98
CAALFM_C602910WA	POP4	-0.513675	0.700436	0.0299441	0.0473443	1082.2	1344.8	1184.64	1379.8	771.956	1611.34
CAALFM_CR03460WA	CR_03460W_A	-0.513954	0.700301	0.0080592	0.0144238	3582.56	4844.52	3455.68	4834.14	3533.37	5416.65
CAALFM_CR05910WA	CR_05910W_A	-0.515805	0.699403	0.0216978	0.0354225	3498.9	5132.35	2906.05	3997.12	2620.97	3774.45
CAALFM_C500130CA	C5_00130C_A	-0.516322	0.699152	0.0234663	0.0379981	1958.59	2713.43	1377.6	2547.93	1815.11	2106.78
CAALFM_C100940WA	RPB11	-0.516466	0.699082	0.0303744	0.0479756	3080.63	4486.16	2318.99	3012.55	2233.54	3418.69
CAALFM_C201880CA	ZCF6	-0.517292	0.698682	0.029015	0.0459342	561.684	731.015	705.17	857.216	518.189	965.413
CAALFM_CR05130CA	CR_05130C_A	-0.517929	0.698374	0.0203302	0.0334733	869.747	1427.72	920.346	1453.58	1223.31	1436.16
CAALFM_C702860CA	C7_02860C_A	-0.518426	0.698133	0.017246	0.0288963	3768.46	5916.74	5207.5	7330.25	4836.11	6538.72
CAALFM_C404750WA	C4_04750W_A	-0.518501	0.698097	0.0112125	0.0195183	1076.89	1662.18	1237.26	1692.47	1102.24	1539.57
CAALFM_C300490WA	ESA1	-0.518747	0.697978	0.0113199	0.0196998	3841.49	6024.44	3734.01	4688.34	3968.26	5826.43
CAALFM_CR01370CA	CR_01370C_A	-0.518964	0.697873	0.00999674	0.0175705	3926.47	5100.9	4006.49	5645.68	4079.65	6466.18
CAALFM_C200390CA	C2_00390C_A	-0.519305	0.697708	0.0269103	0.0429549	2167.06	3656.98	2769.23	4366.01	2604.5	2786.66
CAALFM_C108500CA	ENO1	-0.519657	0.697538	0.0203588	0.0335114	51313.7	63225.6	54838.4	97970.3	58869.2	75381.7
CAALFM_C300860WA	CSE4	-0.519668	0.697532	0.0203209	0.0334669	1739.49	2397	1255.97	1898.87	1427.68	2044.27
CAALFM_C503850WA	C5_03850W_A	-0.519802	0.697468	0.0304593	0.0480727	3702.07	4509.99	2405.53	3774.03	2344.93	3832.33
CAALFM_C603010WA	TEL1	-0.52047	0.697145	0.00919872	0.0162698	2208.23	3401.55	2250	3212.8	2134.74	2842.99
CAALFM_C604050WA	C6_04050W_A	-0.52248	0.696174	0.0243335	0.0392888	713.059	854.916	673.595	877.417	660.57	1206.96
CAALFM_C301700WA	CDC53	-0.522786	0.696026	0.0135902	0.0232506	2479.11	3090.85	2499.09	3378.8	2467.94	4227.44
CAALFM_C404850CA	CSR1	-0.526102	0.694429	0.030202	0.0477276	322.669	511.806	384.745	589.336	353.531	427.529
CAALFM_C204720CA	FGR51	-0.52639	0.69429	0.0182834	0.0304455	1127.35	1395.31	797.556	1298.12	966.64	1470.11
CAALFM_C505270CA	C5_05270C_A	-0.527734	0.693643	0.0201039	0.0331626	1622.64	2368.41	1705.04	2733.25	1472.24	1818.16
CAALFM_C106380CA	C1_06380C_A	-0.527836	0.693594	0.0222307	0.0362063	1639.9	2430.36	1533.13	1784.7	1178.76	2057.39
CAALFM_CR03550WA	NCS2	-0.528614	0.69322	0.0214036	0.0349977	4618.29	6257.95	4443.86	5122.22	3075.23	6125.86
CAALFM_C402120WA	ERV29	-0.529355	0.692864	0.0108829	0.0189873	2204.24	3351.99	1879.28	2817.57	2068.88	2710.26
CAALFM_C203990WA	GCD7	-0.529441	0.692823	0.00809631	0.0144734	1671.77	2445.61	1843.03	2371.4	1683.39	2685.56
CAALFM_C701450CA	PRT1	-0.530773	0.692184	0.0194873	0.0322663	16488	23255.2	13526.9	16164.1	14024	24202.5
CAALFM_CR08550WA	CR_08550W_A	-0.53151	0.69183	0.0158208	0.0267334	3964.98	6846.95	5485.83	8044.31	5516.05	6744.77
CAALFM_C208270CA	C2_08270C_A	-0.531687	0.691746	0.0202576	0.0333983	1022.45	1516.36	1455.95	1867.26	1101.27	1791.15
CAALFM_C505490CA	HTS1	-0.532225	0.691488	0.0264627	0.0423061	3016.89	5058.01	4287.15	6874.42	4184.25	4683.53
CAALFM_C502770WA	MSW1	-0.532733	0.691244	0.0231669	0.0375725	512.553	869.212	694.645	1043.41	721.59	879.753
CAALFM_C111020WA	C1_11020W_A	-0.532888	0.69117	0.0146735	0.0249449	505.914	731.015	520.399	671.018	498.817	804.125
CAALFM_C204820WA	C2_04820W_A	-0.533432	0.690909	0.0164196	0.0276276	2631.81	3778.02	2234.79	2887.83	1929.41	3168.65
CAALFM_C402430WA	C4_02430W_A	-0.534696	0.690304	0.0197555	0.0326578	1361.05	1772.74	1517.93	1742.54	1061.56	2190.89
CAALFM_C304470WA	PKC1	-0.534806	0.690252	0.0184827	0.0307597	2216.19	3406.32	2778.58	4228.11	3244.73	4304.61
CAALFM_C504340WA	C5_04340W_A	-0.53511	0.690106	0.022084	0.0360054	1467.28	2274.06	1223.23	1621.33	1127.42	1636.03
CAALFM_C101320WA	MRS7	-0.535382	0.689976	0.0186095	0.0309456	8130.47	12165.2	6658.77	8048.7	6654.13	10863.4
CAALFM_C503570WA	C5_03570W_A	-0.538704	0.688389	0.0297958	0.047122	798.042	1372.44	1081.73	1836.52	1219.44	1295.71
CAALFM_C205220CA	C2_05220C_A	-0.539129	0.688186	0.020452	0.0336379	1921.41	2175.89	1700.36	2417.07	1213.63	2430.12
CAALFM_C403680CA	C4_03680C_A	-0.53958	0.687971	0.027408	0.0436139	374.456	492.744	340.306	558.596	457.169	652.869
CAALFM_CR00430CA	CR_00430C_A	-0.541028	0.687281	0.00759033	0.0136559	2630.49	4135.43	2402.02	3351.57	2608.38	3630.91
CAALFM_C201700CA	HAP42	-0.541793	0.686917	0.0124224	0.021461	1706.3	2684.84	2323.67	3247.06	2038.86	2903.96
CAALFM_C304230WA	C3_04230W_A	-0.54322	0.686238	0.0197744	0.0326801	578.946	995.019	852.519	1054.83	636.355	963.869
CAALFM_C302530WA	C3_02530W_A	-0.543669	0.686024	0.0171199	0.0287084	977.303	1456.31	761.303	1112.8	812.636	1149.08
CAALFM_C403990CA	C4_03990C_A	-0.544533	0.685613	0.0281012	0.0446249	330.636	425.075	277.156	422.46	350.625	550.231
CAALFM_C305880CA	C3_05880C_A	-0.545251	0.685272	0.011068	0.019294	1627.95	2465.63	1803.27	2965.12	2154.12	2721.83
CAALFM_C503550WA	C5_03550W_A	-0.545471	0.685168	0.0118118	0.0204404	2788.5	3219.52	2644.1	4659.36	2688.77	3973.55
CAALFM_C305010CA	C3_05010C_A	-0.545563	0.685124	0.0191298	0.0317254	802.026	1206.6	693.476	907.279	844.6	1301.88
CAALFM_C206330CA	AVT1	-0.549168	0.683414	0.015043	0.0255328	815.304	1227.57	1085.24	1499.25	835.882	1277.18
CAALFM_C301390CA	GEA2	-0.549408	0.6833	0.0140067	0.0239102	3716.67	5139.03	2881.49	3811.8	2871.83	4906.55
CAALFM_C113480WA	HSP70	-0.549958	0.68304	0.00673443	0.0122699	92881	116655	94012.1	128713	83249.2	150131
CAALFM_C200570WA	C2_00570W_A	-0.551737	0.682198	0.0109132	0.0190348	1479.23	2037.69	1740.12	2747.31	1726.01	2464.85
CAALFM_C209350WA	TAZ1	-0.552778	0.681706	0.0202651	0.0334017	516.537	650.003	515.721	815.058	400.991	635.891
CAALFM_C108680CA	C1_08680C_A	-0.552904	0.681647	0.00854015	0.0152096	1091.5	1793.7	1048.98	1673.15	1263.02	1527.99
CAALFM_C300570CA	C3_00570C_A	-0.553124	0.681543	0.0221082	0.0360352	1695.67	1982.41	1453.61	1838.27	1042.19	2325.94
CAALFM_C700410CA	C7_00410C_A	-0.553428	0.681399	0.0203017	0.0334441	811.321	873.024	830.3	1272.65	732.245	1336.61
CAALFM_C406000WA	ALG1	-0.557289	0.679578	0.00660332	0.0120524	1006.52	1421.05	979.988	1332.37	914.337	1514.1
CAALFM_C503680WA	FGR27	-0.558743	0.678893	0.00809187	0.0144697	1601.4	2450.38	1982.19	2547.06	1494.52	2481.83
CAALFM_C104830WA	SEC21	-0.55932	0.678622	0.00899408	0.0159536	2581.35	3490.19	2611.35	4560.99	3141.1	4230.53
CAALFM_C109280WA	C1_09280W_A	-0.559613	0.678484	0.024799	0.0399048	443.504	709.094	564.838	907.279	697.376	899.817
CAALFM_C202160WA	SAM37	-0.560388	0.67812	0.0306626	0.0483442	1272.09	2067.24	946.074	1260.35	939.52	1328.12
CAALFM_C108450CA	CDC42	-0.561287	0.677697	0.00740528	0.013362	1683.72	2449.42	1648.91	2807.91	2066.94	2711.8
CAALFM_C306910CA	TPD3	-0.561776	0.677468	0.00478699	0.00898707	2764.6	3539.75	2406.7	3724.85	2457.28	3994.39
CAALFM_C103050WA	C1_03050W_A	-0.562099	0.677316	0.00773728	0.0139001	952.074	1322.88	1057.17	1572.15	1053.81	1627.54
CAALFM_C204030CA	ACP12	-0.562941	0.676921	0.00572717	0.0105689	3144.37	5356.33	3496.61	4851.7	3152.72	4260.63
CAALFM_CR01790CA	CR_01790C_A	-0.563219	0.67679	0.0161454	0.0272221	732.977	1218.99	1023.26	1291.97	1008.29	1575.07
CAALFM_C306920WA	C3_06920W_A	-0.563702	0.676564	0.0132255	0.0226796	1165.86	1845.17	1033.78	1578.3	978.263	1273.33
CAALFM_CR03420CA	NOT4	-0.564217	0.676322	0.0272138	0.0433273	2325.08	3809.47	3805.35	5672.03	3719.34	5084.04
CAALFM_C405460CA	OFD1	-0.56429	0.676288	0.0145113	0.0246896	5703.15	7632.29	4311.71	5787.97	3827.82	7045.74
CAALFM_C306530WA	C3_06530W_A	-0.56541	0.675763	0.025774	0.0413657	715.715	1145.61	715.695	1133.88	588.895	709.976
CAALFM_C305910WA	ZCF35	-0.565984	0.675495	0.028966	0.0458685	511.225	828.229	833.808	923.088	648.947	1200.79
CAALFM_C203930CA	C2_03930C_A	-0.567723	0.674681	0.00745569	0.0134372	1175.15	1866.14	1399.82	1689.84	1252.37	2116.81
CAALFM_C108240CA	C1_08240C_A	-0.56777	0.674659	0.0182841	0.0304455	397.029	639.519	576.532	742.159	494.943	795.636
CAALFM_C108920WA	C1_08920W_A	-0.56791	0.674593	0.0218812	0.035703	2395.45	2854.48	2157.61	2524.22	1484.83	3568.4
CAALFM_CR04570CA	CDC10	-0.568168	0.674473	0.0143122	0.024371	3351.51	4229.78	2364.6	4252.71	3559.52	5270.03
CAALFM_CR08020CA	NOP10	-0.568245	0.674437	0.00342562	0.00661436	3330.27	4661.53	3317.69	5252.21	3226.33	4726.74
CAALFM_C300340WA	C3_00340W_A	-0.569839	0.673692	0.0230046	0.0373189	1345.12	1903.31	955.429	1351.7	865.908	1443.1
CAALFM_C300450CA	C3_00450C_A	-0.570256	0.673497	0.00479576	0.00899807	3686.13	5840.49	4066.13	5883.7	4564.91	6565.73
CAALFM_CR10390WA	CR_10390W_A	-0.570523	0.673373	0.00412594	0.00783421	1910.79	2547.59	1727.26	2642.79	1792.84	2873.86
CAALFM_C106460CA	RPS22A	-0.570541	0.673364	0.0176698	0.0295022	13834.9	19588.7	8363.81	16353.9	12035.5	14897.9
CAALFM_C102260CA	AGE3	-0.570928	0.673184	0.0189874	0.0315316	4270.39	6834.56	3226.47	4584.7	3203.09	4474.39
CAALFM_C109450CA	NUP188	-0.57111	0.673099	0.0228515	0.0370999	2862.86	3237.62	2067.56	2706.03	1779.28	4021.4
CAALFM_C210560CA	ZSF1	-0.571656	0.672844	0.0206744	0.0339314	6598.12	6241.74	5140.84	8484.33	3955.67	8596.11
CAALFM_C603990CA	C6_03990C_A	-0.571981	0.672692	0.0131306	0.0225268	436.865	544.211	411.642	613.05	415.52	720.78
CAALFM_C403780CA	C4_03780C_A	-0.573384	0.672038	0.0103648	0.0181656	1606.71	2242.61	1388.12	1853.2	1127.42	2035.78
CAALFM_C112080WA	LCB4	-0.573499	0.671985	0.0126864	0.021862	556.372	857.775	615.123	1073.28	647.978	777.887
CAALFM_C102850WA	C1_02850W_A	-0.57367	0.671905	0.0212577	0.0347961	1600.07	2063.43	1731.94	2125.47	1807.37	3459.59
CAALFM_C604370WA	C6_04370W_A	-0.573794	0.671848	0.0135659	0.0232155	1435.41	2100.6	1384.61	1562.49	1062.53	2113.72
CAALFM_C302110WA	RPL12	-0.576991	0.67036	0.0245732	0.0396345	29578	47581.7	17822.2	33132.8	29858.3	34535.7
CAALFM_C210470CA	C2_10470C_A	-0.577071	0.670324	0.0242569	0.0391857	703.764	1286.66	935.549	1703.89	1173.92	1209.27
CAALFM_C701660CA	C7_01660C_A	-0.577373	0.670183	0.020078	0.0331375	2302.5	2709.62	2292.1	2643.67	1903.25	4340.11
CAALFM_CR00830WA	CR_00830W_A	-0.577445	0.670149	0.0103069	0.0180777	1127.35	1526.84	1109.79	1360.48	847.505	1713.2
CAALFM_CR03660CA	CR_03660C_A	-0.577839	0.669967	0.0269587	0.0429988	536.454	710.047	713.356	825.598	585.021	1202.33
CAALFM_C503010WA	C5_03010W_A	-0.579404	0.66924	0.0308493	0.0486012	1819.16	2524.72	1610.31	1697.74	1003.45	2398.48
CAALFM_C602010CA	GPD2	-0.579613	0.669143	0.022633	0.0367839	6550.32	12275.7	12481.4	14918.7	8692.01	14238.1
CAALFM_CR07670WA	CR_07670W_A	-0.580216	0.668863	0.00729008	0.0131772	2356.95	3214.75	2577.44	3166.25	2010.77	4000.56
[truncated: 1,769 more rows]
